# Supplementary material for: A Genome-Wide Investigation of Effects of Aberrant DNA Methylation on the Usage of Alternative Promoters in Hepatocellular Carcinoma
Source: Front Oncol. 2022 Jan 17;11:780266. doi: 10.3389/fonc.2021.780266 (PMC8803206; doi:10.3389/fonc.2021.780266)
Supplement: Supplementary file 1 [file DataSheet_1.zip]

Archive with 8 entries (8 files):
- Supp_Table_1.xlsx
- Supp_Table_2.xlsx
- Supp_Table_3.xlsx
- Supp_Table_4.xlsx
- Supp_Table_5.xlsx
- Supp_Table_6.xlsx
- Supp_Table_7.xlsx
- Supp_Table_8.xlsx
