# Supplementary material for: A Genome-Wide Investigation of Effects of Aberrant DNA Methylation on the Usage of Alternative Promoters in Hepatocellular Carcinoma
Source: Front Oncol. 2022 Jan 17;11:780266. doi: 10.3389/fonc.2021.780266 (PMC8803206; doi:10.3389/fonc.2021.780266)
Supplement: Supplementary file 1 [file DataSheet_1.zip › Supp_Table_1.xlsx]

## Sheet: Abbreviations
GeneId	Gene Ensembl ID
Gene_name	Gene Symbol
PromoterId	PromoterId
Seqnames	Chromosomal location of genes
Start	Start position of merged transcripts (promoter)
Strand	Direction of genetic coding
N.mean	Mean value of absolute promoter activity in the normal sample group
T.mean	Mean value of absolute promoter activity in the tumor sample group
Abs_beta	Absolute promoter activity regression analysis coefficients
Abs_pval	ANOVA P-value
Abs_padj	ANOVA q-value
Rel_N_mean	Mean value of relative promoter activity in the normal sample group
Rel_T_mean	Mean value of relative promoter activity in the tumor sample group
Rel_beta	Relative promoter activity regression analysis coefficients
Rel_pval	ANOVA P-value
Rel_padj	ANOVA q-value
Alterpromoter	Whether it is belongs to alternative promoter

## Sheet: AP
Supplementary_Table 1：Statistical and annotation information of alternative promoters.
GeneId	Gene_name	PromoterId	Seqnames	Start	Strand	N.mean	T.mean	Abs_beta	Abs_pval	Abs_padj	Rel_N_mean	Rel_T_mean	Rel_beta	Rel_pval	Rel_padj	Alterpromoter
ENSG00000117395.6	EBNA1BP2	prmtr.20970	chr1	43716062	-	8.18395	3.23357	-4.95038	5.98092e-13	1.14034e-10	0.359176	0.176294	-0.182882	9.97318e-10	5.82008e-07	down_regulated
ENSG00000196083.5	IL1RAP	prmtr.63270	chr3	190333097	+	7.07242	2.57986	-4.49255	4.12286e-11	2.91009e-09	0.339685	0.15595	-0.183734	9.97224e-11	9.1179e-08	down_regulated
ENSG00000111716.8	LDHB	prmtr.17920	chr12	21910791	-	5.47261	1.03099	-4.44161	2.68134e-15	1.80218e-12	0.150256	0.0359293	-0.114327	4.68814e-12	8.69206e-09	down_regulated
ENSG00000147872.5	PLIN2	prmtr.37815	chr9	19149288	-	5.38843	1.20664	-4.18179	6.66773e-13	1.22825e-10	0.20641	0.0550315	-0.151378	7.98442e-14	5.54272e-10	down_regulated
ENSG00000148180.12	GSN	prmtr.37914	chr9	124088860	+	6.95034	2.78713	-4.16321	6.57924e-09	1.92947e-07	0.180361	0.0827523	-0.0976085	5.79063e-08	1.36092e-05	down_regulated
ENSG00000107745.12	MICU1	prmtr.15778	chr10	74283733	-	7.57624	3.48068	-4.09556	1.34702e-08	3.4706e-07	0.256671	0.126308	-0.130364	1.21536e-08	4.03585e-06	down_regulated
ENSG00000162735.14	PEX19	prmtr.44690	chr1	160254021	-	4.84828	1.33008	-3.5182	1.07294e-13	3.08518e-11	0.165046	0.0509453	-0.114101	1.55141e-13	8.19493e-10	down_regulated
ENSG00000091428.13	RAPGEF4	prmtr.9705	chr2	173792880	+	4.34056	1.03759	-3.30297	9.69395e-08	1.83345e-06	0.115847	0.0302392	-0.0856079	8.25399e-08	1.7887e-05	down_regulated
ENSG00000241635.3	UGT1A1	prmtr.91301	chr2	234637773	+	6.45548	3.32915	-3.12633	1.77791e-09	6.60514e-08	0.269546	0.201837	-0.0677093	0.00808454	0.100862	down_regulated
ENSG00000152061.17	RABGAP1L	prmtr.39585	chr1	174933905	+	5.58645	2.61491	-2.97154	1.09412e-11	1.02654e-09	0.110802	0.0590203	-0.0517817	8.77272e-11	8.13256e-08	down_regulated
ENSG00000117114.15	LPHN2	prmtr.20826	chr1	81771845	+	3.70829	0.894857	-2.81343	5.55721e-13	1.0653e-10	0.0762031	0.0207272	-0.0554759	7.7692e-12	1.20596e-08	down_regulated
ENSG00000157933.9	SKI	prmtr.42232	chr1	2179435	+	3.05535	0.251393	-2.80395	3.50725e-13	7.42078e-11	0.242627	0.024756	-0.217871	9.3876e-14	5.69622e-10	down_regulated
ENSG00000069424.10	KCNAB2	prmtr.5453	chr1	6105981	+	3.03074	0.388073	-2.64266	1.11147e-07	2.06084e-06	0.131307	0.0167561	-0.11455	1.64778e-08	5.02203e-06	down_regulated
ENSG00000064042.13	LIMCH1	prmtr.4413	chr4	41540174	+	3.81792	1.1824	-2.63551	6.44088e-11	4.19503e-09	0.262243	0.0980631	-0.16418	1.05092e-09	6.02284e-07	down_regulated
ENSG00000187118.8	CMC1	prmtr.61813	chr3	28333292	+	4.5466	2.00883	-2.53777	2.21086e-10	1.1636e-08	0.152898	0.0718384	-0.0810591	1.94148e-09	9.39031e-07	down_regulated
ENSG00000105402.3	NAPA	prmtr.14438	chr19	48016059	-	4.44961	1.92164	-2.52797	9.48642e-10	3.90362e-08	0.0861191	0.0391847	-0.0469344	2.39199e-09	1.12434e-06	down_regulated
ENSG00000165929.8	TC2N	prmtr.47682	chr14	92333880	-	4.10363	1.58656	-2.51707	5.24402e-07	7.73761e-06	0.218247	0.126293	-0.0919536	0.00160226	0.0331918	down_regulated
ENSG00000140859.11	KIFC3	prmtr.33839	chr16	57896957	-	3.6782	1.20002	-2.47818	1.7166e-09	6.41105e-08	0.123226	0.0413626	-0.0818635	1.56111e-10	1.2864e-07	down_regulated
ENSG00000151883.12	PARP8	prmtr.39504	chr5	49961733	+	4.47783	2.11258	-2.36525	1.97638e-08	4.82073e-07	0.223934	0.123083	-0.100851	1.94559e-08	5.54958e-06	down_regulated
ENSG00000129009.8	ISLR	prmtr.25841	chr15	74466012	+	4.54469	2.20087	-2.34382	1.54221e-07	2.73958e-06	0.706081	0.508491	-0.19759	0.00313545	0.0529635	down_regulated
ENSG00000130396.16	MLLT4	prmtr.26492	chr6	168333282	+	5.7911	3.4898	-2.3013	1.56967e-07	2.77997e-06	0.0877521	0.0549209	-0.0328312	6.23166e-08	1.43427e-05	down_regulated
ENSG00000116667.8	C1orf21	prmtr.20591	chr1	184537533	+	5.54289	3.2448	-2.29809	0.00142575	0.00651202	0.294059	0.181365	-0.112694	0.00057377	0.0157439	down_regulated
ENSG00000143819.8	EPHX1	prmtr.35732	chr1	226013055	+	9.98825	7.69145	-2.2968	5.14432e-05	0.000386622	0.339394	0.294829	-0.0445644	4.00614e-06	0.000364296	down_regulated
ENSG00000198814.8	GK	prmtr.66134	chrX	30705640	+	6.06757	3.79604	-2.27153	9.46166e-07	1.27701e-05	0.274024	0.206658	-0.0673661	2.59239e-06	0.000259418	down_regulated
ENSG00000079819.12	EPB41L2	prmtr.7585	chr6	131291623	-	5.95611	3.73618	-2.21993	1.69095e-08	4.22207e-07	0.107624	0.0704372	-0.0371864	7.77394e-09	2.82478e-06	down_regulated
ENSG00000164830.13	OXR1	prmtr.46844	chr8	107630354	+	6.04229	3.84051	-2.20177	4.47818e-07	6.76122e-06	0.164844	0.120144	-0.0446999	5.0653e-05	0.00261274	down_regulated
ENSG00000147526.15	TACC1	prmtr.37640	chr8	38585704	+	6.19903	4.0174	-2.18163	2.64235e-11	2.02722e-09	0.148337	0.0995129	-0.0488244	4.94925e-11	4.85798e-08	down_regulated
ENSG00000153048.6	CARHSP1	prmtr.40023	chr16	8955638	-	2.84617	0.665164	-2.181	2.49197e-07	4.11561e-06	0.182103	0.04864	-0.133463	3.22072e-07	5.20509e-05	down_regulated
ENSG00000151240.11	DIP2C	prmtr.39140	chr10	419130	-	2.78893	0.630085	-2.15885	3.43873e-06	3.82155e-05	0.162791	0.0448815	-0.11791	4.26101e-05	0.00227161	down_regulated
ENSG00000134905.12	CARS2	prmtr.29493	chr13	111318138	-	2.37345	0.214951	-2.1585	3.14787e-12	3.8996e-10	0.0380488	0.00354023	-0.0345086	2.36851e-12	5.64274e-09	down_regulated
ENSG00000109390.7	NDUFC1	prmtr.16694	chr4	140222387	-	4.20862	2.08118	-2.12744	7.5167e-08	1.47421e-06	0.263256	0.149616	-0.11364	1.46871e-06	0.000166869	down_regulated
ENSG00000130592.9	LSP1	prmtr.26638	chr11	1889903	+	2.30403	0.179123	-2.12491	2.86363e-10	1.44584e-08	0.0914587	0.00783934	-0.0836194	2.4021e-10	1.82194e-07	down_regulated
ENSG00000107249.17	GLIS3	prmtr.15623	chr9	4348392	-	3.32788	1.25795	-2.06993	1.84268e-05	0.000160364	0.199392	0.0875529	-0.111839	0.000116772	0.00490193	down_regulated
ENSG00000178209.10	PLEC	prmtr.56465	chr8	145016692	-	4.9484	2.88058	-2.06782	1.99337e-06	2.40332e-05	0.110293	0.0674001	-0.0428934	3.92683e-07	6.22566e-05	down_regulated
ENSG00000180155.14	LYNX1	prmtr.57372	chr8	143858012	-	2.98121	0.913891	-2.06732	8.23053e-08	1.59593e-06	0.157188	0.0608492	-0.0963387	6.84476e-07	9.28577e-05	down_regulated
ENSG00000178209.10	PLEC	prmtr.56466	chr8	145018126	-	4.70304	2.6396	-2.06344	6.42455e-08	1.29288e-06	0.104932	0.0630549	-0.0418775	3.30844e-08	8.65464e-06	down_regulated
ENSG00000197971.10	MBP	prmtr.65238	chr18	74799607	-	2.92936	0.865952	-2.06341	2.76051e-08	6.33986e-07	0.103148	0.0367947	-0.0663532	9.46141e-08	1.96733e-05	down_regulated
ENSG00000137936.12	BCAR3	prmtr.31854	chr1	94050692	-	4.08935	2.03069	-2.05866	5.57801e-08	1.15131e-06	0.208182	0.110815	-0.0973667	2.7953e-07	4.61819e-05	down_regulated
ENSG00000075651.11	PLD1	prmtr.6703	chr3	171489175	-	6.31228	4.27034	-2.04194	2.10016e-07	3.5489e-06	0.138939	0.102702	-0.036237	2.24356e-06	0.000233618	down_regulated
ENSG00000158985.9	CDC42SE2	prmtr.42686	chr5	130588720	+	3.10447	1.08528	-2.01919	3.03236e-09	1.0185e-07	0.276089	0.11286	-0.163229	2.37211e-09	1.1229e-06	down_regulated
ENSG00000166002.2	SMCO4	prmtr.47736	chr11	93271081	-	6.02877	4.01297	-2.0158	2.17289e-05	0.000184671	0.413832	0.287493	-0.126339	3.03497e-06	0.000290378	down_regulated
ENSG00000117114.15	LPHN2	prmtr.20827	chr1	82165455	+	2.89361	0.905556	-1.98805	3.47335e-07	5.44649e-06	0.0592235	0.020738	-0.0384855	2.82445e-06	0.000276423	down_regulated
ENSG00000167608.7	TMC4	prmtr.49257	chr19	54676944	-	3.29367	1.31777	-1.9759	0.000531892	0.00282393	0.174454	0.074519	-0.0999349	9.71631e-05	0.00428737	down_regulated
ENSG00000131069.15	ACSS2	prmtr.27116	chr20	33462745	+	5.63902	3.66497	-1.97405	3.06963e-05	0.000248806	0.0961353	0.0653716	-0.0307637	1.54671e-05	0.00104915	down_regulated
ENSG00000117595.6	IRF6	prmtr.21074	chr1	209979465	-	5.62221	3.64991	-1.9723	0.00141561	0.0064727	0.301089	0.247798	-0.0532911	0.0405301	0.277544	down_regulated
ENSG00000112576.8	CCND3	prmtr.18381	chr6	42016706	-	5.19218	3.25553	-1.93665	1.1247e-06	1.47942e-05	0.361316	0.246247	-0.115069	7.7639e-08	1.72163e-05	down_regulated
ENSG00000088179.4	PTPN4	prmtr.8927	chr2	120687352	+	3.58221	1.65321	-1.929	4.27746e-08	9.15493e-07	0.107406	0.0564613	-0.0509442	8.37867e-07	0.00010693	down_regulated
ENSG00000063176.11	SPHK2	prmtr.4340	chr19	49127263	+	3.48989	1.59054	-1.89935	1.03962e-05	9.81566e-05	0.289984	0.13335	-0.156634	1.87357e-07	3.32589e-05	down_regulated
ENSG00000123728.5	RAP2C	prmtr.23555	chrX	131353471	-	4.33714	2.44367	-1.89347	1.68123e-07	2.93856e-06	0.439347	0.349129	-0.0902173	0.00469566	0.0700216	down_regulated
ENSG00000173638.14	SLC19A1	prmtr.53841	chr21	46954620	-	3.30107	1.43787	-1.86319	0.000116149	0.00077341	0.337157	0.118402	-0.218755	1.54614e-08	4.84501e-06	down_regulated
ENSG00000172889.11	EGFL7	prmtr.53323	chr9	139553308	+	2.09253	0.236288	-1.85624	1.09818e-10	6.62244e-09	0.189526	0.0249729	-0.164553	3.31674e-10	2.40629e-07	down_regulated
ENSG00000101871.10	MID1	prmtr.12256	chrX	10544995	-	3.38154	1.55062	-1.83091	3.69465e-10	1.78394e-08	0.280553	0.12617	-0.154383	1.28699e-08	4.16997e-06	down_regulated
ENSG00000124772.7	CPNE5	prmtr.24027	chr6	36725186	-	2.77206	0.941173	-1.83089	0.000288601	0.00168173	0.785566	0.291642	-0.493924	1.76589e-05	0.00116584	down_regulated
ENSG00000171130.13	ATP6V0E2	prmtr.52068	chr7	149571893	+	2.5782	0.756615	-1.82158	5.15324e-05	0.000387251	0.277476	0.0772156	-0.200261	1.81391e-06	0.000198803	down_regulated
ENSG00000147010.13	SH3KBP1	prmtr.37376	chrX	19817869	-	3.9342	2.13055	-1.80365	2.23121e-07	3.74285e-06	0.253602	0.151263	-0.102339	3.8214e-06	0.000351299	down_regulated
ENSG00000189403.10	HMGB1	prmtr.63224	chr13	31039379	-	2.77284	0.974793	-1.79804	1.15013e-08	3.04931e-07	0.0814486	0.0296633	-0.0517853	4.03197e-09	1.65103e-06	down_regulated
ENSG00000198815.4	FOXJ3	prmtr.66143	chr1	42801548	-	4.26541	2.51127	-1.75414	6.00898e-09	1.79422e-07	0.160446	0.101659	-0.0587872	1.68132e-08	5.03337e-06	down_regulated
ENSG00000183323.8	CCDC125	prmtr.59100	chr5	68628543	-	5.35532	3.63017	-1.72516	2.32569e-08	5.47273e-07	0.344356	0.261975	-0.0823805	1.25055e-08	4.13213e-06	down_regulated
ENSG00000012504.9	NR1H4	prmtr.1611	chr12	100897138	+	6.24351	4.53507	-1.70844	6.41933e-05	0.000466008	0.365822	0.295253	-0.0705688	0.000809334	0.0202701	down_regulated
ENSG00000168904.10	LRRC28	prmtr.50431	chr15	99792016	+	2.6447	0.953043	-1.69165	9.70663e-07	1.30385e-05	0.0959795	0.0401454	-0.0558341	1.66669e-06	0.000186339	down_regulated
ENSG00000107796.8	ACTA2	prmtr.15798	chr10	90751147	-	4.49795	2.82817	-1.66978	4.00665e-06	4.34818e-05	0.371052	0.268923	-0.102129	6.92448e-06	0.000548258	down_regulated
ENSG00000065809.9	FAM107B	prmtr.4807	chr10	14614188	-	4.89712	3.2297	-1.66742	0.000199698	0.00123143	0.151813	0.104104	-0.0477086	2.57901e-05	0.00154384	down_regulated
ENSG00000145779.7	TNFAIP8	prmtr.36814	chr5	118668870	+	2.80835	1.15795	-1.6504	0.000425497	0.00233589	0.209723	0.100299	-0.109425	0.000541033	0.0150667	down_regulated
ENSG00000177830.13	CHID1	prmtr.56249	chr11	915058	-	5.64226	3.99759	-1.64467	0.000940946	0.00458647	0.107179	0.0771098	-0.0300696	6.7711e-05	0.0032483	down_regulated
ENSG00000150527.12	CTAGE5	prmtr.38846	chr14	39734488	+	5.75147	4.10741	-1.64406	1.82531e-05	0.000159165	0.140238	0.105922	-0.0343153	5.46754e-06	0.000463538	down_regulated
ENSG00000182050.9	MGAT4C	prmtr.58188	chr12	87232681	-	2.23122	0.594345	-1.63688	6.0839e-05	0.000445175	0.590975	0.335533	-0.255442	0.0266573	0.215225	down_regulated
ENSG00000075539.9	FRYL	prmtr.6667	chr4	48522702	-	4.45406	2.8631	-1.59095	1.52647e-05	0.000136385	0.0833654	0.0595371	-0.0238283	0.000386867	0.0117908	down_regulated
ENSG00000143365.12	RORC	prmtr.35342	chr1	151804348	-	7.98513	6.39702	-1.58811	0.00154183	0.00694978	0.474087	0.49924	0.025153	0.03162	0.240158	down_regulated
ENSG00000143341.7	HMCN1	prmtr.35323	chr1	185703683	+	5.19029	3.60929	-1.581	4.45581e-05	0.000342743	0.314364	0.26669	-0.0476735	0.0105646	0.120062	down_regulated
ENSG00000157224.11	CLDN12	prmtr.41871	chr7	90095724	+	4.14981	2.57665	-1.57317	4.66049e-07	7.00371e-06	0.254043	0.205832	-0.0482102	0.000105022	0.0045123	down_regulated
ENSG00000133657.10	ATP13A3	prmtr.28612	chr3	194188968	-	2.32603	0.752955	-1.57307	1.45809e-06	1.8398e-05	0.038951	0.0130919	-0.0258591	1.16088e-06	0.000138103	down_regulated
ENSG00000162337.7	LRP5	prmtr.44350	chr11	68207341	+	3.89238	2.3209	-1.57149	1.56765e-08	3.94904e-07	0.144603	0.105453	-0.0391504	1.06172e-05	0.000767775	down_regulated
ENSG00000186340.10	THBS2	prmtr.61314	chr6	169654139	-	3.48887	1.92773	-1.56114	0.000342908	0.00194592	0.163755	0.0927945	-0.0709601	3.27644e-05	0.00186755	down_regulated
ENSG00000130600.11	H19	prmtr.26657	chr11	2017421	-	3.86651	2.31496	-1.55155	0.00742499	0.0260433	0.149094	0.102542	-0.0465512	0.00716658	0.0930262	down_regulated
ENSG00000013523.5	ANGEL1	prmtr.1689	chr14	77278911	-	2.62217	1.08265	-1.53952	1.60486e-06	1.9938e-05	0.163298	0.0776901	-0.0856082	2.50321e-05	0.00150522	down_regulated
ENSG00000147457.9	CHMP7	prmtr.37592	chr8	23101150	+	2.30584	0.770331	-1.53551	2.72093e-05	0.000224507	0.115928	0.0416246	-0.0743031	2.87062e-05	0.00168072	down_regulated
ENSG00000157224.11	CLDN12	prmtr.41870	chr7	90092554	+	2.48576	0.965711	-1.52005	4.36766e-05	0.000336841	0.148949	0.0688831	-0.0800656	8.507e-05	0.00384694	down_regulated
ENSG00000126217.16	MCF2L	prmtr.24733	chr13	113622757	+	1.78037	0.26407	-1.5163	3.15959e-08	7.12226e-07	0.0304231	0.00393918	-0.026484	3.13921e-09	1.37849e-06	down_regulated
ENSG00000140459.13	CYP11A1	prmtr.33520	chr15	74658547	-	2.81139	1.29607	-1.51532	0.00134779	0.00621415	0.378608	0.261217	-0.117391	0.047588	0.303148	down_regulated
ENSG00000169856.7	ONECUT1	prmtr.51160	chr15	53083273	-	3.25226	1.73941	-1.51285	0.00238417	0.0100409	0.308444	0.171472	-0.136972	0.00162382	0.0334621	down_regulated
ENSG00000163637.7	PRICKLE2	prmtr.45568	chr3	64211131	-	1.97371	0.461485	-1.51223	2.72984e-06	3.14594e-05	0.3193	0.12454	-0.19476	0.000262668	0.00895404	down_regulated
ENSG00000215018.5	COL28A1	prmtr.73544	chr7	7575484	-	1.50252	0	-1.50252	1.32475e-05	0.000120535	0.168877	0	-0.168877	2.11279e-06	0.000223842	down_regulated
ENSG00000132507.13	EIF5A	prmtr.27941	chr17	7210318	+	3.78976	2.28752	-1.50223	2.04646e-06	2.45645e-05	0.235413	0.137014	-0.0983994	4.93436e-08	1.2064e-05	down_regulated
ENSG00000154188.5	ANGPT1	prmtr.40548	chr8	108510283	-	4.2367	2.74527	-1.49143	2.1573e-06	2.56997e-05	0.3871	0.261556	-0.125544	0.000520403	0.0146671	down_regulated
ENSG00000134884.9	ARGLU1	prmtr.29471	chr13	107214299	-	3.50415	2.0174	-1.48675	0.0115242	0.0374293	0.162487	0.100261	-0.0622255	0.0196844	0.178274	down_regulated
ENSG00000109099.9	PMP22	prmtr.16569	chr17	15165906	-	4.29102	2.81476	-1.47627	0.000647233	0.00333474	0.374812	0.298259	-0.0765532	0.0113959	0.126142	down_regulated
ENSG00000136167.9	LCP1	prmtr.30582	chr13	46717015	-	4.9062	3.44955	-1.45665	0.00272805	0.0112487	0.281971	0.221887	-0.0600847	0.0328098	0.245783	down_regulated
ENSG00000169926.5	KLF13	prmtr.51231	chr15	31658357	+	1.45617	0	-1.45617	2.11366e-06	2.52554e-05	0.136078	0	-0.136078	1.2845e-06	0.000149886	down_regulated
ENSG00000104765.10	BNIP3L	prmtr.13853	chr8	26247878	+	2.35565	0.902831	-1.45282	0.000339699	0.00192988	0.216161	0.0956697	-0.120491	0.000645412	0.0171765	down_regulated
ENSG00000142599.13	RERE	prmtr.34898	chr1	8586098	-	4.26957	2.81807	-1.4515	1.38799e-06	1.7652e-05	0.112523	0.0861797	-0.0263429	0.00196623	0.0385654	down_regulated
ENSG00000196182.6	STK40	prmtr.63366	chr1	36828257	-	4.49171	3.04419	-1.44753	1.26299e-10	7.43254e-09	0.266943	0.208886	-0.0580578	1.11389e-08	3.75495e-06	down_regulated
ENSG00000173535.9	TNFRSF10C	prmtr.53764	chr8	22960103	+	4.15514	2.71694	-1.4382	7.22955e-07	1.01587e-05	0.4815	0.309965	-0.171535	1.04925e-08	3.60375e-06	down_regulated
ENSG00000178809.7	TRIM73	prmtr.56698	chr7	75024337	+	2.43487	1.0118	-1.42307	3.66479e-06	4.03475e-05	0.479684	0.247167	-0.232517	0.000967389	0.0230342	down_regulated
ENSG00000174405.9	LIG4	prmtr.54270	chr13	108870716	-	2.55713	1.13517	-1.42196	2.46852e-05	0.000206667	0.350538	0.175409	-0.175129	2.95842e-05	0.00172306	down_regulated
ENSG00000104490.13	NCALD	prmtr.13673	chr8	103136562	-	2.55615	1.13696	-1.41919	2.85217e-05	0.000233481	0.107289	0.061635	-0.0456538	0.00160956	0.0333018	down_regulated
ENSG00000048342.11	CC2D2A	prmtr.3190	chr4	15471489	+	3.96384	2.54472	-1.41911	8.13254e-06	7.95332e-05	0.186306	0.117794	-0.0685118	5.91007e-08	1.37928e-05	down_regulated
ENSG00000142875.15	PRKACB	prmtr.35059	chr1	84609954	+	6.57318	5.15657	-1.41661	2.64265e-05	0.000219016	0.346364	0.296069	-0.0502955	0.000123983	0.00512406	down_regulated
ENSG00000082153.13	BZW1	prmtr.7933	chr2	201675317	+	1.83761	0.430425	-1.40719	1.47715e-05	0.000132464	0.0548693	0.0135439	-0.0413254	1.78436e-05	0.00117242	down_regulated
ENSG00000182156.5	ENPP7	prmtr.58261	chr17	77704681	+	4.95741	3.55168	-1.40573	0.0193388	0.0571898	0.514298	0.602256	0.0879585	0.0224357	0.192902	down_regulated
ENSG00000140471.12	LINS	prmtr.33545	chr15	101114046	-	2.74246	1.34429	-1.39816	0.000369995	0.00207434	0.186573	0.0971596	-0.0894135	0.000634708	0.0169796	down_regulated
ENSG00000125775.10	SDCBP2	prmtr.24496	chr20	1306351	-	1.8895	0.492448	-1.39705	2.18699e-06	2.59911e-05	0.109667	0.0487598	-0.0609073	0.00233739	0.0434088	down_regulated
ENSG00000111203.7	ITFG2	prmtr.17583	chr12	2939591	+	4.27792	2.88515	-1.39277	9.91462e-10	4.05153e-08	0.13577	0.108951	-0.0268191	6.9262e-07	9.33932e-05	down_regulated
ENSG00000163694.10	RBM47	prmtr.45636	chr4	40477766	-	3.95942	2.57902	-1.38039	0.00206074	0.00887701	0.143316	0.0992604	-0.0440558	0.00539148	0.0767618	down_regulated
ENSG00000129657.10	SEC14L1	prmtr.26145	chr17	75181295	+	1.43831	0.0775473	-1.36076	1.12915e-05	0.000105385	0.0264473	0.00143953	-0.0250078	9.43855e-06	0.000696501	down_regulated
ENSG00000132359.9	RAP1GAP2	prmtr.27812	chr17	2699732	+	2.37189	1.01445	-1.35744	2.85605e-05	0.000233717	0.254695	0.140965	-0.11373	0.00672195	0.0889675	down_regulated
ENSG00000068305.13	MEF2A	prmtr.5260	chr15	100105622	+	2.71952	1.36726	-1.35226	1.42785e-07	2.56087e-06	0.167629	0.0944998	-0.0731295	1.35403e-07	2.57743e-05	down_regulated
ENSG00000166483.6	WEE1	prmtr.48245	chr11	9596234	+	2.44976	1.09793	-1.35182	6.29026e-06	6.38375e-05	0.0717024	0.0298132	-0.0418893	4.11482e-07	6.43203e-05	down_regulated
ENSG00000028839.5	TBPL1	prmtr.2338	chr6	134273308	+	3.31655	1.96961	-1.34693	1.23699e-05	0.000113547	0.216908	0.129623	-0.087285	1.07968e-06	0.000130552	down_regulated
ENSG00000177943.9	MAMDC4	prmtr.56285	chr9	139746819	+	3.51306	2.16794	-1.34513	0.00382265	0.0149565	0.207389	0.147597	-0.0597918	0.0106783	0.120803	down_regulated
ENSG00000088340.11	FER1L4	prmtr.8969	chr20	34193248	-	1.90459	0.562846	-1.34174	0.0001786	0.00111948	0.10752	0.0281838	-0.079336	1.77794e-05	0.00117148	down_regulated
ENSG00000172175.8	MALT1	prmtr.52832	chr18	56400742	+	3.69088	2.35542	-1.33546	1.44151e-06	1.82246e-05	0.244115	0.173419	-0.0706962	6.18269e-06	0.000507336	down_regulated
ENSG00000128573.18	FOXP2	prmtr.25593	chr7	113726382	+	2.93127	1.59591	-1.33536	0.000697533	0.00355916	0.217549	0.160357	-0.0571913	0.0335818	0.249308	down_regulated
ENSG00000113448.12	PDE4D	prmtr.18811	chr5	58882325	-	1.67219	0.337996	-1.3342	5.97601e-05	0.000438365	0.0961291	0.0171913	-0.0789378	1.23022e-05	0.000864771	down_regulated
ENSG00000130517.9	PGPEP1	prmtr.26576	chr19	18468288	+	3.58068	2.25052	-1.33016	0.000260769	0.00154138	0.336265	0.243069	-0.0931963	0.000742249	0.0190586	down_regulated
ENSG00000139182.9	CLSTN3	prmtr.32779	chr12	7291278	+	2.51427	1.18528	-1.32899	2.82111e-05	0.000231367	0.0575432	0.0305476	-0.0269956	0.000234364	0.00825045	down_regulated
ENSG00000151914.13	DST	prmtr.39522	chr6	56334754	-	2.44808	1.11998	-1.32809	1.0432e-05	9.84423e-05	0.0216874	0.0108006	-0.0108867	0.000102184	0.00443722	down_regulated
ENSG00000109846.3	CRYAB	prmtr.16917	chr11	111784071	-	3.21282	1.88544	-1.32737	0.000133987	0.000874325	0.238767	0.162947	-0.07582	0.004249	0.0654349	down_regulated
ENSG00000136560.9	TANK	prmtr.30849	chr2	161993419	+	5.7723	4.44515	-1.32715	6.93826e-05	0.000497905	0.187456	0.155944	-0.031512	0.00280008	0.0491957	down_regulated
ENSG00000136883.8	KIF12	prmtr.31078	chr9	116861507	-	5.46095	4.13574	-1.32521	0.00616071	0.0222896	0.335762	0.259624	-0.0761382	0.000325024	0.0104399	down_regulated
ENSG00000159314.7	ARHGAP27	prmtr.42875	chr17	43487792	-	3.50461	2.18551	-1.3191	1.85709e-06	2.25903e-05	0.0779801	0.0574337	-0.0205464	0.000686732	0.0179338	down_regulated
ENSG00000185920.11	PTCH1	prmtr.61003	chr9	98269699	-	3.10628	1.78898	-1.3173	3.86397e-05	0.000303286	0.134193	0.0927665	-0.0414266	0.00252948	0.0458223	down_regulated
ENSG00000162433.10	AK4	prmtr.44419	chr1	65613352	+	3.76512	2.45079	-1.31434	3.31801e-06	3.70778e-05	0.194104	0.141409	-0.0526947	1.32149e-06	0.000153257	down_regulated
ENSG00000058866.10	DGKG	prmtr.4032	chr3	186080026	-	2.64763	1.33337	-1.31426	0.00144195	0.00657539	0.154159	0.102329	-0.0518303	0.0364467	0.261479	down_regulated
ENSG00000149091.11	DGKZ	prmtr.38304	chr11	46366817	+	3.86871	2.55505	-1.31366	1.27536e-05	0.000116525	0.101102	0.0681932	-0.0329084	1.7187e-05	0.00114032	down_regulated
ENSG00000105851.6	PIK3CG	prmtr.14826	chr7	106505924	+	2.2649	0.958331	-1.30657	5.22293e-05	0.000391906	0.328929	0.194513	-0.134417	0.00364338	0.0589214	down_regulated
ENSG00000149150.4	SLC43A1	prmtr.38334	chr11	57267150	-	2.15056	0.851922	-1.29864	8.15049e-05	0.000571617	0.0570866	0.0246419	-0.0324447	0.000123195	0.00510413	down_regulated
ENSG00000172059.6	KLF11	prmtr.52774	chr2	10184302	+	3.2156	1.91697	-1.29863	0.00126505	0.00589567	0.38364	0.286498	-0.0971422	0.0225314	0.1933	down_regulated
ENSG00000115677.12	HDLBP	prmtr.20048	chr2	242211386	-	5.7057	4.40812	-1.29758	1.88805e-05	0.00016371	0.0358509	0.027804	-0.00804692	7.44395e-07	9.95699e-05	down_regulated
ENSG00000142599.13	RERE	prmtr.34895	chr1	8483726	-	3.2947	1.99924	-1.29546	0.000263552	0.00155614	0.0864158	0.0568772	-0.0295386	0.000501726	0.0142758	down_regulated
ENSG00000066136.15	NFYC	prmtr.4896	chr1	41175029	+	4.11529	2.82001	-1.29527	0.000340669	0.00193461	0.124213	0.092223	-0.03199	0.00296335	0.0510106	down_regulated
ENSG00000100461.13	RBM23	prmtr.11282	chr14	23386765	-	4.29676	3.00393	-1.29282	5.44612e-06	5.6536e-05	0.107518	0.0788834	-0.0286342	1.31068e-05	0.000912228	down_regulated
ENSG00000165912.11	PACSIN3	prmtr.47647	chr11	47207432	-	1.78179	0.491701	-1.29009	6.62368e-05	0.000478485	0.0824494	0.0217476	-0.0607018	1.64344e-05	0.00109913	down_regulated
ENSG00000073803.9	MAP3K13	prmtr.6307	chr3	185046676	+	6.23647	4.95097	-1.28549	0.000216725	0.0013193	0.234403	0.207837	-0.0265663	0.000498778	0.014235	down_regulated
ENSG00000153560.7	UBP1	prmtr.40260	chr3	33458312	-	2.74434	1.45998	-1.28436	2.18654e-06	2.59901e-05	0.0676656	0.0368512	-0.0308144	2.27748e-06	0.000235314	down_regulated
ENSG00000112414.10	GPR126	prmtr.18309	chr6	142623758	+	6.29874	5.01659	-1.28215	0.00684775	0.0243714	0.120561	0.107718	-0.0128433	0.0478209	0.303957	down_regulated
ENSG00000226471.2	CTA-292E10.6	prmtr.78911	chr22	29214319	+	2.62042	1.34007	-1.28035	0.000155383	0.000994494	0.667563	0.424286	-0.243276	0.00539765	0.0768047	down_regulated
ENSG00000133687.11	TMTC1	prmtr.28630	chr12	29936830	-	2.98631	1.70694	-1.27937	0.00287703	0.011766	0.447484	0.282713	-0.164772	0.0298973	0.231795	down_regulated
ENSG00000082146.8	STRADB	prmtr.7931	chr2	202342873	+	4.30848	3.03069	-1.27779	1.38391e-06	1.76192e-05	0.105686	0.0803108	-0.0253753	1.80998e-06	0.000198803	down_regulated
ENSG00000015133.14	CCDC88C	prmtr.1783	chr14	91755675	-	2.40149	1.12625	-1.27523	6.20486e-05	0.000452902	0.058075	0.0310636	-0.0270114	0.000327456	0.0104978	down_regulated
ENSG00000240771.2	ARHGEF25	prmtr.90830	chr12	58003963	+	2.2153	0.952605	-1.2627	0.000332656	0.00189428	0.161089	0.0862248	-0.0748638	0.00638016	0.0857821	down_regulated
ENSG00000105088.4	OLFM2	prmtr.14140	chr19	10047228	-	4.30991	3.04892	-1.26099	0.00178445	0.00785842	0.748569	0.55286	-0.195709	0.00765959	0.0972137	down_regulated
ENSG00000117676.9	RPS6KA1	prmtr.21130	chr1	26869603	+	3.63376	2.37578	-1.25798	9.42973e-05	0.000648097	0.0695274	0.0497712	-0.0197562	0.000450874	0.0131991	down_regulated
ENSG00000153815.12	CMIP	prmtr.40318	chr16	81643912	+	1.7587	0.504999	-1.2537	9.80871e-05	0.000671015	0.0690265	0.0224743	-0.0465521	0.000134886	0.00545641	down_regulated
ENSG00000148180.12	GSN	prmtr.37907	chr9	123970072	+	2.96214	1.71012	-1.25201	0.000622272	0.00322375	0.0774644	0.052689	-0.0247754	0.0111449	0.124208	down_regulated
ENSG00000070614.10	NDST1	prmtr.5673	chr5	149887674	+	2.3906	1.13988	-1.25073	2.15559e-05	0.0001835	0.195489	0.103051	-0.0924382	3.10764e-05	0.00179898	down_regulated
ENSG00000157601.9	MX1	prmtr.42052	chr21	42792442	+	2.77545	1.52658	-1.24888	7.19572e-05	0.000514233	0.0569585	0.0360649	-0.0208936	0.00167278	0.03422	down_regulated
ENSG00000127328.17	RAB3IP	prmtr.25125	chr12	70133170	+	4.20669	2.96245	-1.24424	1.31446e-06	1.68472e-05	0.141539	0.0950274	-0.0465113	2.73544e-10	2.03146e-07	down_regulated
ENSG00000152061.17	RABGAP1L	prmtr.39581	chr1	174769070	+	2.40709	1.16396	-1.24313	0.00029117	0.00169377	0.0470443	0.0254867	-0.0215576	0.00123591	0.0275469	down_regulated
ENSG00000105699.12	LSR	prmtr.14689	chr19	35739233	+	7.21876	5.98284	-1.23591	0.00452662	0.0172426	0.304151	0.290086	-0.0140643	0.0485114	0.30642	down_regulated
ENSG00000146373.12	RNF217	prmtr.37117	chr6	125366449	+	2.26949	1.03564	-1.23385	3.27179e-05	0.000262783	0.155802	0.100407	-0.0553956	0.00575444	0.0800679	down_regulated
ENSG00000186635.10	ARAP1	prmtr.61499	chr11	72433403	-	6.03103	4.79832	-1.23271	0.00148294	0.00672765	0.116589	0.096519	-0.0200699	0.000430565	0.0127387	down_regulated
ENSG00000248905.4	FMN1	prmtr.94143	chr15	33360363	-	2.71771	1.49572	-1.22199	0.00204538	0.00881615	0.245389	0.144085	-0.101304	0.00370864	0.0596474	down_regulated
ENSG00000168517.6	HEXIM2	prmtr.50148	chr17	43238067	+	2.4845	1.26361	-1.2209	2.5293e-05	0.000210857	0.413064	0.243352	-0.169711	0.000506222	0.0143597	down_regulated
ENSG00000214063.6	TSPAN4	prmtr.72935	chr11	844081	+	5.69105	4.47577	-1.21527	0.000155851	0.000996861	0.128375	0.116087	-0.0122877	0.00136761	0.0296854	down_regulated
ENSG00000165246.8	NLGN4Y	prmtr.47202	chrY	16636409	+	2.69947	1.48439	-1.21509	0.0211031	0.0614629	0.392303	0.245458	-0.146845	0.0101205	0.117282	down_regulated
ENSG00000136895.14	GARNL3	prmtr.31087	chr9	130007616	+	2.09819	0.887641	-1.21055	1.471e-05	0.000131979	0.0652742	0.0337657	-0.0315085	0.000740654	0.0190357	down_regulated
ENSG00000189171.9	S100A13	prmtr.63108	chr1	153599524	-	2.37501	1.16606	-1.20895	0.00270009	0.01116	0.197896	0.105288	-0.0926078	0.0041263	0.0641392	down_regulated
ENSG00000110696.5	C11orf58	prmtr.17292	chr11	16634679	+	1.64683	0.44036	-1.20647	4.40616e-05	0.00033944	0.0410593	0.0113947	-0.0296646	5.32683e-05	0.00270582	down_regulated
ENSG00000183486.8	MX2	prmtr.59191	chr21	42733870	+	3.9936	2.79003	-1.20357	0.00839103	0.0288326	0.184718	0.143348	-0.0413706	0.0321672	0.242767	down_regulated
ENSG00000197969.7	VPS13A	prmtr.65226	chr9	79894762	+	1.4348	0.234973	-1.19983	0.000206993	0.00127033	0.0288254	0.00450366	-0.0243217	0.000161823	0.00625869	down_regulated
ENSG00000169032.5	MAP2K1	prmtr.50538	chr15	66745792	+	1.81971	0.621135	-1.19857	0.000366764	0.00205982	0.199153	0.076287	-0.122866	0.000820249	0.020505	down_regulated
ENSG00000127481.10	UBR4	prmtr.25183	chr1	19426620	-	1.32081	0.125586	-1.19523	3.48626e-06	3.86588e-05	0.0115391	0.00119364	-0.0103454	5.45789e-06	0.000463476	down_regulated
ENSG00000100031.14	GGT1	prmtr.10701	chr22	25003588	+	3.04515	1.85116	-1.19398	0.000450635	0.0024505	0.0853722	0.0602837	-0.0250886	0.0185536	0.17238	down_regulated
ENSG00000135679.17	MDM2	prmtr.30120	chr12	69202797	+	6.98545	5.79274	-1.19271	0.013179	0.0417609	0.147378	0.127609	-0.0197688	0.00285618	0.0498531	down_regulated
ENSG00000100629.12	CEP128	prmtr.11475	chr14	81425861	-	1.82733	0.635552	-1.19178	0.00225127	0.00957177	0.0625904	0.0237701	-0.0388203	0.00163801	0.0336766	down_regulated
ENSG00000154874.10	CCDC144B	prmtr.40901	chr17	18528930	-	3.79932	2.60977	-1.18955	0.0133467	0.0422074	0.193095	0.157805	-0.0352897	0.0283973	0.22369	down_regulated
ENSG00000123728.5	RAP2C	prmtr.23554	chrX	131352360	-	1.80737	0.62187	-1.1855	0.000236578	0.00142119	0.168253	0.0768961	-0.0913573	0.00168803	0.0344239	down_regulated
ENSG00000167543.11	TP53I13	prmtr.49183	chr17	27894198	+	4.91645	3.73598	-1.18047	0.000707342	0.00360038	0.237072	0.194383	-0.042689	0.000292988	0.0096715	down_regulated
ENSG00000196678.9	ERI2	prmtr.64004	chr16	20911671	-	4.52226	3.34229	-1.17998	2.19605e-06	2.60856e-05	0.286799	0.233178	-0.0536213	2.79201e-05	0.00164625	down_regulated
ENSG00000260916.1	CCPG1	prmtr.104487	chr15	55652405	-	2.91232	1.73497	-1.17735	0.000102583	0.000696674	0.0842999	0.054394	-0.0299059	0.000175733	0.00661936	down_regulated
ENSG00000152558.10	TMEM123	prmtr.39793	chr11	102323097	-	1.92673	0.758699	-1.16803	9.64771e-05	0.000661408	0.149362	0.0649245	-0.084438	0.000154199	0.00602235	down_regulated
ENSG00000129422.9	MTUS1	prmtr.26000	chr8	17534003	-	3.99078	2.82922	-1.16155	0.00810459	0.0280103	0.0955579	0.0734631	-0.0220947	0.0369571	0.263456	down_regulated
ENSG00000196924.10	FLNA	prmtr.64194	chrX	153579571	-	1.73235	0.576977	-1.15537	0.000111661	0.000747745	0.0167447	0.00553638	-0.0112083	4.02549e-05	0.00218089	down_regulated
ENSG00000227449.4	RP11-111F5.5	prmtr.79802	chr9	46687462	+	3.90283	2.75194	-1.15089	0.00522579	0.0194124	0.619942	0.740713	0.120772	0.00993531	0.115934	down_regulated
ENSG00000141198.9	TOM1L1	prmtr.34068	chr17	52978464	+	1.32791	0.180973	-1.14693	8.4954e-05	0.000591933	0.0378796	0.00631048	-0.0315692	0.000151984	0.00596374	down_regulated
ENSG00000106484.10	MEST	prmtr.15278	chr7	130131934	+	2.90243	1.75678	-1.14565	0.00679803	0.0242311	0.0742712	0.045659	-0.0286122	0.00739261	0.0946017	down_regulated
ENSG00000107957.12	SH3PXD2A	prmtr.15892	chr10	105421462	-	1.7855	0.640504	-1.145	9.80217e-05	0.000670632	0.11642	0.0371565	-0.0792636	4.34229e-05	0.0023039	down_regulated
ENSG00000110080.14	ST3GAL4	prmtr.17060	chr11	126225789	+	2.30612	1.16184	-1.14428	0.000199009	0.00122837	0.0776998	0.041388	-0.0363118	0.000314128	0.0101731	down_regulated
ENSG00000182247.5	UBE2E2	prmtr.58357	chr3	23244784	+	3.49382	2.35246	-1.14136	2.08235e-05	0.000177981	0.417544	0.319558	-0.0979869	0.0004022	0.0121097	down_regulated
ENSG00000068028.13	RASSF1	prmtr.5239	chr3	50378411	-	2.7515	1.611	-1.1405	0.00158928	0.00713047	0.344268	0.211752	-0.132517	0.00161353	0.0333337	down_regulated
ENSG00000148700.9	ADD3	prmtr.38156	chr10	111756126	+	1.88481	0.747459	-1.13735	0.00213034	0.0091356	0.0382345	0.014815	-0.0234195	0.00115682	0.0261829	down_regulated
ENSG00000134982.12	APC	prmtr.29535	chr5	112073582	+	3.35759	2.22256	-1.13503	0.00127737	0.0059437	0.108664	0.0778273	-0.0308369	0.00450109	0.0680667	down_regulated
ENSG00000115520.4	COQ10B	prmtr.19912	chr2	198318488	+	2.3052	1.17198	-1.13323	0.000386923	0.00215439	0.25462	0.141751	-0.112869	0.000455005	0.0133026	down_regulated
ENSG00000104723.16	TUSC3	prmtr.13796	chr8	15397732	+	4.93385	3.8062	-1.12766	0.0271265	0.075245	0.303491	0.262438	-0.0410534	0.00140764	0.0302493	down_regulated
ENSG00000188343.8	FAM92A1	prmtr.62561	chr8	94710789	+	1.12727	0	-1.12727	5.14304e-07	7.622e-06	0.0624434	0	-0.0624434	4.36422e-07	6.70766e-05	down_regulated
ENSG00000166974.8	MAPRE2	prmtr.48708	chr18	32621324	+	6.61313	5.49825	-1.11488	6.31369e-07	9.05342e-06	0.370723	0.293855	-0.0768686	0.000410367	0.012309	down_regulated
ENSG00000238261.5	RP11-435B5.5	prmtr.89187	chr1	143377281	+	1.96722	0.856281	-1.11094	0.00102012	0.00491278	0.491291	0.254643	-0.236648	0.0348476	0.254734	down_regulated
ENSG00000185189.11	NRBP2	prmtr.60431	chr8	144922802	-	2.96394	1.8556	-1.10834	0.000719806	0.00365384	0.0739672	0.0471293	-0.0268378	0.000457495	0.0133461	down_regulated
ENSG00000131446.11	MGAT1	prmtr.27323	chr5	180242652	-	3.97219	2.86431	-1.10789	0.000417372	0.00229735	0.163813	0.124173	-0.0396409	0.000237041	0.00832275	down_regulated
ENSG00000097021.15	ACOT7	prmtr.10349	chr1	6420767	-	2.75621	1.65346	-1.10275	0.0154842	0.0477438	0.302158	0.181259	-0.120899	0.00705391	0.0918494	down_regulated
ENSG00000137216.14	TMEM63B	prmtr.31288	chr6	44094651	+	3.90917	2.81015	-1.09903	9.72494e-05	0.000666255	0.125919	0.0886158	-0.0373033	5.43632e-06	0.000462233	down_regulated
ENSG00000181061.9	HIGD1A	prmtr.57805	chr3	42845925	-	4.27602	3.17792	-1.0981	0.00184828	0.00809085	0.300551	0.2394	-0.0611504	0.00268596	0.0477181	down_regulated
ENSG00000146904.4	EPHA1	prmtr.37325	chr7	143105985	-	4.97065	3.87902	-1.09163	0.0193006	0.0571138	0.180147	0.158598	-0.0215489	0.0430666	0.286705	down_regulated
ENSG00000162585.12	C1orf86	prmtr.44524	chr1	2139172	-	1.78133	0.693061	-1.08827	0.00291237	0.0118895	0.111681	0.0537932	-0.057888	0.0115885	0.127532	down_regulated
ENSG00000125378.11	BMP4	prmtr.24228	chr14	54423529	-	1.86438	0.782309	-1.08207	0.00143372	0.00654293	0.270197	0.131685	-0.138512	0.003376	0.0556794	down_regulated
ENSG00000141380.9	SS18	prmtr.34191	chr18	23671181	-	4.339	3.26032	-1.07868	0.000256308	0.00151984	0.191758	0.168936	-0.0228217	0.0440677	0.290417	down_regulated
ENSG00000196975.10	ANXA4	prmtr.64257	chr2	69871557	+	3.64898	2.57174	-1.07724	0.000106275	0.000717864	0.146355	0.116495	-0.0298603	0.0114584	0.126519	down_regulated
ENSG00000169291.5	SHE	prmtr.50763	chr1	154458520	-	2.36044	1.28658	-1.07386	0.00231705	0.00980842	0.175918	0.105924	-0.0699931	0.00451828	0.0682147	down_regulated
ENSG00000069399.8	BCL3	prmtr.5439	chr19	45250962	+	2.04924	0.976765	-1.07247	0.0055823	0.0205127	0.0727674	0.0368741	-0.0358934	0.00587955	0.081194	down_regulated
ENSG00000162545.5	CAMK2N1	prmtr.44496	chr1	20811138	-	3.17411	2.10326	-1.07085	0.000112158	0.000750366	0.293691	0.225041	-0.0686501	0.00154678	0.0323438	down_regulated
ENSG00000176155.14	CCDC57	prmtr.55268	chr17	80064463	-	4.80448	3.73413	-1.07035	0.00350149	0.0138757	0.137916	0.110768	-0.027148	0.012853	0.136454	down_regulated
ENSG00000114062.13	UBE3A	prmtr.19094	chr15	25653795	-	6.02841	4.95859	-1.06982	9.00495e-06	8.6793e-05	0.231271	0.199517	-0.0317541	5.24534e-05	0.00267869	down_regulated
ENSG00000166398.8	KIAA0355	prmtr.48107	chr19	34756463	+	3.52369	2.45921	-1.06448	0.000370419	0.00207639	0.264382	0.206559	-0.0578232	0.002069	0.0399588	down_regulated
ENSG00000214063.6	TSPAN4	prmtr.72936	chr11	844446	+	2.21893	1.15536	-1.06357	0.00142662	0.00651432	0.0491055	0.0276509	-0.0214547	0.00257806	0.0464315	down_regulated
ENSG00000139055.2	ERP27	prmtr.32688	chr12	15082059	-	1.23256	0.172039	-1.06052	3.30893e-05	0.000265224	0.764277	0.24423	-0.520047	0.0010901	0.0250904	down_regulated
ENSG00000106526.6	ACTR3C	prmtr.15288	chr7	150020252	-	2.08126	1.02138	-1.05988	0.00581792	0.0212351	0.233632	0.134229	-0.0994027	0.0143308	0.145617	down_regulated
ENSG00000102606.13	ARHGEF7	prmtr.12582	chr13	111855407	+	4.12726	3.06739	-1.05987	0.000575648	0.00301578	0.165666	0.13993	-0.0257366	0.0222224	0.191704	down_regulated
ENSG00000145331.9	TRMT10A	prmtr.36564	chr4	100484887	-	4.12737	3.07327	-1.0541	5.57612e-05	0.000413755	0.30858	0.232477	-0.0761024	3.23796e-07	5.21626e-05	down_regulated
ENSG00000132600.12	PRMT7	prmtr.28017	chr16	68382310	+	2.26373	1.21301	-1.05071	3.70164e-05	0.000292199	0.0815908	0.0462536	-0.0353371	8.54811e-05	0.00386291	down_regulated
ENSG00000130844.12	ZNF331	prmtr.26944	chr19	54041333	+	4.66365	3.61335	-1.05031	0.00328487	0.0131477	0.274375	0.21757	-0.0568055	0.000566192	0.0155968	down_regulated
ENSG00000166822.8	TMEM170A	prmtr.48507	chr16	75498314	-	3.69043	2.64193	-1.0485	7.08272e-05	0.000507089	0.423719	0.341809	-0.0819096	0.000142115	0.00569024	down_regulated
ENSG00000197415.7	VEPH1	prmtr.64683	chr3	157221216	-	1.87442	0.832204	-1.04221	0.00310301	0.0125418	0.11828	0.0474292	-0.070851	0.00013852	0.00556567	down_regulated
ENSG00000153993.9	SEMA3D	prmtr.40427	chr7	84816171	-	2.37285	1.33167	-1.04118	0.00868426	0.0296744	0.263076	0.144985	-0.118091	0.00382731	0.0609538	down_regulated
ENSG00000141298.13	SSH2	prmtr.34128	chr17	28088408	-	4.15174	3.11112	-1.04062	0.00138747	0.0063705	0.506567	0.37715	-0.129417	0.000342805	0.0108695	down_regulated
ENSG00000122912.10	SLC25A16	prmtr.23175	chr10	70287231	-	5.81748	4.77701	-1.04047	3.32909e-07	5.25756e-06	0.223814	0.187398	-0.0364164	8.00509e-06	0.000610637	down_regulated
ENSG00000132716.14	DCAF8	prmtr.28112	chr1	160231592	-	4.69985	3.66037	-1.03947	1.42973e-05	0.000128783	0.101535	0.083555	-0.0179804	2.62099e-05	0.00156337	down_regulated
ENSG00000205189.7	ZBTB10	prmtr.69470	chr8	81397854	+	3.19289	2.15515	-1.03774	0.000375328	0.00209975	0.309977	0.234371	-0.0756067	0.000824537	0.0205814	down_regulated
ENSG00000215375.2	MYL5	prmtr.73769	chr4	667369	+	3.65687	2.6241	-1.03277	0.00019272	0.00119529	0.233453	0.19434	-0.0391128	0.020257	0.181413	down_regulated
ENSG00000167685.10	ZNF444	prmtr.49371	chr19	56654706	+	2.1257	1.0959	-1.0298	0.000947161	0.00461104	0.11028	0.0581508	-0.0521296	0.000384081	0.0117327	down_regulated
ENSG00000188554.9	NBR1	prmtr.62690	chr17	41322498	+	4.72757	3.70334	-1.02422	0.000117051	0.0007789	0.232796	0.199127	-0.033669	0.000165722	0.00636439	down_regulated
ENSG00000180155.14	LYNX1	prmtr.57373	chr8	143858438	-	1.80875	0.788353	-1.0204	0.00666876	0.0238424	0.0900192	0.0418055	-0.0482136	0.00727985	0.0938214	down_regulated
ENSG00000120742.6	SERP1	prmtr.22337	chr3	150300942	-	2.90932	1.88915	-1.02017	1.61052e-05	0.000143028	0.178735	0.129139	-0.0495959	4.34169e-05	0.0023039	down_regulated
ENSG00000114473.9	IQCG	prmtr.19290	chr3	197686890	-	4.61115	3.59131	-1.01984	0.00133119	0.00615043	0.283257	0.222683	-0.060574	0.000159437	0.00618302	down_regulated
ENSG00000062716.6	VMP1	prmtr.4306	chr17	57807076	+	2.24818	1.22895	-1.01923	0.00157083	0.00705893	0.0839383	0.0444724	-0.0394659	0.000700285	0.0182014	down_regulated
ENSG00000102466.11	FGF14	prmtr.12533	chr13	103054124	-	1.35342	0.335838	-1.01758	0.00129717	0.00602198	0.266382	0.0474199	-0.218962	9.15706e-05	0.00407612	down_regulated
ENSG00000121104.3	FAM117A	prmtr.22539	chr17	47824625	-	1.31546	0.298054	-1.0174	1.66426e-05	0.000147098	0.127657	0.0321678	-0.0954895	5.12413e-05	0.00263494	down_regulated
ENSG00000173598.9	NUDT4	prmtr.53809	chr12	93772326	+	2.32173	1.30858	-1.01315	0.00054847	0.002897	0.243258	0.144716	-0.0985417	0.000893124	0.0217643	down_regulated
ENSG00000161921.10	CXCL16	prmtr.44141	chr17	4639675	-	2.92074	1.91098	-1.00976	3.46953e-05	0.000276344	0.120715	0.0906246	-0.0300901	0.000925499	0.0222659	down_regulated
ENSG00000072422.12	RHOBTB1	prmtr.6040	chr10	62761198	-	3.00847	1.99934	-1.00912	0.0312451	0.0842895	0.132409	0.0975235	-0.0348857	0.0491982	0.30905	down_regulated
ENSG00000145495.10	44261	prmtr.36662	chr5	10413386	+	2.24012	1.23125	-1.00887	0.00173777	0.00768651	0.0554501	0.030781	-0.0246691	0.00201226	0.0391918	down_regulated
ENSG00000067646.7	ZFY	prmtr.5170	chrY	2803112	+	2.70086	1.69353	-1.00733	0.0325572	0.0872137	0.259654	0.185796	-0.0738584	0.0205407	0.182972	down_regulated
ENSG00000171045.10	TSNARE1	prmtr.51993	chr8	143361358	-	2.0806	1.07772	-1.00288	0.000547457	0.00289251	0.213789	0.110316	-0.103473	0.000205519	0.00743098	down_regulated
ENSG00000196814.10	MVB12B	prmtr.64119	chr9	129097498	+	4.24233	3.24495	-0.997377	0.0139453	0.0437889	0.237215	0.196952	-0.0402627	0.0417887	0.282253	down_regulated
ENSG00000141380.9	SS18	prmtr.34189	chr18	23670099	-	1.41216	0.415878	-0.99628	0.000322282	0.00184367	0.0618052	0.0194361	-0.0423691	0.000447545	0.0131582	down_regulated
ENSG00000142002.12	DPP9	prmtr.34665	chr19	4716139	-	2.79252	1.79674	-0.99578	0.000523569	0.00278657	0.0579822	0.0392172	-0.018765	0.00078747	0.0198491	down_regulated
ENSG00000158352.11	SHROOM4	prmtr.42412	chrX	50557302	-	1.74444	0.749823	-0.994615	0.001422	0.00649744	0.448285	0.179216	-0.269069	3.53197e-05	0.00196618	down_regulated
ENSG00000126217.16	MCF2L	prmtr.24736	chr13	113639432	+	2.45483	1.46035	-0.99448	0.0101789	0.0337737	0.0421963	0.0241542	-0.0180421	0.0023363	0.0434008	down_regulated
ENSG00000164659.10	KIAA1324L	prmtr.46675	chr7	86689015	-	1.96278	0.973165	-0.989615	0.00274379	0.0113011	0.141409	0.0660115	-0.0753977	0.000545161	0.0151361	down_regulated
ENSG00000178188.10	SH2B1	prmtr.56446	chr16	28857921	+	1.72196	0.734483	-0.987475	0.000922623	0.00451145	0.0693271	0.0313344	-0.0379927	0.00143378	0.030604	down_regulated
ENSG00000167186.6	COQ7	prmtr.48870	chr16	19079239	+	3.52597	2.54302	-0.982943	0.000943743	0.00459661	0.350571	0.260205	-0.0903665	0.000597506	0.0162118	down_regulated
ENSG00000137497.13	NUMA1	prmtr.31442	chr11	71753188	-	4.19451	3.21228	-0.982239	0.00410443	0.0158955	0.0714279	0.0581516	-0.0132763	0.0037257	0.059821	down_regulated
ENSG00000151491.8	EPS8	prmtr.39292	chr12	16035263	-	1.23619	0.255317	-0.980878	0.000440462	0.00240433	0.0247385	0.00558304	-0.0191555	0.000884099	0.0216302	down_regulated
ENSG00000112992.12	NNT	prmtr.18592	chr5	43645459	+	5.05469	4.07694	-0.977748	4.65826e-05	0.000355724	0.130224	0.117227	-0.0129976	0.00614584	0.0837506	down_regulated
ENSG00000147526.15	TACC1	prmtr.37647	chr8	38662968	+	3.4586	2.4818	-0.976797	0.00029895	0.00173119	0.0824862	0.0618897	-0.0205965	0.00130045	0.0285151	down_regulated
ENSG00000124006.10	OBSL1	prmtr.23632	chr2	220436581	-	5.84626	4.87043	-0.975834	0.0386476	0.0998203	0.206626	0.277106	0.0704806	5.15892e-05	0.00264875	down_regulated
ENSG00000106070.13	GRB10	prmtr.15040	chr7	50794815	-	2.91215	1.93709	-0.975061	0.000755674	0.0038102	0.0608607	0.0439415	-0.0169191	0.00289818	0.05031	down_regulated
ENSG00000114861.14	FOXP1	prmtr.19482	chr3	71632904	-	4.93628	3.96257	-0.973703	0.000158846	0.00101318	0.103885	0.0913936	-0.0124916	0.0204083	0.182206	down_regulated
ENSG00000065809.9	FAM107B	prmtr.4808	chr10	14614338	-	4.04677	3.07483	-0.971948	0.00921914	0.0311738	0.12474	0.100559	-0.0241813	0.00863118	0.105454	down_regulated
ENSG00000110693.11	SOX6	prmtr.17290	chr11	16760190	-	1.32646	0.355382	-0.97108	0.000193046	0.0011971	0.0857384	0.032105	-0.0536333	0.00490187	0.0719869	down_regulated
ENSG00000161835.6	GRASP	prmtr.44104	chr12	52400724	+	3.94376	2.97675	-0.967016	0.00866841	0.0296278	0.150734	0.126618	-0.0241164	0.0261383	0.212681	down_regulated
ENSG00000163870.10	TPRA1	prmtr.45841	chr3	127309938	-	2.97823	2.01446	-0.963775	0.000478048	0.00257797	0.164567	0.115034	-0.0495329	0.000128606	0.00526943	down_regulated
ENSG00000160299.12	PCNT	prmtr.43427	chr21	47768153	+	1.01192	0.0486685	-0.963252	0.001006	0.00485406	0.0431001	0.00199133	-0.0411088	0.000613911	0.0165493	down_regulated
ENSG00000090487.6	SPG21	prmtr.9467	chr15	65281844	-	2.7054	1.75136	-0.954041	0.00311049	0.0125656	0.144998	0.0997586	-0.0452394	0.00321632	0.0538711	down_regulated
ENSG00000160799.7	CCDC12	prmtr.43695	chr3	47023500	-	1.62078	0.667928	-0.95285	0.00167158	0.00744026	0.143077	0.0627337	-0.0803432	0.00298675	0.0513005	down_regulated
ENSG00000117676.9	RPS6KA1	prmtr.21131	chr1	26872333	+	3.6282	2.67804	-0.950163	0.0046831	0.0177203	0.0694336	0.0564006	-0.013033	0.0316555	0.240264	down_regulated
ENSG00000139218.13	SCAF11	prmtr.32820	chr12	46385903	-	3.14258	2.19499	-0.947596	2.04893e-06	2.45816e-05	0.0568335	0.0418223	-0.0150112	7.92066e-06	0.000606906	down_regulated
ENSG00000129422.9	MTUS1	prmtr.25999	chr8	17533719	-	1.62447	0.677483	-0.946988	0.00463266	0.0175671	0.0380553	0.0180889	-0.0199664	0.0113128	0.125492	down_regulated
ENSG00000151090.13	THRB	prmtr.39066	chr3	24536773	-	2.28267	1.33601	-0.946665	0.000749666	0.00378501	0.278255	0.188833	-0.0894215	0.00347401	0.0568463	down_regulated
ENSG00000175265.13	GOLGA8A	prmtr.54792	chr15	34729667	-	2.7835	1.84534	-0.938159	0.0272504	0.0755174	0.326437	0.223527	-0.102909	0.0022059	0.0415449	down_regulated
ENSG00000138835.18	RGS3	prmtr.32653	chr9	116263651	+	3.63545	2.69771	-0.937736	0.000110915	0.000743457	0.0852788	0.0595008	-0.0257781	1.96544e-05	0.00125777	down_regulated
ENSG00000069020.14	MAST4	prmtr.5405	chr5	66033859	+	1.81316	0.876779	-0.936381	0.00425053	0.0163618	0.0525767	0.0266615	-0.0259152	0.00636398	0.0857255	down_regulated
ENSG00000166326.5	TRIM44	prmtr.48014	chr11	35745804	+	1.64045	0.709928	-0.930527	0.00130667	0.00605813	0.170874	0.0781322	-0.0927422	0.00154097	0.0322527	down_regulated
ENSG00000163666.4	HESX1	prmtr.45599	chr3	57260549	-	2.39011	1.46099	-0.929121	0.00238124	0.0100321	0.489984	0.376779	-0.113205	0.041924	0.282824	down_regulated
ENSG00000059145.14	UNKL	prmtr.4049	chr16	1464752	-	4.5897	3.66163	-0.928071	1.98602e-05	0.000170779	0.187918	0.156002	-0.0319168	0.000226822	0.00804009	down_regulated
ENSG00000197415.7	VEPH1	prmtr.64684	chr3	157221415	-	1.61542	0.689487	-0.925938	0.0108955	0.0357415	0.0979782	0.0370504	-0.0609277	0.00151013	0.0317766	down_regulated
ENSG00000130227.12	XPO7	prmtr.26384	chr8	21823749	+	1.27571	0.34984	-0.925871	0.000796354	0.00398718	0.0519656	0.0143216	-0.037644	0.00076157	0.0194609	down_regulated
ENSG00000213741.4	RPS29	prmtr.72662	chr14	50065408	-	1.67714	0.751785	-0.925354	0.00248034	0.0103798	0.105421	0.0506436	-0.0547777	0.0032811	0.054532	down_regulated
ENSG00000136111.8	TBC1D4	prmtr.30520	chr13	75890688	-	3.0843	2.15932	-0.924973	0.00148719	0.00674369	0.20831	0.163009	-0.0453001	0.010856	0.121945	down_regulated
ENSG00000168575.5	SLC20A2	prmtr.50187	chr8	42358978	-	4.16477	3.24088	-0.923887	0.0215589	0.0625536	0.190633	0.158158	-0.0324754	0.0405299	0.277544	down_regulated
ENSG00000246662.2	LINC00535	prmtr.93360	chr8	94712661	-	0.970862	0.0508973	-0.919964	8.15026e-05	0.000571617	0.554642	0.0416667	-0.512976	0.000230478	0.00813512	down_regulated
ENSG00000074201.4	CLNS1A	prmtr.6375	chr11	77330740	-	2.04549	1.12767	-0.917815	0.00438567	0.0167934	0.0747921	0.0407418	-0.0340502	0.00249853	0.0454158	down_regulated
ENSG00000136158.6	SPRY2	prmtr.30574	chr13	80914243	-	1.65746	0.741355	-0.916101	0.000269469	0.00158579	0.165839	0.0966435	-0.0691958	0.0120044	0.130581	down_regulated
ENSG00000136828.14	RALGPS1	prmtr.30997	chr9	129972782	+	1.25502	0.341385	-0.913637	0.0341706	0.0906739	0.0650012	0.0166446	-0.0483565	0.0201244	0.180808	down_regulated
ENSG00000151327.8	FAM177A1	prmtr.39188	chr14	35568882	+	2.12112	1.20766	-0.913455	0.0027907	0.0114656	0.117147	0.0718402	-0.0453072	0.00502438	0.0731263	down_regulated
ENSG00000171840.7	NINJ2	prmtr.52588	chr12	752851	-	3.97799	3.06795	-0.910033	0.0129492	0.0411785	0.626755	0.473219	-0.153536	0.00137874	0.0298622	down_regulated
ENSG00000131374.10	TBC1D5	prmtr.27259	chr3	17665408	-	2.24	1.33007	-0.909933	0.00354391	0.014025	0.126685	0.083695	-0.0429905	0.0135047	0.140424	down_regulated
ENSG00000131873.5	CHSY1	prmtr.27563	chr15	101728075	-	1.01304	0.105902	-0.907141	7.19632e-05	0.000514233	0.112296	0.0150602	-0.0972356	0.000253269	0.00871824	down_regulated
ENSG00000052126.10	PLEKHA5	prmtr.3529	chr12	19389858	+	2.02746	1.12086	-0.906597	0.00548582	0.0202254	0.061786	0.035379	-0.026407	0.00608377	0.0832275	down_regulated
ENSG00000183853.13	KIRREL	prmtr.59469	chr1	157963063	+	3.26446	2.3603	-0.904158	0.0184322	0.0550366	0.392179	0.318167	-0.0740118	0.0275554	0.219058	down_regulated
ENSG00000106066.9	CPVL	prmtr.15015	chr7	29111520	-	3.02278	2.11927	-0.903509	0.0209945	0.0612047	0.153803	0.112343	-0.0414602	0.0116976	0.128272	down_regulated
ENSG00000131446.11	MGAT1	prmtr.27318	chr5	180230923	-	4.75234	3.85269	-0.899649	3.36876e-05	0.000269318	0.197053	0.171551	-0.0255014	0.00647795	0.0866661	down_regulated
ENSG00000130147.11	SH3BP4	prmtr.26297	chr2	235890268	+	1.9884	1.09177	-0.896623	0.0030586	0.0123906	0.282309	0.185954	-0.0963544	0.0174201	0.165701	down_regulated
ENSG00000158062.16	UBXN11	prmtr.42299	chr1	26633480	-	1.18451	0.292056	-0.892457	0.000359574	0.00202592	0.0618589	0.0173841	-0.0444747	0.000794545	0.0199959	down_regulated
ENSG00000166734.14	CASC4	prmtr.48423	chr15	44629962	+	2.94026	2.0484	-0.891859	0.00552095	0.0203337	0.10414	0.0781782	-0.0259619	0.01385	0.14266	down_regulated
ENSG00000120742.6	SERP1	prmtr.22338	chr3	150321015	-	4.18132	3.29031	-0.891006	0.000274255	0.00160967	0.258801	0.225984	-0.0328167	0.00661204	0.0877914	down_regulated
ENSG00000188191.10	PRKAR1B	prmtr.62475	chr7	752209	-	1.98281	1.09231	-0.890502	0.00828769	0.0285357	0.23657	0.146913	-0.0896574	0.0307696	0.236061	down_regulated
ENSG00000146414.11	SHPRH	prmtr.37140	chr6	146285233	-	4.25326	3.36281	-0.890457	0.000224195	0.00135672	0.131777	0.110709	-0.0210683	0.000885027	0.0216302	down_regulated
ENSG00000019144.12	PHLDB1	prmtr.1953	chr11	118478330	+	4.77778	3.88751	-0.890273	0.0119346	0.0384956	0.0963786	0.0787429	-0.0176356	0.000368318	0.0114135	down_regulated
ENSG00000104067.12	TJP1	prmtr.13427	chr15	30261068	-	2.22059	1.33188	-0.888703	0.0384463	0.0993764	0.0569391	0.0312929	-0.0256462	0.0112512	0.12509	down_regulated
ENSG00000185033.10	SEMA4B	prmtr.60275	chr15	90728150	+	3.54227	2.65654	-0.885732	0.000707107	0.00359945	0.0708937	0.0557588	-0.0151349	0.000356025	0.0112091	down_regulated
ENSG00000167613.11	LAIR1	prmtr.49265	chr19	54882165	-	1.51566	0.630991	-0.88467	0.000751025	0.00379082	0.0710132	0.0275146	-0.0434986	0.000300736	0.00985899	down_regulated
ENSG00000113448.12	PDE4D	prmtr.18812	chr5	59064471	-	4.15754	3.27435	-0.883196	0.00374589	0.0147026	0.258838	0.205852	-0.0529861	0.00486452	0.0716275	down_regulated
ENSG00000196547.10	MAN2A2	prmtr.63838	chr15	91460882	+	1.13773	0.256998	-0.880728	0.000796499	0.00398763	0.01285	0.00266558	-0.0101844	0.000359484	0.011286	down_regulated
ENSG00000153291.11	SLC25A27	prmtr.40162	chr6	46620678	+	1.95982	1.08639	-0.873422	0.00812677	0.028076	0.079088	0.0465966	-0.0324914	0.00561824	0.0786844	down_regulated
ENSG00000178814.11	OPLAH	prmtr.56705	chr8	145118735	-	1.00031	0.132929	-0.867381	0.00230516	0.00976571	0.0702281	0.00949949	-0.0607286	0.00183262	0.0364917	down_regulated
ENSG00000197782.10	ZNF780A	prmtr.65021	chr19	40596795	-	3.01104	2.14923	-0.861811	0.00170656	0.00756884	0.22828	0.171259	-0.0570205	0.00124821	0.0277341	down_regulated
ENSG00000159899.10	NPR2	prmtr.43167	chr9	35792151	+	3.67866	2.81689	-0.861776	0.0292544	0.0799218	0.178493	0.146952	-0.0315407	0.0385497	0.269818	down_regulated
ENSG00000075539.9	FRYL	prmtr.6673	chr4	48573914	-	1.3713	0.512045	-0.859256	0.000952434	0.00463193	0.025242	0.0107463	-0.0144957	0.00295255	0.0508896	down_regulated
ENSG00000146067.11	FAM193B	prmtr.36996	chr5	176950000	-	1.85989	1.0013	-0.858589	0.00160994	0.00720808	0.0404005	0.0234027	-0.0169978	0.00308552	0.0523981	down_regulated
ENSG00000128829.7	EIF2AK4	prmtr.25750	chr15	40322594	+	2.34213	1.48409	-0.858032	0.00149203	0.00676106	0.0536126	0.0357272	-0.0178853	0.00181812	0.0363221	down_regulated
ENSG00000160271.10	RALGDS	prmtr.43396	chr9	136006504	-	1.84211	0.988664	-0.853449	0.00870374	0.0297309	0.0517426	0.0281284	-0.0236142	0.00657295	0.0874201	down_regulated
ENSG00000077044.5	DGKD	prmtr.6959	chr2	234294700	+	1.03281	0.18164	-0.851175	0.000107529	0.000724952	0.0245486	0.00475686	-0.0197917	0.000176354	0.00663889	down_regulated
ENSG00000119408.12	NEK6	prmtr.21684	chr9	127020530	+	4.02248	3.17322	-0.849259	0.00383678	0.0150043	0.275516	0.206249	-0.0692669	0.000278472	0.0092888	down_regulated
ENSG00000161955.12	TNFSF13	prmtr.44157	chr17	7461609	+	2.19966	1.35138	-0.848282	0.00535075	0.0198049	0.281405	0.185706	-0.0956987	0.00985807	0.11528	down_regulated
ENSG00000166938.8	DIS3L	prmtr.48652	chr15	66586170	+	3.7317	2.88573	-0.845964	0.00145714	0.00663358	0.142116	0.111891	-0.0302243	0.000301843	0.00988787	down_regulated
ENSG00000088298.8	EDEM2	prmtr.8956	chr20	33865928	-	2.69743	1.85919	-0.838246	0.0125866	0.0402389	0.176637	0.12279	-0.0538475	0.00738129	0.0945493	down_regulated
ENSG00000197879.10	MYO1C	prmtr.65119	chr17	1396106	-	3.09072	2.25277	-0.837951	0.00991089	0.0330718	0.0488463	0.0365679	-0.0122784	0.0202503	0.181378	down_regulated
ENSG00000160226.11	C21orf2	prmtr.43372	chr21	45758667	-	1.49746	0.663773	-0.833687	0.00131909	0.00610449	0.132513	0.0710213	-0.0614915	0.010166	0.117476	down_regulated
ENSG00000136560.9	TANK	prmtr.30851	chr2	162017237	+	1.05202	0.219626	-0.832397	7.2912e-05	0.000520277	0.0337994	0.00781864	-0.0259808	0.000146348	0.00580168	down_regulated
ENSG00000186466.4	AQP7P1	prmtr.61379	chr9	67289492	-	1.27373	0.442458	-0.831268	0.0138458	0.0435364	0.572671	0.167384	-0.405287	0.0013077	0.0286429	down_regulated
ENSG00000185324.17	CDK10	prmtr.60520	chr16	89753359	+	1.83784	1.01051	-0.827336	0.00335104	0.0133709	0.0608825	0.0365113	-0.0243713	0.00715228	0.0928767	down_regulated
ENSG00000155629.10	PIK3AP1	prmtr.41167	chr10	98460635	-	1.32362	0.497279	-0.826343	0.0142878	0.0446899	0.0664827	0.024236	-0.0422467	0.0101487	0.117377	down_regulated
ENSG00000140694.12	PARN	prmtr.33728	chr16	14685934	-	2.45978	1.6352	-0.824577	0.00304408	0.0123396	0.114204	0.0789003	-0.0353039	0.00348596	0.057014	down_regulated
ENSG00000137497.13	NUMA1	prmtr.31438	chr11	71751756	-	1.53901	0.717157	-0.821853	0.0029529	0.0120272	0.0260007	0.0126342	-0.0133665	0.00344646	0.0565118	down_regulated
ENSG00000164733.16	CTSB	prmtr.46733	chr8	11712434	-	2.14248	1.32098	-0.821499	0.00638925	0.0230059	0.0316387	0.0208574	-0.0107813	0.0100504	0.11674	down_regulated
ENSG00000104853.11	CLPTM1	prmtr.13926	chr19	45487544	+	0.914376	0.0934205	-0.820956	2.51437e-05	0.000209819	0.0275219	0.00283302	-0.0246889	2.73067e-05	0.00161436	down_regulated
ENSG00000166250.7	CLMP	prmtr.47947	chr11	123065989	-	1.72412	0.911843	-0.812279	0.0316706	0.0851935	0.221151	0.100061	-0.12109	0.0424241	0.284483	down_regulated
ENSG00000124126.9	PREX1	prmtr.23669	chr20	47444420	-	4.78734	3.97577	-0.811567	0.00127272	0.00592673	0.285518	0.256754	-0.0287634	0.00208454	0.0401238	down_regulated
ENSG00000054282.11	SDCCAG8	prmtr.3654	chr1	243651117	+	0.992713	0.185424	-0.807289	0.0219075	0.0633701	0.0260141	0.00501608	-0.020998	0.0220862	0.191177	down_regulated
ENSG00000130592.9	LSP1	prmtr.26642	chr11	1891474	+	0.863588	0.0591054	-0.804482	0.00015994	0.00101942	0.0331294	0.0040132	-0.0291162	0.000691158	0.0180133	down_regulated
ENSG00000174579.3	MSL2	prmtr.54389	chr3	135916083	-	1.52632	0.722163	-0.80416	0.00291738	0.0119065	0.168747	0.0832583	-0.0854884	0.00225383	0.0421856	down_regulated
ENSG00000105851.6	PIK3CG	prmtr.14825	chr7	106505723	+	3.86035	3.05714	-0.803209	0.00177763	0.00783441	0.587783	0.741556	0.153773	0.000459502	0.0133871	down_regulated
ENSG00000118263.10	KLF7	prmtr.21302	chr2	208031571	-	1.79694	0.997238	-0.799701	0.0024419	0.0102472	0.217247	0.146729	-0.070518	0.0255551	0.21001	down_regulated
ENSG00000137497.13	NUMA1	prmtr.31437	chr11	71750871	-	1.18897	0.389801	-0.799174	0.00727202	0.0255994	0.0196339	0.00701867	-0.0126152	0.00930267	0.110707	down_regulated
ENSG00000152894.10	PTPRK	prmtr.39928	chr6	128562444	-	1.11404	0.314991	-0.799049	0.00313657	0.0126543	0.0260145	0.00754102	-0.0184735	0.00397517	0.0627547	down_regulated
ENSG00000188343.8	FAM92A1	prmtr.62562	chr8	94712480	+	1.00391	0.204868	-0.799039	0.000957502	0.00465337	0.0550196	0.0137142	-0.0413054	0.00157062	0.0327397	down_regulated
ENSG00000108654.7	DDX5	prmtr.16311	chr17	62501645	-	1.82711	1.02918	-0.797933	0.00343148	0.0136426	0.0212225	0.0121212	-0.00910129	0.00418761	0.0647904	down_regulated
ENSG00000089159.11	PXN	prmtr.9216	chr12	120687964	-	1.11977	0.322025	-0.797748	0.00145788	0.00663471	0.0648304	0.0211055	-0.0437249	0.00297388	0.0511321	down_regulated
ENSG00000013523.5	ANGEL1	prmtr.1688	chr14	77272858	-	1.72011	0.922534	-0.797576	0.00572696	0.0209582	0.108521	0.0648159	-0.0437052	0.0151217	0.150576	down_regulated
ENSG00000068784.8	SRBD1	prmtr.5343	chr2	45795160	-	2.44425	1.64672	-0.797537	0.0100096	0.033321	0.283797	0.196738	-0.0870586	0.0134171	0.139862	down_regulated
ENSG00000089094.12	KDM2B	prmtr.9171	chr12	121974140	-	1.78345	0.988506	-0.794949	0.00613481	0.0222073	0.0568591	0.0309181	-0.0259411	0.00559403	0.0785565	down_regulated
ENSG00000075426.7	FOSL2	prmtr.6662	chr2	28618378	+	2.38585	1.59187	-0.793983	0.00741875	0.0260265	0.307508	0.213818	-0.0936903	0.00498003	0.0727099	down_regulated
ENSG00000074621.9	SLC24A1	prmtr.6456	chr15	65945077	+	1.93842	1.14445	-0.793973	0.00129462	0.00601328	0.215276	0.147772	-0.0675036	0.0165968	0.160546	down_regulated
ENSG00000157954.10	WIPI2	prmtr.42240	chr7	5256222	+	1.44866	0.65701	-0.791654	0.00319385	0.0128382	0.0501009	0.0229773	-0.0271236	0.00309395	0.0524881	down_regulated
ENSG00000118495.14	PLAGL1	prmtr.21384	chr6	144385735	-	1.66332	0.874341	-0.788983	0.00236933	0.00998792	0.169285	0.0952609	-0.0740237	0.014792	0.148536	down_regulated
ENSG00000197601.8	FAR1	prmtr.64872	chr11	13690217	+	4.22893	3.4401	-0.788833	0.0114433	0.0372249	0.203068	0.18665	-0.0164176	0.046765	0.299959	down_regulated
ENSG00000189157.9	FAM47E	prmtr.63095	chr4	77172853	+	3.1069	2.32409	-0.782807	0.0044945	0.0171443	0.396199	0.306589	-0.08961	0.0362263	0.260565	down_regulated
ENSG00000169696.11	ASPSCR1	prmtr.51015	chr17	79934683	+	1.2279	0.447611	-0.780293	0.00953878	0.0320676	0.0312168	0.0116014	-0.0196154	0.00940103	0.111499	down_regulated
ENSG00000181744.4	C3orf58	prmtr.58054	chr3	143691923	+	1.11337	0.337198	-0.776176	0.000419191	0.00230557	0.163765	0.0530556	-0.110709	0.000591215	0.0160804	down_regulated
ENSG00000151422.8	FER	prmtr.39240	chr5	108083523	+	2.99206	2.2168	-0.77526	0.0130701	0.0414829	0.348263	0.274829	-0.0734341	0.0437008	0.289033	down_regulated
ENSG00000196150.9	ZNF250	prmtr.63339	chr8	146127553	-	2.2976	1.52444	-0.773161	0.00446953	0.0170646	0.430847	0.268634	-0.162212	0.000164583	0.00633616	down_regulated
ENSG00000002726.15	AOC1	prmtr.103	chr7	150523481	+	0.814976	0.0436612	-0.771315	0.0103275	0.0341879	0.346835	0.0833333	-0.263502	0.0429954	0.286446	down_regulated
ENSG00000064932.11	SBNO2	prmtr.4578	chr19	1132220	-	3.519	2.74979	-0.769209	0.00686478	0.0244222	0.126651	0.104214	-0.0224369	0.0131952	0.138566	down_regulated
ENSG00000163637.7	PRICKLE2	prmtr.45569	chr3	64253655	-	3.49605	2.72722	-0.768832	0.0157613	0.0484567	0.647215	0.746281	0.0990658	0.0482689	0.305409	down_regulated
ENSG00000068028.13	RASSF1	prmtr.5238	chr3	50375719	-	1.44164	0.67547	-0.766171	0.00395913	0.0154216	0.176635	0.085819	-0.0908164	0.00473111	0.0703328	down_regulated
ENSG00000099849.10	RASSF7	prmtr.10525	chr11	560404	+	1.12624	0.362618	-0.763621	0.00257704	0.0107216	0.0578196	0.0170446	-0.040775	0.00113502	0.0258128	down_regulated
ENSG00000261556.4	RP11-296I10.6	prmtr.105053	chr16	70259936	-	3.65869	2.89655	-0.762145	0.00875971	0.0298947	0.244153	0.216797	-0.0273569	0.0319453	0.241736	down_regulated
ENSG00000110047.13	EHD1	prmtr.17000	chr11	64643138	-	0.840906	0.0802489	-0.760657	0.000965411	0.00468634	0.0410896	0.0041526	-0.036937	0.000984682	0.0233771	down_regulated
ENSG00000084110.6	HAL	prmtr.8251	chr12	96384285	-	1.86962	1.11098	-0.758635	0.0331181	0.0884516	0.0388977	0.024345	-0.0145527	0.0459424	0.296966	down_regulated
ENSG00000178199.9	ZC3H12D	prmtr.56454	chr6	149804311	-	1.37162	0.61526	-0.756358	0.0153482	0.0474113	0.234358	0.111423	-0.122935	0.0313134	0.23848	down_regulated
ENSG00000095794.15	CREM	prmtr.10266	chr10	35416352	+	3.58548	2.83054	-0.754939	0.0249412	0.0703646	0.141654	0.10755	-0.0341037	0.00507771	0.0736135	down_regulated
ENSG00000134324.7	LPIN1	prmtr.29070	chr2	11864475	+	0.842155	0.0921664	-0.749988	0.000151459	0.000973082	0.0282194	0.00269816	-0.0255212	0.000117843	0.00493137	down_regulated
ENSG00000138757.10	G3BP2	prmtr.32523	chr4	76598341	-	4.06088	3.31256	-0.748318	0.00691728	0.0245843	0.118656	0.103457	-0.0151984	0.0227199	0.194294	down_regulated
ENSG00000132535.14	DLG4	prmtr.27965	chr17	7123021	-	1.25442	0.512544	-0.741875	0.00441256	0.0168726	0.0930341	0.0438349	-0.0491992	0.0112005	0.124674	down_regulated
ENSG00000121060.10	TRIM25	prmtr.22504	chr17	54986144	-	3.37966	2.63917	-0.740489	0.00443728	0.0169543	0.132114	0.109923	-0.0221917	0.0173	0.165053	down_regulated
ENSG00000089486.12	CDIP1	prmtr.9289	chr16	4588471	-	1.86659	1.12753	-0.739058	0.0265719	0.0740024	0.106636	0.0675848	-0.0390511	0.0311601	0.237937	down_regulated
ENSG00000133424.16	LARGE	prmtr.28527	chr22	34318829	-	0.926854	0.188953	-0.737901	0.000235377	0.00141458	0.0667861	0.0144444	-0.0523417	0.000361499	0.011328	down_regulated
ENSG00000213445.4	SIPA1	prmtr.72450	chr11	65407337	+	1.54822	0.811827	-0.736392	0.000399021	0.00221113	0.0425829	0.0235904	-0.0189925	0.000900695	0.021892	down_regulated
ENSG00000160972.5	PPP1R16A	prmtr.43793	chr8	145703734	+	3.67309	2.93708	-0.736007	0.0163449	0.0499622	0.12405	0.0993756	-0.024674	0.00282575	0.0495074	down_regulated
ENSG00000131149.13	GSE1	prmtr.27171	chr16	85645015	+	1.47943	0.744562	-0.734873	0.0116239	0.0376796	0.0483317	0.0258919	-0.0224398	0.0166918	0.161059	down_regulated
ENSG00000042980.8	ADAM28	prmtr.2974	chr8	24182550	+	0.822423	0.0894948	-0.732928	0.00320335	0.0128724	0.0384307	0.00447024	-0.0339605	0.00369074	0.0594168	down_regulated
ENSG00000137193.9	PIM1	prmtr.31255	chr6	37140244	+	1.26797	0.535896	-0.732072	0.0029244	0.0119297	0.180823	0.0863495	-0.0944737	0.00498869	0.0727512	down_regulated
ENSG00000225278.3	RP11-782C8.5	prmtr.77880	chr1	143240439	-	0.759932	0.0338861	-0.726046	0.00369073	0.0145166	0.16083	0.00799373	-0.152837	0.0186735	0.172964	down_regulated
ENSG00000171132.9	PRKCE	prmtr.52076	chr2	46228041	+	1.16974	0.443872	-0.725871	0.00605843	0.0219859	0.0894315	0.0399555	-0.049476	0.00990646	0.115658	down_regulated
ENSG00000136574.13	GATA4	prmtr.30860	chr8	11534468	+	0.765769	0.0399242	-0.725845	8.29544e-05	0.000580402	0.0539148	0.00264265	-0.0512721	6.46776e-05	0.00313051	down_regulated
ENSG00000198964.9	SGMS1	prmtr.66417	chr10	52384923	-	2.9604	2.23571	-0.724684	0.0302821	0.0822435	0.138972	0.106608	-0.0323641	0.0148034	0.148536	down_regulated
ENSG00000226711.2	FAM66C	prmtr.79117	chr12	8332805	+	1.08521	0.361466	-0.723742	0.00439771	0.0168312	0.457891	0.106081	-0.35181	0.000543152	0.0150929	down_regulated
ENSG00000054282.11	SDCCAG8	prmtr.3652	chr1	243502055	+	0.934354	0.210692	-0.723662	0.00403959	0.0156847	0.0252354	0.00595476	-0.0192806	0.00458287	0.068987	down_regulated
ENSG00000145247.7	OCIAD2	prmtr.36548	chr4	48899865	-	1.74795	1.02516	-0.722781	0.0245805	0.0695547	0.148746	0.0907771	-0.0579687	0.0201657	0.181082	down_regulated
ENSG00000198805.7	PNP	prmtr.66126	chr14	20938685	+	1.1281	0.406911	-0.721187	0.0150075	0.0465214	0.06165	0.0248271	-0.036823	0.0216733	0.189189	down_regulated
ENSG00000109184.10	DCUN1D4	prmtr.16624	chr4	52709707	+	4.15381	3.43548	-0.718329	0.00907426	0.0307751	0.111195	0.0921582	-0.0190365	0.00070474	0.0182936	down_regulated
ENSG00000019485.8	PRDM11	prmtr.1978	chr11	45168226	+	0.967595	0.254469	-0.713126	0.00423113	0.0162996	0.106927	0.0461928	-0.0607344	0.0494485	0.309934	down_regulated
ENSG00000157637.8	SLC38A10	prmtr.42082	chr17	79269347	-	0.809371	0.100384	-0.708988	0.000355073	0.00200418	0.0254912	0.00311133	-0.0223799	0.000288155	0.00953553	down_regulated
ENSG00000124570.13	SERPINB6	prmtr.23929	chr6	2962342	-	1.32622	0.618694	-0.707528	0.0449282	0.112358	0.0596637	0.0277511	-0.0319126	0.0429411	0.286271	down_regulated
ENSG00000181894.10	ZNF329	prmtr.58118	chr19	58666477	-	1.82202	1.11501	-0.707006	0.0214404	0.0622784	0.23382	0.140125	-0.0936943	0.00787049	0.0989811	down_regulated
ENSG00000159842.10	ABR	prmtr.43151	chr17	1090616	-	0.89645	0.193242	-0.703208	0.00365593	0.0144006	0.0132835	0.00290629	-0.0103772	0.00398684	0.0628354	down_regulated
ENSG00000169926.5	KLF13	prmtr.51230	chr15	31632136	+	0.867435	0.165308	-0.702127	0.00869728	0.0297103	0.0762852	0.0177477	-0.0585375	0.012579	0.134508	down_regulated
ENSG00000111666.6	CHPT1	prmtr.17853	chr12	102120101	+	2.73383	2.03298	-0.700853	0.0176175	0.0530384	0.137303	0.107913	-0.0293894	0.03032	0.23385	down_regulated
ENSG00000255458.1	RP11-539G18.2	prmtr.100181	chr4	39654824	+	1.11418	0.414857	-0.69932	0.00840925	0.0288822	0.44165	0.144818	-0.296833	0.0065736	0.0874201	down_regulated
ENSG00000182208.8	MOB2	prmtr.58330	chr11	1507976	-	0.921102	0.222859	-0.698243	0.00714489	0.0252372	0.0627514	0.0160398	-0.0467116	0.00692749	0.0908235	down_regulated
ENSG00000128607.9	KLHDC10	prmtr.25640	chr7	129756285	+	1.62265	0.931818	-0.690832	0.00288841	0.0118058	0.20139	0.130604	-0.0707853	0.00900283	0.108584	down_regulated
ENSG00000271853.1	RP1-178F15.5	prmtr.111875	chr1	153606816	-	1.99344	1.30301	-0.690427	0.0209794	0.0611632	0.372698	0.272133	-0.100564	0.0259307	0.2116	down_regulated
ENSG00000185008.13	ROBO2	prmtr.60238	chr3	75955846	+	1.16493	0.475002	-0.689925	0.0272272	0.0754739	0.180427	0.0667754	-0.113651	0.0217582	0.189554	down_regulated
ENSG00000118620.8	ZNF430	prmtr.21446	chr19	21240611	+	1.32556	0.635793	-0.689768	0.00805606	0.0278793	0.220684	0.122453	-0.0982313	0.0190878	0.175125	down_regulated
ENSG00000172785.14	CBWD1	prmtr.53252	chr9	188979	-	1.46559	0.777035	-0.68856	0.0219028	0.0633643	0.050257	0.0253683	-0.0248887	0.0142523	0.145165	down_regulated
ENSG00000141664.5	ZCCHC2	prmtr.34516	chr18	60241712	+	1.82099	1.1341	-0.686896	0.00650736	0.0233598	0.0543313	0.037793	-0.0165383	0.0272874	0.217966	down_regulated
ENSG00000135540.7	NHSL1	prmtr.30019	chr6	139013708	-	3.3355	2.65333	-0.682168	0.0160399	0.0492127	0.199068	0.166342	-0.0327264	0.0162612	0.158333	down_regulated
ENSG00000189367.10	KIAA0408	prmtr.63208	chr6	127780536	-	0.917641	0.235686	-0.681955	0.0126173	0.0403132	0.212703	0.0437827	-0.168921	0.016393	0.159221	down_regulated
ENSG00000135365.11	PHF21A	prmtr.29817	chr11	46141413	-	1.30278	0.622402	-0.68038	0.00888815	0.0302513	0.0390471	0.0194666	-0.0195806	0.0113647	0.125901	down_regulated
ENSG00000137070.13	IL11RA	prmtr.31167	chr9	34653861	+	0.885389	0.206784	-0.678606	0.00860066	0.0294471	0.0419814	0.0104129	-0.0315685	0.0106779	0.120803	down_regulated
ENSG00000150636.11	CCDC102B	prmtr.38891	chr18	66382446	+	2.6291	1.95295	-0.676157	0.0200953	0.0590015	0.136027	0.0931279	-0.0428992	0.0095443	0.112746	down_regulated
ENSG00000116001.11	TIA1	prmtr.20270	chr2	70442454	-	2.90824	2.23851	-0.669737	0.0313184	0.0844484	0.0506452	0.0394071	-0.0112381	0.0258471	0.211343	down_regulated
ENSG00000070423.13	RNF126	prmtr.5627	chr19	661402	-	1.19543	0.526293	-0.669133	0.022404	0.0645264	0.0474313	0.0225788	-0.0248525	0.0349465	0.255201	down_regulated
ENSG00000241388.3	HNF1A-AS1	prmtr.91159	chr12	121417550	-	1.14111	0.474651	-0.666456	0.00632202	0.0227897	0.267721	0.10206	-0.165661	0.00197426	0.0386499	down_regulated
ENSG00000079156.12	OSBPL6	prmtr.7422	chr2	179184971	+	0.872928	0.208465	-0.664463	0.00275853	0.0113519	0.118504	0.0306861	-0.087818	0.00393799	0.0622708	down_regulated
ENSG00000139651.9	ZNF740	prmtr.33079	chr12	53581391	+	1.98929	1.32492	-0.664376	0.012351	0.0396219	0.153479	0.10766	-0.0458187	0.016823	0.161867	down_regulated
ENSG00000156052.6	GNAQ	prmtr.41359	chr9	80437915	-	0.831098	0.167038	-0.66406	0.00384271	0.0150259	0.0932501	0.0212194	-0.0720307	0.00529159	0.0757112	down_regulated
ENSG00000105516.6	DBP	prmtr.14528	chr19	49140695	-	3.93771	3.27495	-0.662763	0.0444944	0.11147	0.696037	0.568786	-0.127251	0.000590979	0.0160804	down_regulated
ENSG00000130592.9	LSP1	prmtr.26639	chr11	1890374	+	0.780021	0.12457	-0.655451	0.00463834	0.0175848	0.028832	0.00556326	-0.0232688	0.00709607	0.0922904	down_regulated
ENSG00000089693.6	MLF2	prmtr.9313	chr12	6862082	-	0.881185	0.228673	-0.652513	0.00537896	0.0198916	0.0342	0.00963076	-0.0245693	0.00754736	0.0960719	down_regulated
ENSG00000241635.3	UGT1A1	prmtr.91300	chr2	234621638	+	0.747264	0.0965726	-0.650691	0.00202148	0.00872808	0.0306812	0.00387718	-0.026804	0.00152544	0.0320281	down_regulated
ENSG00000168395.10	ING5	prmtr.50014	chr2	242660156	+	2.24613	1.59626	-0.649866	0.0362929	0.0950051	0.151338	0.107388	-0.0439508	0.0163963	0.15923	down_regulated
ENSG00000107372.8	ZFAND5	prmtr.15671	chr9	74979580	-	3.05435	2.40466	-0.649683	0.0430382	0.108603	0.140417	0.111117	-0.0293005	0.0393755	0.272834	down_regulated
ENSG00000186704.8	DTX2P1	prmtr.61544	chr7	76610419	+	2.91897	2.26958	-0.649392	0.0172192	0.0520742	0.635523	0.511082	-0.124441	0.0286655	0.225175	down_regulated
ENSG00000043143.16	PHF15	prmtr.2985	chr5	133860003	+	3.24643	2.60226	-0.644168	0.00474324	0.0179019	0.153182	0.129637	-0.023545	0.00634408	0.0855716	down_regulated
ENSG00000196498.9	NCOR2	prmtr.63751	chr12	125002840	-	2.36567	1.72278	-0.642894	0.0355835	0.0936187	0.0358073	0.0265596	-0.00924774	0.0357401	0.258336	down_regulated
ENSG00000149781.8	FERMT3	prmtr.38683	chr11	63975289	+	1.16721	0.525921	-0.641287	0.0125658	0.0401795	0.0472269	0.0237159	-0.0235111	0.0255762	0.210158	down_regulated
ENSG00000123096.7	SSPN	prmtr.23244	chr12	26274924	+	0.819616	0.181628	-0.637988	0.0075033	0.0262684	0.271211	0.0649518	-0.206259	0.0106273	0.120471	down_regulated
ENSG00000197283.8	SYNGAP1	prmtr.64568	chr6	33387847	+	0.930108	0.293328	-0.636779	0.0315052	0.0848558	0.138294	0.0433655	-0.0949285	0.025893	0.211541	down_regulated
ENSG00000120549.11	KIAA1217	prmtr.22223	chr10	24528124	+	0.843029	0.208148	-0.634881	0.00742616	0.0260461	0.0317099	0.0101826	-0.0215273	0.0235119	0.199114	down_regulated
ENSG00000106591.3	MRPL32	prmtr.15325	chr7	42974620	+	1.96138	1.3286	-0.632774	0.04745	0.11739	0.200419	0.137425	-0.062994	0.0397685	0.274441	down_regulated
ENSG00000034677.7	RNF19A	prmtr.2540	chr8	101321754	-	2.08811	1.45813	-0.629975	0.0470672	0.116635	0.0470942	0.0337434	-0.0133508	0.0417748	0.282216	down_regulated
ENSG00000166833.15	NAV2	prmtr.48529	chr11	20048801	+	0.755905	0.12617	-0.629735	0.0121093	0.0389773	0.0260695	0.00448574	-0.0215838	0.0115181	0.127009	down_regulated
ENSG00000138041.11	SMEK2	prmtr.31955	chr2	55843753	-	0.837813	0.21069	-0.627122	0.00383335	0.0149917	0.0464062	0.01237	-0.0340361	0.00414809	0.064403	down_regulated
ENSG00000172183.10	ISG20	prmtr.52835	chr15	89179384	+	0.879197	0.252593	-0.626603	0.0145774	0.0454416	0.0677093	0.020101	-0.0476082	0.0158618	0.155853	down_regulated
ENSG00000178685.9	PARP10	prmtr.56636	chr8	145086940	-	0.870267	0.243889	-0.626379	0.00546038	0.0201476	0.0328626	0.0105286	-0.022334	0.0102352	0.117806	down_regulated
ENSG00000243414.4	TICAM2	prmtr.92322	chr5	114938176	-	3.13598	2.51023	-0.625751	0.0209552	0.0611125	0.272975	0.226812	-0.0461634	0.016227	0.158069	down_regulated
ENSG00000109654.10	TRIM2	prmtr.16786	chr4	154073494	+	1.00155	0.377264	-0.624286	0.0100417	0.0334058	0.100621	0.0416852	-0.0589358	0.0175802	0.166551	down_regulated
ENSG00000152465.13	NMT2	prmtr.39755	chr10	15210445	-	0.818232	0.195532	-0.622701	0.00156081	0.00702192	0.0433686	0.0114797	-0.0318889	0.00233213	0.0433352	down_regulated
ENSG00000141646.9	SMAD4	prmtr.34509	chr18	48603621	+	3.45634	2.83461	-0.621733	0.0279824	0.0771049	0.0953242	0.0803323	-0.0149919	0.038341	0.268786	down_regulated
ENSG00000205758.7	CRYZL1	prmtr.69875	chr21	35006008	-	1.14355	0.522516	-0.621033	0.0145776	0.0454416	0.0206171	0.0100924	-0.0105247	0.0208234	0.184533	down_regulated
ENSG00000100031.14	GGT1	prmtr.10699	chr22	24990778	+	0.651045	0.0302821	-0.620762	0.00370077	0.0145513	0.0170502	0.000866645	-0.0161835	0.00321205	0.0538267	down_regulated
ENSG00000130751.5	NPAS1	prmtr.26808	chr19	47523077	+	0.794303	0.178282	-0.616021	0.0094193	0.0317444	0.508902	0.0644487	-0.444453	0.000400432	0.012104	down_regulated
ENSG00000077684.11	PHF17	prmtr.7117	chr4	129731074	+	2.75789	2.14196	-0.615935	0.0046425	0.0175968	0.34178	0.251856	-0.0899234	0.000242063	0.00845019	down_regulated
ENSG00000115239.17	GPR75-ASB3	prmtr.19680	chr2	53994664	-	0.75201	0.136699	-0.615311	0.00456605	0.017361	0.0411813	0.00783478	-0.0333465	0.00551358	0.0777211	down_regulated
ENSG00000263072.1	RP11-473M20.14	prmtr.105691	chr16	3174608	-	1.19644	0.582731	-0.613707	0.0181721	0.0543705	0.163307	0.0915852	-0.0717221	0.0396375	0.273961	down_regulated
ENSG00000143409.11	FAM63A	prmtr.35410	chr1	150979347	-	3.12735	2.51645	-0.610894	0.0207822	0.0607031	0.359123	0.319091	-0.0400318	0.0473237	0.302062	down_regulated
ENSG00000176700.15	SCAND2P	prmtr.55543	chr15	85177461	+	3.54455	2.93503	-0.609511	0.00209094	0.0089946	0.525667	0.447535	-0.0781325	0.021698	0.189221	down_regulated
ENSG00000110911.10	SLC11A2	prmtr.17465	chr12	51419924	-	1.17511	0.567372	-0.607742	0.0329952	0.0881667	0.0260192	0.0118247	-0.0141945	0.0202483	0.181378	down_regulated
ENSG00000226688.2	ENTPD1-AS1	prmtr.79099	chr10	97849995	-	3.57742	2.97318	-0.604241	0.00829102	0.028543	0.490271	0.399838	-0.0904331	0.00410484	0.0638801	down_regulated
ENSG00000177426.16	TGIF1	prmtr.55996	chr18	3451591	+	3.24122	2.63703	-0.60419	0.0376076	0.0976976	0.17308	0.138702	-0.0343784	0.0142004	0.144816	down_regulated
ENSG00000256546.1	AC156455.1	prmtr.100858	chr12	122502263	+	0.734091	0.130666	-0.603425	0.0024925	0.0104202	0.191311	0.0594878	-0.131824	0.040057	0.275638	down_regulated
ENSG00000153815.12	CMIP	prmtr.40320	chr16	81684796	+	0.714278	0.11131	-0.602967	0.0159204	0.0488799	0.0268619	0.00492395	-0.021938	0.0150066	0.149765	down_regulated
ENSG00000186635.10	ARAP1	prmtr.61497	chr11	72421615	-	2.34592	1.74366	-0.602259	0.0395691	0.101621	0.0453038	0.0342643	-0.0110395	0.0316289	0.240171	down_regulated
ENSG00000114745.9	GORASP1	prmtr.19400	chr3	39148827	-	0.691165	0.0897789	-0.601386	0.000451525	0.00245515	0.0239898	0.00324339	-0.0207465	0.000509935	0.0144499	down_regulated
ENSG00000048405.5	ZNF800	prmtr.3201	chr7	127013619	-	1.16948	0.571178	-0.598298	0.0191562	0.0567711	0.186387	0.0966247	-0.0897625	0.0244966	0.204305	down_regulated
ENSG00000196428.8	TSC22D2	prmtr.63668	chr3	150140826	+	0.727088	0.130745	-0.596343	0.00309801	0.0125252	0.0539656	0.00962461	-0.044341	0.0027244	0.0482341	down_regulated
ENSG00000170348.4	TMED10	prmtr.51528	chr14	75614600	-	1.17278	0.577942	-0.594842	0.0237739	0.0676908	0.055381	0.0279185	-0.0274625	0.0272978	0.217971	down_regulated
ENSG00000143079.10	CTTNBP2NL	prmtr.35124	chr1	112939141	+	2.09709	1.50323	-0.593856	0.0479767	0.11842	0.266423	0.191917	-0.0745064	0.0415718	0.281501	down_regulated
ENSG00000138678.6	AGPAT9	prmtr.32440	chr4	84457067	+	1.66381	1.07106	-0.592757	0.0354889	0.0934221	0.0873187	0.0542456	-0.0330731	0.0181435	0.170037	down_regulated
ENSG00000118046.10	STK11	prmtr.21224	chr19	1223147	+	2.79016	2.1974	-0.592757	0.0122429	0.0393357	0.117584	0.0959728	-0.0216116	0.0171454	0.164023	down_regulated
ENSG00000149823.3	VPS51	prmtr.38698	chr11	64863951	+	1.78643	1.19372	-0.592707	0.0369926	0.0964264	0.0741784	0.0510576	-0.0231208	0.0458737	0.296781	down_regulated
ENSG00000205758.7	CRYZL1	prmtr.69877	chr21	35016232	-	0.638606	0.0468585	-0.591748	0.00805894	0.0278852	0.0113575	0.000893308	-0.0104642	0.00905718	0.109031	down_regulated
ENSG00000175348.6	TMEM9B	prmtr.54855	chr11	8986558	-	2.8772	2.28664	-0.590565	0.012529	0.040094	0.328559	0.279489	-0.0490699	0.0321282	0.242614	down_regulated
ENSG00000213533.7	TMEM110	prmtr.72504	chr3	52874623	-	0.80622	0.216391	-0.589829	0.0132208	0.0418652	0.0589993	0.0184959	-0.0405034	0.0235252	0.199114	down_regulated
ENSG00000120798.12	NR2C1	prmtr.22353	chr12	95445645	-	1.00236	0.413914	-0.588451	0.0342845	0.0909079	0.0256841	0.0108009	-0.0148831	0.0340841	0.251351	down_regulated
ENSG00000186818.8	LILRB4	prmtr.61612	chr19	55155340	+	1.69856	1.11073	-0.587839	0.0346793	0.0917654	0.0942183	0.0619302	-0.0322881	0.0242224	0.203052	down_regulated
ENSG00000177311.6	ZBTB38	prmtr.55930	chr3	141121660	+	2.64974	2.06344	-0.586298	0.0374098	0.0973089	0.111622	0.0872882	-0.0243338	0.0187461	0.17342	down_regulated
ENSG00000104129.5	DNAJC17	prmtr.13446	chr15	41072765	-	1.22024	0.634494	-0.585743	0.0207893	0.0607164	0.0619488	0.0336662	-0.0282827	0.024314	0.203417	down_regulated
ENSG00000170579.10	DLGAP1	prmtr.51705	chr18	3874325	-	0.896396	0.313624	-0.582773	0.0333015	0.0888475	0.534657	0.0911953	-0.443462	0.00168195	0.0343733	down_regulated
ENSG00000110911.10	SLC11A2	prmtr.17464	chr12	51418626	-	1.255	0.672548	-0.582448	0.016798	0.0510596	0.0281431	0.0144673	-0.0136758	0.0109604	0.122869	down_regulated
ENSG00000239665.4	RP11-295P9.3	prmtr.90237	chr10	13690184	+	1.05047	0.470914	-0.579561	0.0366364	0.0957444	0.0412852	0.0176237	-0.0236615	0.0258039	0.211067	down_regulated
ENSG00000228639.2	AC005152.3	prmtr.80803	chr17	70030233	-	0.689557	0.112747	-0.576811	0.00694059	0.0246415	0.463815	0.0490002	-0.414815	0.00406755	0.0634947	down_regulated
ENSG00000260923.1	AC137934.1	prmtr.104502	chr16	90287856	+	0.779607	0.20336	-0.576247	0.0129008	0.0410522	0.158787	0.0416621	-0.117125	0.0135105	0.140444	down_regulated
ENSG00000073803.9	MAP3K13	prmtr.6309	chr3	185080908	+	0.808327	0.237833	-0.570494	0.00393653	0.0153444	0.0305241	0.0103601	-0.020164	0.00856014	0.104932	down_regulated
ENSG00000114126.13	TFDP2	prmtr.19133	chr3	141845212	-	1.61626	1.04717	-0.56909	0.040639	0.103759	0.0350672	0.0225969	-0.0124704	0.0307888	0.236126	down_regulated
ENSG00000077782.15	FGFR1	prmtr.7138	chr8	38325418	-	0.717986	0.156152	-0.561834	0.0104995	0.0346632	0.0157277	0.00355443	-0.0121733	0.0149359	0.14935	down_regulated
ENSG00000011198.3	ABHD5	prmtr.1439	chr3	43732749	+	0.790663	0.229906	-0.560757	0.0203246	0.0595781	0.0401253	0.0118689	-0.0282564	0.0208568	0.184629	down_regulated
ENSG00000131115.11	ZNF227	prmtr.27154	chr19	44716776	+	0.972257	0.412682	-0.559575	0.033916	0.0901501	0.109712	0.0457492	-0.0639624	0.0253622	0.209377	down_regulated
ENSG00000198718.8	FAM179B	prmtr.65975	chr14	45537645	+	0.855586	0.298006	-0.55758	0.0309675	0.0836938	0.0362571	0.0138788	-0.0223782	0.0410812	0.27948	down_regulated
ENSG00000104490.13	NCALD	prmtr.13674	chr8	103137135	-	0.589845	0.0338861	-0.555959	0.000770061	0.00387418	0.0241248	0.00155367	-0.0225711	0.000946359	0.0226217	down_regulated
ENSG00000196187.7	TMEM63A	prmtr.63375	chr1	226054448	-	0.769394	0.214899	-0.554495	0.0129725	0.0412321	0.01887	0.0060427	-0.0128273	0.0223907	0.192663	down_regulated
ENSG00000132849.14	INADL	prmtr.28200	chr1	62439040	+	0.669671	0.120735	-0.548936	0.0316413	0.0851374	0.0138565	0.00231532	-0.0115412	0.0267421	0.215545	down_regulated
ENSG00000145362.12	ANK2	prmtr.36600	chr4	114214138	+	0.547056	0	-0.547056	0.00145795	0.00663471	0.0169268	0	-0.0169268	0.00162854	0.0335283	down_regulated
ENSG00000004139.9	SARM1	prmtr.231	chr17	26712450	+	1.86591	1.32064	-0.545266	0.0485107	0.119427	0.180126	0.127588	-0.0525377	0.044384	0.291694	down_regulated
ENSG00000172530.15	BANP	prmtr.53061	chr16	87982850	+	1.18532	0.650751	-0.534573	0.0278038	0.0767384	0.0505403	0.0280648	-0.0224755	0.031643	0.240196	down_regulated
ENSG00000170677.5	SOCS6	prmtr.51775	chr18	67981426	+	1.30194	0.767658	-0.534285	0.0400347	0.102575	0.186152	0.11156	-0.0745921	0.0375947	0.265677	down_regulated
ENSG00000165113.8	GKAP1	prmtr.47100	chr9	86432211	-	0.712787	0.179377	-0.53341	0.015867	0.0487436	0.0439037	0.011523	-0.0323807	0.0178779	0.168423	down_regulated
ENSG00000176155.14	CCDC57	prmtr.55276	chr17	80143048	-	1.21398	0.691079	-0.522899	0.0338289	0.0899595	0.0341034	0.0204242	-0.0136792	0.0455628	0.295543	down_regulated
ENSG00000142798.12	HSPG2	prmtr.35033	chr1	22165499	-	0.79779	0.284227	-0.513563	0.0168129	0.0510986	0.008639	0.00321919	-0.00541981	0.0201959	0.181231	down_regulated
ENSG00000101194.13	SLC17A9	prmtr.11865	chr20	61593634	+	0.772818	0.260963	-0.511856	0.0223632	0.0644326	0.0275194	0.01152	-0.0159994	0.0499298	0.311809	down_regulated
ENSG00000166377.15	ATP9B	prmtr.48070	chr18	77096626	+	0.857649	0.348498	-0.509152	0.0262177	0.0732438	0.0143478	0.0057541	-0.00859371	0.0238879	0.201127	down_regulated
ENSG00000187079.10	TEAD1	prmtr.61769	chr11	12849668	+	0.679349	0.175553	-0.503796	0.0193032	0.057119	0.0349665	0.00979697	-0.0251696	0.0236092	0.199496	down_regulated
ENSG00000095794.15	CREM	prmtr.10274	chr10	35485327	+	0.861174	0.359273	-0.501901	0.0133712	0.0422621	0.0327259	0.0128521	-0.0198738	0.0089513	0.108256	down_regulated
ENSG00000105810.5	CDK6	prmtr.14803	chr7	92464611	-	0.493979	0	-0.493979	0.0134864	0.0425863	0.0224621	0	-0.0224621	0.0119563	0.130269	down_regulated
ENSG00000139218.13	SCAF11	prmtr.32817	chr12	46328866	-	0.84367	0.350104	-0.493566	0.0108805	0.0357042	0.015006	0.00649389	-0.0085121	0.0138332	0.14253	down_regulated
ENSG00000123066.3	MED13L	prmtr.23228	chr12	116714564	-	0.870805	0.377537	-0.493269	0.0469747	0.116447	0.0271294	0.0114104	-0.0157189	0.0391726	0.272186	down_regulated
ENSG00000100911.9	PSME2	prmtr.11678	chr14	24616779	-	0.792965	0.303847	-0.489118	0.0291106	0.0795998	0.0194673	0.00777379	-0.0116935	0.0360019	0.259707	down_regulated
ENSG00000172530.15	BANP	prmtr.53069	chr16	88016224	+	0.668051	0.17941	-0.488641	0.0321229	0.0861972	0.0283463	0.00809626	-0.02025	0.0321564	0.242713	down_regulated
ENSG00000242569.3	RP11-435B5.3	prmtr.91862	chr1	143347958	+	0.531167	0.0457958	-0.485371	0.00889394	0.0302666	0.182406	0.0129106	-0.169495	0.017831	0.168052	down_regulated
ENSG00000169919.12	GUSB	prmtr.51221	chr7	65446958	-	0.527213	0.0468585	-0.480355	0.00181549	0.00797048	0.0170232	0.00159176	-0.0154314	0.00213494	0.0405748	down_regulated
ENSG00000105997.18	HOXA3	prmtr.14959	chr7	27153464	-	0.751032	0.27211	-0.478922	0.0294286	0.0803388	0.738095	0.280041	-0.458054	0.0215427	0.188427	down_regulated
ENSG00000140859.11	KIFC3	prmtr.33838	chr16	57880439	-	0.566431	0.0908214	-0.47561	0.0137383	0.0432678	0.0179683	0.00314994	-0.0148183	0.0160229	0.156987	down_regulated
ENSG00000253552.3	HOXA-AS2	prmtr.98193	chr7	27154967	+	0.607171	0.131583	-0.475589	0.0165497	0.0504813	0.368873	0.0506675	-0.318206	0.00425793	0.0655442	down_regulated
ENSG00000145012.8	LPP	prmtr.36442	chr3	188476527	+	2.0562	1.58279	-0.473405	0.0453767	0.113247	0.0772589	0.058317	-0.0189419	0.0327273	0.245303	down_regulated
ENSG00000186635.10	ARAP1	prmtr.61495	chr11	72414256	-	0.469977	0	-0.469977	0.00565667	0.0207418	0.00862792	0	-0.00862792	0.00571858	0.0797235	down_regulated
ENSG00000138757.10	G3BP2	prmtr.32522	chr4	76598111	-	0.562589	0.0940719	-0.468517	0.00768533	0.0268109	0.0159648	0.00279212	-0.0131726	0.00771399	0.0975887	down_regulated
ENSG00000070081.11	NUCB2	prmtr.5544	chr11	17290745	+	0.805361	0.337905	-0.467456	0.0439884	0.110492	0.017345	0.00746611	-0.00987891	0.0483213	0.305682	down_regulated
ENSG00000171227.6	TMEM37	prmtr.52131	chr2	120187477	+	0.565421	0.102557	-0.462864	0.03818	0.0988451	0.0655168	0.0114259	-0.0540909	0.0322836	0.24337	down_regulated
ENSG00000063761.11	ADCK1	prmtr.4389	chr14	78374520	+	0.882018	0.421491	-0.460527	0.0345373	0.091448	0.10558	0.0473991	-0.0581813	0.0218617	0.190016	down_regulated
ENSG00000144645.9	OSBPL10	prmtr.36246	chr3	32001828	-	0.564912	0.104581	-0.460331	0.0143274	0.0447881	0.0460159	0.00947763	-0.0365383	0.0158569	0.155851	down_regulated
ENSG00000263766.1	RP11-580I16.2	prmtr.106107	chr17	45713916	-	0.79622	0.338957	-0.457263	0.0406791	0.103829	0.29706	0.0989716	-0.198088	0.0126656	0.135118	down_regulated
ENSG00000105176.13	URI1	prmtr.14186	chr19	30503330	+	0.782617	0.330071	-0.452546	0.0265659	0.0739917	0.0377762	0.0149612	-0.022815	0.0175092	0.166169	down_regulated
ENSG00000148702.10	HABP2	prmtr.38166	chr10	115310596	+	0.708	0.256291	-0.451709	0.0420895	0.106742	0.0538355	0.0188872	-0.0349482	0.033312	0.248102	down_regulated
ENSG00000096060.10	FKBP5	prmtr.10296	chr6	35696360	-	0.634531	0.182972	-0.451559	0.0174455	0.0526169	0.0808639	0.0225978	-0.0582661	0.0138032	0.142353	down_regulated
ENSG00000123500.5	COL10A1	prmtr.23467	chr6	116447296	-	0.634531	0.185648	-0.448883	0.026952	0.0748518	0.150926	0.021031	-0.129895	0.00549959	0.0776858	down_regulated
ENSG00000164081.8	TEX264	prmtr.46140	chr3	51696709	+	0.69877	0.258363	-0.440406	0.0487439	0.119883	0.0437928	0.0164406	-0.0273522	0.0484155	0.306098	down_regulated
ENSG00000141524.11	TMC6	prmtr.34349	chr17	76128488	-	0.798245	0.35925	-0.438995	0.0470953	0.11668	0.0169856	0.0075847	-0.0094009	0.0442387	0.291228	down_regulated
ENSG00000010278.7	CD9	prmtr.1283	chr12	6334152	+	0.466642	0.0302821	-0.43636	0.00592244	0.0215665	0.0474374	0.00310702	-0.0443304	0.00595485	0.0819341	down_regulated
ENSG00000135374.5	ELF5	prmtr.29833	chr11	34533375	-	0.526738	0.0968252	-0.429913	0.0116753	0.0378126	1	0.4	-0.6	0.00866018	0.105639	down_regulated
ENSG00000130592.9	LSP1	prmtr.26636	chr11	1885402	+	0.457064	0.0338861	-0.423178	0.0181308	0.0542769	0.0172154	0.00137106	-0.0158443	0.0181434	0.170037	down_regulated
ENSG00000112419.10	PHACTR2	prmtr.18316	chr6	143929317	+	0.422214	0	-0.422214	0.00467829	0.0177069	0.0168441	0	-0.0168441	0.00498052	0.0727099	down_regulated
ENSG00000066136.15	NFYC	prmtr.4897	chr1	41200520	+	0.674913	0.253197	-0.421716	0.0430878	0.108705	0.0196916	0.00763188	-0.0120598	0.0486752	0.307135	down_regulated
ENSG00000135750.10	KCNK1	prmtr.30183	chr1	233765304	+	0.418844	0	-0.418844	0.00960201	0.0322358	0.0704402	0	-0.0704402	0.0127048	0.13542	down_regulated
ENSG00000172780.12	RAB43	prmtr.53242	chr3	128841644	-	0.415762	0	-0.415762	0.00899728	0.0305626	0.0491037	0	-0.0491037	0.00784941	0.0988482	down_regulated
ENSG00000129680.11	MAP7D3	prmtr.26170	chrX	135338641	-	0.499599	0.0838529	-0.415746	0.0170333	0.0516135	0.0196335	0.00380355	-0.0158299	0.0210559	0.185752	down_regulated
ENSG00000152558.10	TMEM123	prmtr.39792	chr11	102321962	-	0.526959	0.114778	-0.412181	0.0352874	0.0930301	0.0401611	0.00827162	-0.0318895	0.0299577	0.232048	down_regulated
ENSG00000120049.14	KCNIP2	prmtr.22045	chr10	103603677	-	0.518693	0.109631	-0.409062	0.0287413	0.0787971	0.132934	0.0203389	-0.112595	0.0171702	0.16419	down_regulated
ENSG00000171793.9	CTPS1	prmtr.52548	chr1	41467211	+	0.401457	0	-0.401457	0.00804155	0.0278339	0.00736955	0	-0.00736955	0.0081013	0.101014	down_regulated
ENSG00000112531.12	QKI	prmtr.18349	chr6	163837347	+	0.582503	0.181595	-0.400908	0.0393993	0.101303	0.0174204	0.00568377	-0.0117366	0.043916	0.289957	down_regulated
ENSG00000136935.9	GOLGA1	prmtr.31123	chr9	127710771	-	0.452538	0.0536836	-0.398855	0.0119177	0.0384516	0.0186395	0.00243448	-0.016205	0.0138907	0.142924	down_regulated
ENSG00000102901.8	CENPT	prmtr.12741	chr16	67877240	-	0.476959	0.086874	-0.390086	0.0268208	0.0745653	0.01986	0.00347029	-0.0163897	0.0254949	0.20978	down_regulated
ENSG00000197265.4	GTF2E2	prmtr.64557	chr8	30515135	-	0.470313	0.0848186	-0.385494	0.0208961	0.0609754	0.0354286	0.00689027	-0.0285383	0.0253949	0.209519	down_regulated
ENSG00000113719.11	ERGIC1	prmtr.18971	chr5	172332220	+	0.434684	0.0499667	-0.384717	0.0122509	0.039356	0.0158998	0.00180607	-0.0140938	0.0121776	0.131607	down_regulated
ENSG00000010219.9	DYRK4	prmtr.1258	chr12	4676483	+	0.577638	0.206861	-0.370777	0.0389133	0.100338	0.0239003	0.00909201	-0.0148083	0.0492009	0.30905	down_regulated
ENSG00000161911.7	TREML1	prmtr.44133	chr6	41122075	-	0.469323	0.100246	-0.369078	0.0309915	0.0837522	0.6126	0.0826685	-0.529931	0.000938015	0.0224793	down_regulated
ENSG00000121440.10	PDZRN3	prmtr.22634	chr3	73483055	-	0.416143	0.0476621	-0.368481	0.0275178	0.0761184	0.0281174	0.00229677	-0.0258206	0.0238061	0.200728	down_regulated
ENSG00000135299.12	ANKRD6	prmtr.29744	chr6	90193122	+	0.498341	0.132853	-0.365488	0.0359538	0.0943438	0.0135717	0.00388222	-0.00968946	0.0462219	0.297904	down_regulated
ENSG00000113578.13	FGF1	prmtr.18873	chr5	142065950	-	0.441189	0.0763998	-0.364789	0.0228757	0.0656457	0.105835	0.0168316	-0.0890033	0.0395466	0.273665	down_regulated
ENSG00000181090.13	EHMT1	prmtr.57822	chr9	140694895	+	0.510675	0.146501	-0.364174	0.0440273	0.110566	0.00934183	0.00269928	-0.00664254	0.0453784	0.294975	down_regulated
ENSG00000114861.14	FOXP1	prmtr.19478	chr3	71409911	-	0.418631	0.0641683	-0.354463	0.0280347	0.0772227	0.00856244	0.0013596	-0.00720284	0.0296738	0.230894	down_regulated
ENSG00000110171.14	TRIM3	prmtr.17099	chr11	6477374	-	0.429987	0.0775473	-0.35244	0.0369931	0.0964264	0.0205133	0.00422054	-0.0162928	0.0459665	0.297064	down_regulated
ENSG00000163235.11	TGFA	prmtr.45092	chr2	70780770	-	0.44582	0.0971575	-0.348662	0.0299836	0.0815708	0.0573746	0.0143386	-0.043036	0.0463821	0.29847	down_regulated
ENSG00000164830.13	OXR1	prmtr.46843	chr8	107593202	+	0.348304	0	-0.348304	0.0394995	0.101502	0.00881812	0	-0.00881812	0.0393252	0.272735	down_regulated
ENSG00000160255.12	ITGB2	prmtr.43380	chr21	46331092	-	0.418334	0.0804482	-0.337886	0.0412155	0.104954	0.0139865	0.00254585	-0.0114407	0.0388665	0.271159	down_regulated
ENSG00000107077.13	KDM4C	prmtr.15537	chr9	6720863	+	0.387591	0.0499667	-0.337624	0.0309281	0.0836065	0.0107199	0.0014131	-0.00930682	0.0309901	0.237019	down_regulated
ENSG00000179409.6	GEMIN4	prmtr.57043	chr17	656016	-	0.385484	0.0486685	-0.336816	0.0360608	0.0945546	0.0795795	0.0099997	-0.0695798	0.0270251	0.216988	down_regulated
ENSG00000170289.8	CNGB3	prmtr.51479	chr8	87755903	-	0.334322	0	-0.334322	0.0474925	0.117467	0.8	0	-0.8	0.0240082	0.201797	down_regulated
ENSG00000075539.9	FRYL	prmtr.6668	chr4	48542552	-	0.360466	0.0338861	-0.32658	0.0450778	0.112672	0.00663193	0.000649565	-0.00598237	0.0444533	0.291968	down_regulated
ENSG00000037637.6	FBXO42	prmtr.2680	chr1	16580088	-	0.321581	0	-0.321581	0.0162709	0.0497785	0.0206161	0	-0.0206161	0.0160926	0.157357	down_regulated
ENSG00000136848.12	DAB2IP	prmtr.31017	chr9	124513251	+	0.385852	0.0701318	-0.31572	0.0337318	0.0897755	0.0258598	0.00500803	-0.0208517	0.0403978	0.276922	down_regulated
ENSG00000112137.12	PHACTR1	prmtr.18154	chr6	12957591	+	0.365328	0.0508381	-0.31449	0.031011	0.0837789	0.0219415	0.00260063	-0.0193409	0.0259637	0.211803	down_regulated
ENSG00000248932.1	RP11-319G6.1	prmtr.94168	chr3	139258758	+	0.31037	0	-0.31037	0.0391761	0.100891	0.0610251	0	-0.0610251	0.03711	0.26405	down_regulated
ENSG00000082153.13	BZW1	prmtr.7938	chr2	201677712	+	0.355375	0.0508381	-0.304536	0.0339839	0.0902833	0.0101481	0.00152765	-0.00862049	0.0365783	0.261958	down_regulated
ENSG00000183020.9	AP2A2	prmtr.58887	chr11	996064	+	0.303244	0	-0.303244	0.0207365	0.0605899	0.00676477	0	-0.00676477	0.0217938	0.189707	down_regulated
ENSG00000198929.8	NOS1AP	prmtr.66351	chr1	162337102	+	0.341037	0.0399242	-0.301113	0.0457722	0.114053	0.0327406	0.00337042	-0.0293702	0.0391024	0.271981	down_regulated
ENSG00000085872.10	CHERP	prmtr.8502	chr19	16637085	-	0.296822	0	-0.296822	0.047586	0.117608	0.0127867	0	-0.0127867	0.0479388	0.30433	down_regulated
ENSG00000075711.16	DLG1	prmtr.6715	chr3	196987332	-	0.294037	0	-0.294037	0.0167477	0.0509293	0.00702422	0	-0.00702422	0.0162231	0.158069	down_regulated
ENSG00000204790.8	CBWD6	prmtr.69225	chr9	69269662	-	0.289953	0	-0.289953	0.0408408	0.10418	0.0165098	0	-0.0165098	0.0380847	0.267543	down_regulated
ENSG00000133818.8	RRAS2	prmtr.28736	chr11	14363640	-	0.288113	0	-0.288113	0.0367363	0.0959451	0.0204771	0	-0.0204771	0.0350897	0.256023	down_regulated
ENSG00000161642.13	ZNF385A	prmtr.44039	chr12	54779048	-	0.263886	0	-0.263886	0.0352224	0.092914	0.0417119	0	-0.0417119	0.0433346	0.287614	down_regulated
ENSG00000076351.8	SLC46A1	prmtr.6822	chr17	26734215	-	0.26081	0	-0.26081	0.0369312	0.0963159	0.027941	0	-0.027941	0.0392325	0.272301	down_regulated
ENSG00000178209.10	PLEC	prmtr.56467	chr8	145018905	-	0.259998	0	-0.259998	0.0360263	0.0944936	0.00555932	0	-0.00555932	0.0371116	0.26405	down_regulated
ENSG00000171604.7	CXXC5	prmtr.52382	chr5	139027489	+	0.0621908	0.302676	0.240486	0.0428937	0.108347	0.00356064	0.0166549	0.0130942	0.0494439	0.309934	up_regulated
ENSG00000177951.13	BET1L	prmtr.56290	chr11	207221	-	0.068526	0.319387	0.250861	0.0464093	0.115308	0.0104839	0.0530331	0.0425492	0.0400214	0.275508	up_regulated
ENSG00000104643.5	MTMR9	prmtr.13756	chr8	11142603	+	0.0356024	0.295688	0.260086	0.0280994	0.0773462	0.00380961	0.0301462	0.0263366	0.0288265	0.226173	up_regulated
ENSG00000131115.11	ZNF227	prmtr.27156	chr19	44731278	+	0	0.261153	0.261153	0.0190185	0.0564609	0	0.0276017	0.0276017	0.0184859	0.171979	up_regulated
ENSG00000112697.11	TMEM30A	prmtr.18436	chr6	75994027	-	0	0.269083	0.269083	0.00752713	0.0263349	0	0.0293803	0.0293803	0.00695616	0.0910563	up_regulated
ENSG00000048342.11	CC2D2A	prmtr.3195	chr4	15591250	+	0.0678566	0.340523	0.272666	0.04339	0.109268	0.00239506	0.0149245	0.0125295	0.0253753	0.209409	up_regulated
ENSG00000158711.9	ELK4	prmtr.42554	chr1	205594795	-	0.0615585	0.33565	0.274091	0.0359294	0.094295	0.00936972	0.0600736	0.0507039	0.0221752	0.19155	up_regulated
ENSG00000113441.11	LNPEP	prmtr.18804	chr5	96294155	+	0.0302064	0.304522	0.274315	0.0227242	0.0652812	0.00257167	0.0251003	0.0225286	0.0226963	0.194142	up_regulated
ENSG00000262246.1	CORO7	prmtr.105465	chr16	4466931	-	0	0.275706	0.275706	0.0128518	0.0409167	0	0.00616301	0.00616301	0.0114982	0.126853	up_regulated
ENSG00000197879.10	MYO1C	prmtr.65111	chr17	1388661	-	0	0.280536	0.280536	0.00852112	0.0292172	0	0.00439001	0.00439001	0.00807225	0.100765	up_regulated
ENSG00000137936.12	BCAR3	prmtr.31860	chr1	94311268	-	0	0.282557	0.282557	0.0289558	0.0792546	0	0.0147706	0.0147706	0.0308522	0.236409	up_regulated
ENSG00000019144.12	PHLDB1	prmtr.1958	chr11	118494801	+	0	0.286288	0.286288	0.00775434	0.0269976	0	0.00553265	0.00553265	0.00844644	0.104073	up_regulated
ENSG00000197321.10	SVIL	prmtr.64597	chr10	29936184	-	0.0468747	0.339507	0.292632	0.018899	0.0561649	0.00140231	0.0109575	0.00955515	0.0169189	0.162531	up_regulated
ENSG00000136051.9	KIAA1033	prmtr.30472	chr12	105501102	+	0.124916	0.418158	0.293242	0.0450831	0.112673	0.00308164	0.0103291	0.00724748	0.0450533	0.293808	up_regulated
ENSG00000225190.4	PLEKHM1	prmtr.77797	chr17	43565228	-	0.0468747	0.341679	0.294804	0.0345664	0.091512	0.00242246	0.0190555	0.016633	0.0272204	0.21777	up_regulated
ENSG00000129422.9	MTUS1	prmtr.25996	chr8	17509273	-	0.104503	0.399393	0.29489	0.0372583	0.0969898	0.00236724	0.0100807	0.00771345	0.0271568	0.2175	up_regulated
ENSG00000100345.16	MYH9	prmtr.11113	chr22	36724997	-	0.060893	0.35697	0.296076	0.0280439	0.0772385	0.000902144	0.00534999	0.00444784	0.027331	0.218138	up_regulated
ENSG00000228723.2	SRGAP3-AS2	prmtr.80873	chr3	9234177	+	0	0.298797	0.298797	0.0276017	0.076276	0	0.934415	0.934415	4.66674e-06	0.00041039	up_regulated
ENSG00000155849.11	ELMO1	prmtr.41248	chr7	37024665	-	0	0.303186	0.303186	0.0278181	0.0767631	0	0.00833584	0.00833584	0.0259357	0.2116	up_regulated
ENSG00000169439.7	SDC2	prmtr.50882	chr8	97597173	+	0	0.308764	0.308764	0.0309986	0.0837618	0	0.0215656	0.0215656	0.0230181	0.196194	up_regulated
ENSG00000157064.6	NMNAT2	prmtr.41765	chr1	183387737	-	0.0517583	0.36103	0.309271	0.0447665	0.112041	0.029876	0.320153	0.290277	0.0278137	0.220482	up_regulated
ENSG00000148655.10	C10orf11	prmtr.38130	chr10	78224572	+	0	0.309895	0.309895	0.00970636	0.0325105	0	0.0466318	0.0466318	0.00872379	0.106216	up_regulated
ENSG00000114742.9	WDR48	prmtr.19390	chr3	39093792	+	0.0356024	0.351724	0.316121	0.0441044	0.110717	0.00132179	0.0124277	0.0111059	0.0445678	0.292327	up_regulated
ENSG00000066382.12	MPPED2	prmtr.4927	chr11	30462950	-	0	0.318256	0.318256	0.0184076	0.0549773	0	0.0768737	0.0768737	0.0445509	0.292327	up_regulated
ENSG00000112139.10	MDGA1	prmtr.18163	chr6	37614150	-	0	0.322663	0.322663	0.0186132	0.0554836	0	0.0239426	0.0239426	0.0203732	0.18202	up_regulated
ENSG00000120949.10	TNFRSF8	prmtr.22465	chr1	12123434	+	0.0302064	0.35425	0.324044	0.0373579	0.097201	0.0223833	0.447883	0.4255	0.00354848	0.0577815	up_regulated
ENSG00000186854.6	TRABD2A	prmtr.61633	chr2	85062628	-	0.0674076	0.401789	0.334382	0.0252271	0.0710179	0.0133766	0.0891937	0.075817	0.0364564	0.261479	up_regulated
ENSG00000123243.10	ITIH5	prmtr.23355	chr10	7620667	-	0	0.337966	0.337966	0.0320948	0.0861383	0	0.0177615	0.0177615	0.0221506	0.191443	up_regulated
ENSG00000133195.7	SLC39A11	prmtr.28408	chr17	70989088	-	0	0.34544	0.34544	0.011535	0.0374575	0	0.0251141	0.0251141	0.0117548	0.1286	up_regulated
ENSG00000196968.6	FUT11	prmtr.64253	chr10	75533363	+	0.2159	0.568587	0.352687	0.0367994	0.0960745	0.0342514	0.103164	0.0689121	0.0161983	0.157974	up_regulated
ENSG00000137648.12	TMPRSS4	prmtr.31536	chr11	117947753	+	0	0.354252	0.354252	0.0293307	0.0801011	0	0.198275	0.198275	0.0131121	0.138129	up_regulated
ENSG00000138074.10	SLC5A6	prmtr.31985	chr2	27435826	-	0.16757	0.522202	0.354632	0.0288586	0.0790667	0.00460013	0.0139698	0.00936967	0.0324334	0.244141	up_regulated
ENSG00000185347.13	C14orf80	prmtr.60540	chr14	105956192	+	0.187674	0.548962	0.361289	0.0310332	0.0838168	0.0211926	0.0608445	0.0396519	0.0325638	0.244536	up_regulated
ENSG00000100567.8	PSMA3	prmtr.11373	chr14	58724643	+	0.136527	0.499275	0.362748	0.0311118	0.0840002	0.00434399	0.0159281	0.0115841	0.029399	0.229296	up_regulated
ENSG00000155849.11	ELMO1	prmtr.41250	chr7	37236828	-	0.0302064	0.395502	0.365296	0.0109962	0.036012	0.000924652	0.0121779	0.0112532	0.0114735	0.126642	up_regulated
ENSG00000257923.5	CUX1	prmtr.101706	chr7	101462201	+	0	0.368074	0.368074	0.00646294	0.0232286	0	0.0165969	0.0165969	0.00516303	0.0744462	up_regulated
ENSG00000175110.7	MRPS22	prmtr.54670	chr3	138829246	+	0	0.368126	0.368126	0.0371211	0.096693	0	0.0103067	0.0103067	0.0369767	0.263511	up_regulated
ENSG00000166377.15	ATP9B	prmtr.48073	chr18	77119396	+	0.144708	0.516344	0.371636	0.0301705	0.0819972	0.00245327	0.00858396	0.0061307	0.0312269	0.23823	up_regulated
ENSG00000172164.9	SNTB1	prmtr.52817	chr8	121706148	-	0.109386	0.488534	0.379147	0.0258047	0.0723273	0.010607	0.045236	0.0346291	0.0249905	0.20695	up_regulated
ENSG00000128294.11	TPST2	prmtr.25499	chr22	26961334	-	0.0626381	0.444132	0.381494	0.012521	0.0400727	0.00395543	0.0300132	0.0260578	0.0100782	0.116967	up_regulated
ENSG00000063176.11	SPHK2	prmtr.4339	chr19	49123772	+	0.117147	0.498871	0.381724	0.0265778	0.0740085	0.00871559	0.0425382	0.0338226	0.0192111	0.175749	up_regulated
ENSG00000143995.15	MEIS1	prmtr.35836	chr2	66723158	+	0.154789	0.541484	0.386695	0.0212899	0.0619229	0.00885659	0.0343922	0.0255356	0.0149494	0.149383	up_regulated
ENSG00000091428.13	RAPGEF4	prmtr.9699	chr2	173600002	+	0	0.388041	0.388041	0.00456589	0.017361	0	0.0117888	0.0117888	0.00311936	0.0527769	up_regulated
ENSG00000163874.8	ZC3H12A	prmtr.45854	chr1	37947291	+	0.32278	0.716953	0.394173	0.0486752	0.119747	0.0306267	0.0690681	0.0384414	0.0350582	0.255905	up_regulated
ENSG00000176124.7	DLEU1	prmtr.55247	chr13	50884298	+	0	0.397417	0.397417	0.0323629	0.0867601	0	0.0198949	0.0198949	0.0276132	0.219361	up_regulated
ENSG00000172766.14	NAA16	prmtr.53224	chr13	41946951	+	0.274526	0.676514	0.401988	0.0289202	0.0791894	0.0110775	0.0265174	0.0154398	0.0288863	0.226456	up_regulated
ENSG00000079805.12	DNM2	prmtr.7565	chr19	10879229	+	0	0.405386	0.405386	0.00556557	0.0204608	0	0.0066222	0.0066222	0.00571893	0.0797235	up_regulated
ENSG00000242086.4	LINC00969	prmtr.91575	chr3	195413288	+	0.0932304	0.500252	0.407021	0.0188832	0.0561251	0.00177779	0.00946918	0.00769139	0.0176248	0.166839	up_regulated
ENSG00000071655.13	MBD3	prmtr.5858	chr19	1586361	-	0.181159	0.588234	0.407074	0.0173058	0.052287	0.00689223	0.0227704	0.0158782	0.0151335	0.150604	up_regulated
ENSG00000099250.13	NRP1	prmtr.10385	chr10	33625190	-	0.249071	0.656228	0.407157	0.030265	0.0822071	0.00641687	0.0171065	0.0106897	0.0287767	0.225928	up_regulated
ENSG00000166002.2	SMCO4	prmtr.47735	chr11	93256533	-	0.151559	0.57241	0.420851	0.0081198	0.0280587	0.00972202	0.0397524	0.0300303	0.00483356	0.0713605	up_regulated
ENSG00000176658.12	MYO1D	prmtr.55515	chr17	30986469	-	0	0.421819	0.421819	0.0231116	0.0661597	0	0.0118504	0.0118504	0.0296822	0.230932	up_regulated
ENSG00000214253.4	FIS1	prmtr.73073	chr7	100888012	-	0.0595272	0.490644	0.431117	0.0100412	0.0334056	0.00459778	0.0307528	0.026155	0.0140833	0.143995	up_regulated
ENSG00000112561.13	TFEB	prmtr.18375	chr6	41703997	-	0.125036	0.55847	0.433434	0.0489539	0.120278	0.00831009	0.035003	0.026693	0.0476948	0.303531	up_regulated
ENSG00000104450.8	SPAG1	prmtr.13661	chr8	101252787	+	0.129848	0.575302	0.445453	0.0146213	0.0455578	0.0150494	0.0622658	0.0472164	0.0166059	0.160598	up_regulated
ENSG00000105643.5	ARRDC2	prmtr.14616	chr19	18117991	+	0.239864	0.686478	0.446614	0.0251781	0.0708995	0.020975	0.0633801	0.0424051	0.016782	0.161588	up_regulated
ENSG00000157601.9	MX1	prmtr.42054	chr21	42797958	+	0.158507	0.605724	0.447217	0.0278996	0.0769338	0.00317867	0.0131317	0.00995307	0.0192541	0.176046	up_regulated
ENSG00000138669.5	PRKG2	prmtr.32415	chr4	82075407	-	0	0.458029	0.458029	0.00937183	0.0316146	0	0.808432	0.808432	2.83697e-05	0.00166834	up_regulated
ENSG00000138668.14	HNRNPD	prmtr.32410	chr4	83294303	-	0	0.458316	0.458316	0.0414161	0.105385	0	0.0182127	0.0182127	0.0320354	0.242103	up_regulated
ENSG00000181885.14	CLDN7	prmtr.58115	chr17	7167302	-	0	0.462262	0.462262	0.00202931	0.0087565	0	0.0324036	0.0324036	0.00141074	0.0302769	up_regulated
ENSG00000188542.5	DUSP28	prmtr.62683	chr2	241501904	+	0.238953	0.705345	0.466392	0.0211574	0.0616057	0.0633274	0.178745	0.115417	0.0289601	0.226825	up_regulated
ENSG00000144730.12	IL17RD	prmtr.36291	chr3	57204334	-	0.327425	0.801973	0.474548	0.0164224	0.0501556	0.291667	0.656432	0.364766	0.0197766	0.178671	up_regulated
ENSG00000129493.10	HEATR5A	prmtr.26067	chr14	31889501	-	0.85608	1.33097	0.474891	0.0249463	0.0703728	0.0174765	0.0270618	0.0095853	0.0212934	0.187105	up_regulated
ENSG00000115271.6	GCA	prmtr.19711	chr2	163200848	+	0.290369	0.765922	0.475553	0.0420613	0.106678	0.0176576	0.0505409	0.0328833	0.0235206	0.199114	up_regulated
ENSG00000116977.14	LGALS8	prmtr.20776	chr1	236687881	+	0.221404	0.711274	0.48987	0.0271929	0.0754114	0.00543177	0.0170241	0.0115924	0.0281452	0.222317	up_regulated
ENSG00000122299.7	ZC3H7A	prmtr.22926	chr16	11876890	-	0.247213	0.740671	0.493458	0.0273661	0.075764	0.00404683	0.0116395	0.00759263	0.0304571	0.234479	up_regulated
ENSG00000087884.10	AAMDC	prmtr.8891	chr11	77552184	+	1.01394	1.51429	0.500344	0.0377529	0.0979853	0.0703833	0.104761	0.0343773	0.0319793	0.241924	up_regulated
ENSG00000089820.11	ARHGAP4	prmtr.9335	chrX	153187701	-	0.27761	0.785213	0.507602	0.0211101	0.0614783	0.00492467	0.0149709	0.0100462	0.0130387	0.137528	up_regulated
ENSG00000171840.7	NINJ2	prmtr.52589	chr12	772945	-	0.185516	0.702707	0.517191	0.0225849	0.0649547	0.0244451	0.118847	0.094402	0.023914	0.201282	up_regulated
ENSG00000176473.9	WDR25	prmtr.55430	chr14	100942811	+	0.0468747	0.572297	0.525423	0.0010534	0.00504732	0.00555702	0.0807905	0.0752335	0.000884755	0.0216302	up_regulated
ENSG00000104067.12	TJP1	prmtr.13419	chr15	29996418	-	0.364999	0.890614	0.525615	0.0237177	0.06757	0.00914553	0.0233136	0.014168	0.0127424	0.135584	up_regulated
ENSG00000158092.2	NCK1	prmtr.42316	chr3	136664567	+	0.613194	1.13946	0.526264	0.0415711	0.105704	0.0326931	0.0594131	0.02672	0.0486145	0.306939	up_regulated
ENSG00000138735.11	PDE5A	prmtr.32490	chr4	120548788	-	1.28511	1.81413	0.529015	0.0418766	0.106324	0.0625346	0.093813	0.0312784	0.0252555	0.208679	up_regulated
ENSG00000196705.4	ZNF431	prmtr.64027	chr19	21368747	+	0.210888	0.74039	0.529502	0.0130183	0.041348	0.0299959	0.115152	0.0851564	0.0136882	0.14167	up_regulated
ENSG00000166483.6	WEE1	prmtr.48247	chr11	9599332	+	0.128301	0.65812	0.52982	0.00204636	0.00881929	0.00365654	0.0179087	0.0142522	0.00264371	0.047219	up_regulated
ENSG00000005889.11	ZFX	prmtr.568	chrX	24169543	+	0.0642347	0.594085	0.52985	0.0237745	0.0676908	0.00406239	0.032919	0.0288566	0.027106	0.217378	up_regulated
ENSG00000152767.11	FARP1	prmtr.39891	chr13	99051540	+	0.360497	0.89069	0.530193	0.0183198	0.0547495	0.00865282	0.022338	0.0136852	0.0136041	0.141194	up_regulated
ENSG00000107758.11	PPP3CB	prmtr.15785	chr10	75255782	-	2.44434	2.97512	0.53078	0.0337952	0.0898901	0.159406	0.189146	0.0297401	0.0280682	0.221867	up_regulated
ENSG00000039319.12	ZFYVE16	prmtr.2775	chr5	79755258	+	0.996146	1.5297	0.533555	0.0397719	0.102035	0.0408847	0.062418	0.0215333	0.0360872	0.259907	up_regulated
ENSG00000160299.12	PCNT	prmtr.43425	chr21	47744802	+	1.99201	2.53054	0.538534	0.0136142	0.0429533	0.0898785	0.114227	0.0243485	0.00184328	0.0366165	up_regulated
ENSG00000133805.11	AMPD3	prmtr.28684	chr11	10329860	+	0.228445	0.769057	0.540612	0.0247215	0.0698726	0.0174268	0.0628823	0.0454556	0.0145027	0.146666	up_regulated
ENSG00000204256.8	BRD2	prmtr.68633	chr6	32936942	+	1.83444	2.37608	0.541635	0.0124843	0.0399824	0.0335672	0.0430227	0.00945551	0.00740307	0.0946963	up_regulated
ENSG00000196498.9	NCOR2	prmtr.63744	chr12	124826601	-	0.43328	0.976021	0.542741	0.0203043	0.0595335	0.00653301	0.0149874	0.00845434	0.0180513	0.169544	up_regulated
ENSG00000059122.12	FLYWCH1	prmtr.4034	chr16	2964262	+	0.0824771	0.627612	0.545135	0.00216541	0.00926354	0.00359264	0.0287716	0.025179	0.00245057	0.0448986	up_regulated
ENSG00000213380.9	COG8	prmtr.72392	chr16	69362569	-	0.128083	0.673705	0.545621	0.0345143	0.091404	0.0166225	0.0909715	0.074349	0.0262737	0.213321	up_regulated
ENSG00000067365.10	METTL22	prmtr.5121	chr16	8733091	+	0.392064	0.948067	0.556003	0.0184172	0.0550034	0.0119211	0.0313296	0.0194086	0.00908234	0.109148	up_regulated
ENSG00000134444.9	KIAA1468	prmtr.29152	chr18	59944829	+	0.467855	1.0271	0.55924	0.0268599	0.0746429	0.0132849	0.0276812	0.0143963	0.0332505	0.247826	up_regulated
ENSG00000177685.12	EFCAB4A	prmtr.56150	chr11	827248	+	0.927091	1.48799	0.560903	0.044563	0.111614	0.109452	0.183537	0.0740844	0.0203813	0.18202	up_regulated
ENSG00000134686.12	PHC2	prmtr.29306	chr1	33800857	-	1.24171	1.80324	0.561532	0.0372749	0.0970258	0.102778	0.157633	0.054855	0.0136528	0.141458	up_regulated
ENSG00000146707.10	POMZP3	prmtr.37245	chr7	76256578	-	2.41299	2.97735	0.564365	0.0367096	0.0958895	0.263124	0.306218	0.0430946	0.0465796	0.299278	up_regulated
ENSG00000130723.13	PRRC2B	prmtr.26774	chr9	134330530	+	0.409216	0.975593	0.566377	0.0176864	0.0532143	0.00775832	0.018242	0.0104837	0.019031	0.174941	up_regulated
ENSG00000100031.14	GGT1	prmtr.10705	chr22	25016375	+	0.0788993	0.647487	0.568588	0.00793341	0.027519	0.00186434	0.0209635	0.0190992	0.00524634	0.0752735	up_regulated
ENSG00000130751.5	NPAS1	prmtr.26810	chr19	47538587	+	0.177346	0.747152	0.569806	0.0161899	0.0495784	0.0815356	0.512844	0.431308	0.000899852	0.0218803	up_regulated
ENSG00000148187.13	MRRF	prmtr.37917	chr9	125027741	+	0.172844	0.745273	0.572429	0.00161375	0.00722332	0.0127697	0.0528187	0.040049	0.00168181	0.0343733	up_regulated
ENSG00000138668.14	HNRNPD	prmtr.32412	chr4	83295314	-	0.246822	0.821718	0.574896	0.0102575	0.0339959	0.0105165	0.0350905	0.0245739	0.0104965	0.119564	up_regulated
ENSG00000113448.12	PDE4D	prmtr.18817	chr5	59668541	-	0	0.577188	0.577188	0.000175324	0.00110228	0	0.0294719	0.0294719	0.000265761	0.00904103	up_regulated
ENSG00000227906.3	SNAP25-AS1	prmtr.80170	chr20	10200402	-	0.0917649	0.673611	0.581846	0.0197857	0.0582521	0.0402866	0.162316	0.122029	0.0466369	0.299426	up_regulated
ENSG00000156265.11	MAP3K7CL	prmtr.41446	chr21	30517880	+	1.19583	1.77799	0.582167	0.0438597	0.110227	0.118977	0.263383	0.144405	0.0127634	0.135719	up_regulated
ENSG00000110274.10	CEP164	prmtr.17130	chr11	117198566	+	0.454316	1.03745	0.583135	0.0298733	0.0813331	0.0214786	0.0451361	0.0236575	0.0467813	0.300035	up_regulated
ENSG00000145868.12	FBXO38	prmtr.36891	chr5	147764327	+	1.39955	1.98536	0.585811	0.0457262	0.113963	0.0227446	0.0323987	0.00965415	0.0436884	0.28902	up_regulated
ENSG00000105204.9	DYRK1B	prmtr.14212	chr19	40324278	-	0.122165	0.711059	0.588893	0.00892898	0.0303676	0.00917574	0.0523762	0.0432004	0.00488197	0.0717735	up_regulated
ENSG00000136279.14	DBNL	prmtr.30687	chr7	44098529	+	0.299903	0.889936	0.590032	0.01297	0.0412261	0.0122198	0.03634	0.0241201	0.0111959	0.124672	up_regulated
ENSG00000256683.2	ZNF350	prmtr.100938	chr19	52478106	-	0.959842	1.55487	0.59503	0.0233575	0.0667184	0.145548	0.226884	0.0813368	0.0170856	0.163619	up_regulated
ENSG00000135535.10	CD164	prmtr.30008	chr6	109703104	-	0.417145	1.01356	0.596414	0.00602286	0.0218714	0.0140111	0.0341536	0.0201425	0.00545455	0.0772808	up_regulated
ENSG00000198336.5	MYL4	prmtr.65587	chr17	45286401	+	0	0.596688	0.596688	0.000120322	0.000797706	0	0.173253	0.173253	0.000883881	0.0216302	up_regulated
ENSG00000115904.8	SOS1	prmtr.20197	chr2	39250964	-	1.66049	2.26316	0.602663	0.0255722	0.0718094	0.0699668	0.0981173	0.0281505	0.0120868	0.131179	up_regulated
ENSG00000104205.8	SGK3	prmtr.13485	chr8	67687449	+	2.7288	3.33216	0.603364	0.0235589	0.0671989	0.0829783	0.0978747	0.0148964	0.0171678	0.16419	up_regulated
ENSG00000144645.9	OSBPL10	prmtr.36249	chr3	32119072	-	0.16649	0.772969	0.60648	0.0261515	0.0730848	0.0117484	0.0569417	0.0451933	0.0150914	0.150387	up_regulated
ENSG00000136574.13	GATA4	prmtr.30861	chr8	11550135	+	0.343114	0.952933	0.609819	0.011919	0.038454	0.0237854	0.066498	0.0427125	0.00979448	0.114812	up_regulated
ENSG00000152443.8	ZNF776	prmtr.39736	chr19	58265412	+	2.08836	2.69949	0.611123	0.0348201	0.0920622	0.213654	0.301567	0.0879139	0.00215964	0.0409393	up_regulated
ENSG00000173638.14	SLC19A1	prmtr.53843	chr21	46961752	-	0.25452	0.867475	0.612955	0.00758388	0.0265151	0.0234668	0.0731412	0.0496744	0.00990422	0.115652	up_regulated
ENSG00000166266.9	CUL5	prmtr.47968	chr11	107916997	+	0.414183	1.0284	0.614216	0.0151789	0.0469725	0.0518037	0.13769	0.0858864	0.00670885	0.0888646	up_regulated
ENSG00000197879.10	MYO1C	prmtr.65116	chr17	1394531	-	0.167407	0.78177	0.614363	0.00374932	0.0147152	0.00262313	0.0122964	0.00967325	0.00295292	0.0508896	up_regulated
ENSG00000142949.12	PTPRF	prmtr.35083	chr1	43990858	+	0.0621908	0.677007	0.614816	0.0106318	0.0350167	0.00118476	0.0122839	0.0110991	0.00924492	0.110328	up_regulated
ENSG00000100348.5	TXN2	prmtr.11123	chr22	36877387	-	1.31705	1.93335	0.616305	0.0315824	0.0850144	0.151231	0.218328	0.0670969	0.0266756	0.215264	up_regulated
ENSG00000126773.8	PCNXL4	prmtr.24925	chr14	60582700	+	0.294692	0.912547	0.617855	0.0129163	0.0410958	0.0103979	0.032664	0.0222661	0.0100696	0.116909	up_regulated
ENSG00000105516.6	DBP	prmtr.14527	chr19	49137893	-	1.78874	2.41112	0.622375	0.0203638	0.0596783	0.303963	0.431214	0.127251	0.000590979	0.0160804	up_regulated
ENSG00000178974.5	FBXO34	prmtr.56796	chr14	55817507	+	0.379627	1.00641	0.62678	0.0160804	0.0492974	0.0658301	0.172129	0.106298	0.0153765	0.152364	up_regulated
ENSG00000144645.9	OSBPL10	prmtr.36245	chr3	31960992	-	0.115957	0.743032	0.627075	0.00970813	0.0325128	0.0084364	0.0561537	0.0477173	0.00776862	0.0980939	up_regulated
ENSG00000114480.8	GBE1	prmtr.19295	chr3	81792780	-	0.124829	0.756953	0.632124	0.020905	0.0609939	0.00446952	0.0257888	0.0213193	0.0146446	0.147542	up_regulated
ENSG00000263766.1	RP11-580I16.2	prmtr.106108	chr17	45726786	-	1.64639	2.27934	0.632945	0.0143516	0.0448477	0.70294	0.901028	0.198088	0.0126656	0.135118	up_regulated
ENSG00000138279.11	ANXA7	prmtr.32121	chr10	75138716	-	0.250448	0.892809	0.642361	0.000806875	0.00403044	0.0262047	0.0842372	0.0580325	0.00212694	0.0405187	up_regulated
ENSG00000197971.10	MBP	prmtr.65241	chr18	74839901	-	0.262725	0.906015	0.64329	0.0133609	0.0422416	0.00964287	0.0360751	0.0264322	0.00663904	0.0880973	up_regulated
ENSG00000000457.9	SCYL3	prmtr.9	chr1	169863408	-	0.275288	0.922306	0.647018	0.0297795	0.0811371	0.0223003	0.0712249	0.0489246	0.0214887	0.188078	up_regulated
ENSG00000128585.13	MKLN1	prmtr.25603	chr7	130969821	+	1.22614	1.87728	0.651136	0.0239271	0.0680322	0.0474317	0.0736761	0.0262443	0.0126554	0.135108	up_regulated
ENSG00000103034.10	NDRG4	prmtr.12815	chr16	58533951	+	0.127384	0.779938	0.652554	0.00431254	0.0165688	0.013861	0.0624669	0.0486059	0.0101772	0.117514	up_regulated
ENSG00000253710.1	ALG11	prmtr.98369	chr13	52594705	+	1.49899	2.15179	0.652797	0.0296786	0.080909	0.183601	0.25904	0.0754396	0.0203816	0.18202	up_regulated
ENSG00000142676.8	RPL11	prmtr.34972	chr1	24018325	+	0.430378	1.08342	0.653042	0.015256	0.0471822	0.0181574	0.0440257	0.0258683	0.0158958	0.156096	up_regulated
ENSG00000119408.12	NEK6	prmtr.21686	chr9	127048719	+	0.382845	1.03826	0.655414	0.0135987	0.042912	0.0245128	0.0672273	0.0427145	0.0134407	0.140016	up_regulated
ENSG00000170522.5	ELOVL6	prmtr.51672	chr4	111120355	-	0.185545	0.847231	0.661686	0.00646161	0.0232262	0.0113916	0.0514769	0.0400853	0.00509481	0.0737973	up_regulated
ENSG00000134864.6	GGACT	prmtr.29446	chr13	101236251	-	2.14147	2.81025	0.668788	0.0245724	0.0695401	0.331757	0.415898	0.0841414	0.0191228	0.175339	up_regulated
ENSG00000163812.9	ZDHHC3	prmtr.45792	chr3	44960830	-	1.20149	1.871	0.669509	0.00563923	0.0206907	0.0643278	0.0966339	0.032306	0.00495619	0.0724815	up_regulated
ENSG00000113448.12	PDE4D	prmtr.18814	chr5	59284531	-	0.0595272	0.733169	0.673642	0.00064947	0.00334383	0.00363929	0.0357683	0.032129	0.000867981	0.021341	up_regulated
ENSG00000142751.10	GPN2	prmtr.35010	chr1	27213016	-	0.798952	1.47417	0.675222	0.0145661	0.0454199	0.0669315	0.114536	0.0476042	0.0234263	0.198662	up_regulated
ENSG00000182050.9	MGAT4C	prmtr.58187	chr12	86995081	-	0	0.676867	0.676867	0.0251725	0.0708867	0	0.196485	0.196485	0.00380901	0.0607844	up_regulated
ENSG00000157399.10	ARSE	prmtr.41926	chrX	2871269	-	0.994711	1.67258	0.677874	0.0294236	0.0803284	0.0939415	0.152437	0.058496	0.033802	0.249982	up_regulated
ENSG00000125089.12	SH3TC1	prmtr.24114	chr4	8183799	+	0.25724	0.939395	0.682155	0.0199989	0.0587768	0.00742319	0.0232248	0.0158016	0.0278473	0.220696	up_regulated
ENSG00000166797.6	FAM96A	prmtr.48489	chr15	64366016	-	1.04525	1.72829	0.68304	0.0419662	0.106487	0.0947231	0.153572	0.0588489	0.0388509	0.271103	up_regulated
ENSG00000113621.10	TXNDC15	prmtr.18916	chr5	134210786	+	0.511672	1.19582	0.684146	0.0147158	0.0457996	0.0235701	0.0553068	0.0317367	0.0135245	0.140564	up_regulated
ENSG00000070371.11	CLTCL1	prmtr.5611	chr22	19213843	-	0.125128	0.809571	0.684443	0.00139161	0.00638452	0.00979768	0.061588	0.0517903	0.00168503	0.0344048	up_regulated
ENSG00000245571.2	AP001258.4	prmtr.93206	chr11	58910488	-	0.857907	1.54327	0.685364	0.0166175	0.0506292	0.141973	0.219238	0.077265	0.0396055	0.273878	up_regulated
ENSG00000143303.7	RRNAD1	prmtr.35289	chr1	156699308	+	0.669264	1.3558	0.686534	0.00449479	0.0171444	0.0375596	0.0747549	0.0371953	0.00437469	0.0667565	up_regulated
ENSG00000135424.11	ITGA7	prmtr.29893	chr12	56101686	-	2.17038	2.85744	0.687057	0.0280382	0.0772257	0.147308	0.184543	0.0372348	0.038168	0.26792	up_regulated
ENSG00000118482.7	PHF3	prmtr.21364	chr6	64346386	+	0.768649	1.45606	0.687408	0.0311368	0.0840583	0.0344564	0.0594799	0.0250236	0.0436741	0.28902	up_regulated
ENSG00000240344.4	PPIL3	prmtr.90604	chr2	201753302	-	0.0917649	0.781893	0.690128	0.000767597	0.00386344	0.00422608	0.0359352	0.0317092	0.000639204	0.0170599	up_regulated
ENSG00000067208.10	EVI5	prmtr.5093	chr1	93250663	-	0.88151	1.57195	0.690442	0.019271	0.0570476	0.0378186	0.0707306	0.032912	0.0109972	0.123158	up_regulated
ENSG00000140548.5	ZNF710	prmtr.33635	chr15	90544624	+	1.49706	2.19123	0.694172	0.00767954	0.0268005	0.1933	0.258917	0.0656167	0.0151141	0.150546	up_regulated
ENSG00000138386.12	NAB1	prmtr.32208	chr2	191518451	+	2.90246	3.59707	0.694615	0.0102111	0.0338639	0.170382	0.210538	0.040156	0.00143991	0.0306761	up_regulated
ENSG00000197971.10	MBP	prmtr.65242	chr18	74843640	-	1.18903	1.88449	0.695459	0.0240096	0.0681985	0.041592	0.0803074	0.0387155	0.000245898	0.00853886	up_regulated
ENSG00000076351.8	SLC46A1	prmtr.6818	chr17	26731839	-	0.969422	1.66734	0.697917	0.0321981	0.0863705	0.116665	0.191817	0.0751522	0.0333673	0.248339	up_regulated
ENSG00000176454.9	LPCAT4	prmtr.55414	chr15	34659479	-	1.57838	2.27667	0.698293	0.0125131	0.0400491	0.102327	0.131719	0.0293927	0.0446839	0.2928	up_regulated
ENSG00000169567.7	HINT1	prmtr.50932	chr5	130498320	-	0.638274	1.33659	0.69832	0.0132724	0.0419969	0.0495205	0.0985608	0.0490403	0.0138659	0.142779	up_regulated
ENSG00000188629.7	ZNF177	prmtr.62736	chr19	9473696	+	0.0595272	0.76291	0.703383	0.00934059	0.0315257	0.00799835	0.0767026	0.0687043	0.0114053	0.126144	up_regulated
ENSG00000226752.3	PSMD5-AS1	prmtr.79153	chr9	123607927	+	0.465534	1.17439	0.708859	0.00735487	0.0258421	0.0397954	0.0859861	0.0461907	0.0224721	0.192941	up_regulated
ENSG00000157429.11	ZNF19	prmtr.41957	chr16	71598992	-	1.69928	2.41102	0.711733	0.0367506	0.0959647	0.113181	0.162354	0.0491725	0.00435188	0.066503	up_regulated
ENSG00000073910.15	FRY	prmtr.6326	chr13	32605437	+	3.35386	4.07271	0.71885	0.0172646	0.0521872	0.199367	0.242306	0.0429391	0.00965378	0.113542	up_regulated
ENSG00000097021.15	ACOT7	prmtr.10350	chr1	6445873	-	0.278067	0.999015	0.720948	0.000776174	0.00390133	0.0331121	0.111338	0.0782261	0.000862816	0.0212743	up_regulated
ENSG00000095059.11	DHPS	prmtr.10145	chr19	12792025	-	0.234729	0.960228	0.725499	0.000355543	0.00200651	0.00763054	0.0319644	0.0243338	0.000322231	0.0103902	up_regulated
ENSG00000100300.13	TSPO	prmtr.11038	chr22	43547905	+	0.457593	1.18422	0.726631	0.0128338	0.0408758	0.0625387	0.147931	0.0853927	0.0132659	0.138916	up_regulated
ENSG00000075240.12	GRAMD4	prmtr.6588	chr22	47016299	+	0.582571	1.31754	0.734965	0.00725941	0.0255639	0.0239971	0.0530637	0.0290666	0.00790148	0.0992271	up_regulated
ENSG00000158985.9	CDC42SE2	prmtr.42691	chr5	130732099	+	0.181402	0.91638	0.734978	0.000532658	0.00282741	0.0179606	0.101359	0.0833988	0.000227312	0.00804888	up_regulated
ENSG00000137767.9	SQRDL	prmtr.31645	chr15	45938079	+	0	0.735162	0.735162	0.00290338	0.0118597	0	0.0262356	0.0262356	0.00245765	0.0449666	up_regulated
ENSG00000235531.5	RP11-383H13.1	prmtr.86753	chr8	72740402	+	0	0.74809	0.74809	0.015584	0.0480054	0	0.0575709	0.0575709	0.00715818	0.0929352	up_regulated
ENSG00000198369.5	SPRED2	prmtr.65620	chr2	65659771	-	1.21405	1.96233	0.748278	0.0191707	0.0568078	0.0659932	0.0951229	0.0291297	0.0471887	0.301547	up_regulated
ENSG00000149043.12	SYT8	prmtr.38276	chr11	1848709	+	0.20396	0.95345	0.74949	0.00808678	0.0279596	0.0888887	0.4252	0.336311	0.0108231	0.121636	up_regulated
ENSG00000150636.11	CCDC102B	prmtr.38894	chr18	66465652	+	1.80454	2.55409	0.74955	0.0498364	0.121993	0.0821825	0.119107	0.0369248	0.014994	0.149685	up_regulated
ENSG00000214253.4	FIS1	prmtr.73071	chr7	100884458	-	0.640434	1.39159	0.751151	0.00605599	0.0219782	0.0481841	0.0911958	0.0430117	0.0205669	0.183181	up_regulated
ENSG00000213983.7	AP1G2	prmtr.72850	chr14	24031615	-	0.626289	1.37848	0.752187	0.00151728	0.00686054	0.0154006	0.0347813	0.0193807	0.00074789	0.0191774	up_regulated
ENSG00000144152.8	FBLN7	prmtr.35921	chr2	112908876	+	0.628506	1.38405	0.755542	0.0162877	0.0498109	0.12434	0.338845	0.214505	0.00316608	0.0532703	up_regulated
ENSG00000090686.11	USP48	prmtr.9541	chr1	22031108	-	0.918356	1.67431	0.755958	0.0138863	0.0436368	0.02556	0.0469096	0.0213496	0.011247	0.12509	up_regulated
ENSG00000117620.8	SLC35A3	prmtr.21096	chr1	100435992	+	0.418735	1.18183	0.763093	0.0133455	0.0422073	0.0418295	0.109255	0.0674252	0.0109945	0.123148	up_regulated
ENSG00000116663.6	FBXO6	prmtr.20587	chr1	11724543	+	0.360488	1.12724	0.766752	0.00265372	0.0109896	0.0349026	0.0987255	0.063823	0.00358816	0.0582997	up_regulated
ENSG00000137216.14	TMEM63B	prmtr.31291	chr6	44102770	+	0.262249	1.03111	0.768861	0.0177527	0.0533749	0.00756593	0.0306232	0.0230573	0.0131246	0.138151	up_regulated
ENSG00000011422.7	PLAUR	prmtr.1499	chr19	44172472	-	0.142133	0.914211	0.772079	0.00226442	0.00961812	0.0162771	0.0771869	0.0609097	0.00718617	0.0931607	up_regulated
ENSG00000108306.7	FBXL20	prmtr.16043	chr17	37558776	-	2.05737	2.8314	0.774026	0.00114673	0.00542356	0.164716	0.233462	0.0687461	2.05227e-05	0.0013017	up_regulated
ENSG00000112787.8	FBRSL1	prmtr.18500	chr12	133136633	+	0.0597441	0.834085	0.774341	0.00121409	0.00569194	0.00576059	0.0649925	0.0592319	0.00124991	0.0277627	up_regulated
ENSG00000010256.6	UQCRC1	prmtr.1278	chr3	48648409	-	0	0.776806	0.776806	0.00511901	0.0190829	0	0.0164469	0.0164469	0.00430301	0.0659795	up_regulated
ENSG00000118564.10	FBXL5	prmtr.21434	chr4	15683302	-	0.449914	1.22674	0.776823	0.00865121	0.0295831	0.0242325	0.0629094	0.0386768	0.00918588	0.109918	up_regulated
ENSG00000147010.13	SH3KBP1	prmtr.37371	chrX	19689116	-	0.117155	0.894132	0.776976	0.000389744	0.00216601	0.00626193	0.0588402	0.0525782	9.17868e-05	0.00407612	up_regulated
ENSG00000145012.8	LPP	prmtr.36438	chr3	188302135	+	0.659508	1.438	0.778489	0.0264697	0.0738021	0.0228671	0.0512083	0.0283412	0.0136675	0.141544	up_regulated
ENSG00000188243.8	COMMD6	prmtr.62503	chr13	76111754	-	0.369204	1.15569	0.786486	0.000962504	0.00467405	0.0189706	0.0590499	0.0400793	0.000829659	0.0206705	up_regulated
ENSG00000091483.6	FH	prmtr.9718	chr1	241682604	-	1.36881	2.15974	0.790937	0.0190945	0.0566376	0.0651825	0.106752	0.0415691	0.00605715	0.0829483	up_regulated
ENSG00000109846.3	CRYAB	prmtr.16920	chr11	111794446	-	0.193224	0.984884	0.79166	0.0231142	0.0661597	0.0150673	0.0626161	0.0475487	0.0336104	0.249361	up_regulated
ENSG00000196660.6	SLC30A10	prmtr.63985	chr1	220131989	-	0	0.792526	0.792526	0.0200378	0.0588718	0	0.0502272	0.0502272	0.0169919	0.163022	up_regulated
ENSG00000132329.6	RAMP1	prmtr.27788	chr2	238767536	+	0.272357	1.06527	0.792916	0.0168635	0.0512057	0.0297946	0.0887289	0.0589343	0.036876	0.263074	up_regulated
ENSG00000159216.14	RUNX1	prmtr.42825	chr21	37376965	-	0.0556284	0.851503	0.795875	0.0111178	0.0363349	0.00459696	0.0510282	0.0464312	0.00676189	0.0893543	up_regulated
ENSG00000153914.11	SREK1	prmtr.40368	chr5	65453955	+	0.996444	1.7926	0.796159	0.0263806	0.0736057	0.0266021	0.0443434	0.0177414	0.0351511	0.256352	up_regulated
ENSG00000184903.5	IMMP2L	prmtr.60139	chr7	110603621	-	1.40661	2.20619	0.799581	0.00775789	0.027004	0.0670825	0.101381	0.0342989	0.00882381	0.107141	up_regulated
ENSG00000085365.13	SCAMP1	prmtr.8389	chr5	77753616	+	0.0595272	0.865425	0.805898	0.0359639	0.09436	0.00379028	0.045248	0.0414578	0.0375554	0.26557	up_regulated
ENSG00000114473.9	IQCG	prmtr.19288	chr3	197676796	-	2.93276	3.73958	0.806823	0.000506211	0.00270914	0.180456	0.237233	0.0567773	0.00016776	0.00642047	up_regulated
ENSG00000137216.14	TMEM63B	prmtr.31289	chr6	44095291	+	3.75559	4.56453	0.808945	0.00135937	0.00625979	0.121224	0.14384	0.0226157	0.00108792	0.0250904	up_regulated
ENSG00000144395.13	CCDC150	prmtr.36055	chr2	197577823	+	0.0900104	0.903274	0.813264	0.0008282	0.00411893	0.00378934	0.0226574	0.0188681	0.00441816	0.0673121	up_regulated
ENSG00000215252.7	GOLGA8B	prmtr.73684	chr15	34875061	-	2.5867	3.40003	0.813329	0.00492389	0.0184665	0.224688	0.284381	0.0596935	0.00399824	0.0628957	up_regulated
ENSG00000243083.1	LINC00870	prmtr.92153	chr3	72201910	+	0.250961	1.06492	0.813958	0.0134749	0.0425557	0.058784	0.215122	0.156338	0.00936765	0.111255	up_regulated
ENSG00000178184.11	PARD6G	prmtr.56442	chr18	77960764	-	0.5747	1.40412	0.82942	0.00505413	0.0188742	0.122225	0.24456	0.122335	0.0193291	0.176431	up_regulated
ENSG00000089094.12	KDM2B	prmtr.9167	chr12	121908356	-	2.21432	3.04965	0.83533	0.00132667	0.00613295	0.0684371	0.102613	0.0341763	0.00121028	0.0271155	up_regulated
ENSG00000150527.12	CTAGE5	prmtr.38847	chr14	39735172	+	2.5064	3.34377	0.83737	0.00436096	0.0167175	0.0609392	0.0871638	0.0262246	0.000156204	0.0060935	up_regulated
ENSG00000049449.4	RCN1	prmtr.3318	chr11	32122078	+	0.946524	1.794	0.847472	0.0241661	0.0685657	0.0348584	0.0601444	0.025286	0.0333162	0.248102	up_regulated
ENSG00000162511.7	LAPTM5	prmtr.44464	chr1	31219076	-	0.411836	1.26293	0.85109	0.0246884	0.0697958	0.0457129	0.131149	0.0854365	0.0144603	0.146435	up_regulated
ENSG00000138031.10	ADCY3	prmtr.31930	chr2	25043665	-	1.35136	2.20404	0.85268	0.00240989	0.0101329	0.0552552	0.0966397	0.0413845	0.000479615	0.0138282	up_regulated
ENSG00000078070.7	MCCC1	prmtr.7203	chr3	182833863	-	0.0917649	0.950291	0.858526	0.00143773	0.00655828	0.00293395	0.031843	0.028909	0.00120054	0.0269348	up_regulated
ENSG00000133818.8	RRAS2	prmtr.28735	chr11	14358712	-	0.15759	1.01918	0.861592	0.00167921	0.00747001	0.0098355	0.0634297	0.0535942	0.000951185	0.0226985	up_regulated
ENSG00000214253.4	FIS1	prmtr.73072	chr7	100885066	-	0	0.861933	0.861933	0.0101179	0.0336166	0	0.0522739	0.0522739	0.00895741	0.108271	up_regulated
ENSG00000025800.9	KPNA6	prmtr.2228	chr1	32608524	+	0.93831	1.80162	0.863307	0.00187452	0.00818485	0.0595872	0.116201	0.0566133	0.000762249	0.0194707	up_regulated
ENSG00000100490.5	CDKL1	prmtr.11315	chr14	50863604	-	0.544045	1.40843	0.864387	0.00714203	0.0252284	0.0354698	0.0849034	0.0494336	0.00314343	0.0529826	up_regulated
ENSG00000177337.3	DLGAP1-AS1	prmtr.55938	chr18	3594092	+	3.19104	4.05979	0.868747	0.00750678	0.0262793	0.405045	0.445852	0.0408074	0.0145272	0.146825	up_regulated
ENSG00000113448.12	PDE4D	prmtr.18818	chr5	59744534	-	0.0468747	0.921179	0.874305	0.00129862	0.00602791	0.00201026	0.0547769	0.0527666	0.00159179	0.0330366	up_regulated
ENSG00000124191.13	TOX2	prmtr.23715	chr20	42682991	+	0.114282	0.98884	0.874558	0.0083775	0.0287932	0.0382779	0.255588	0.21731	0.00182057	0.0363384	up_regulated
ENSG00000110057.3	UNC93B1	prmtr.17012	chr11	67772452	-	0.0595272	0.937804	0.878277	0.00398803	0.0155084	0.00208618	0.0329845	0.0308983	0.00235446	0.0436529	up_regulated
ENSG00000189171.9	S100A13	prmtr.63109	chr1	153599744	-	1.76102	2.64443	0.883402	0.017099	0.0517748	0.14503	0.257488	0.112458	0.000990153	0.0234607	up_regulated
ENSG00000178809.7	TRIM73	prmtr.56700	chr7	75027418	+	0.206787	1.09201	0.885223	0.00712604	0.0251769	0.0291716	0.234306	0.205134	0.00216181	0.0409689	up_regulated
ENSG00000197332.7	ZNF833P	prmtr.64613	chr19	11750591	+	0.404882	1.29533	0.890447	0.000821752	0.00409147	0.111752	0.363792	0.252039	0.00065876	0.0174275	up_regulated
ENSG00000197415.7	VEPH1	prmtr.64685	chr3	157251408	-	0.277871	1.17784	0.899964	0.000499265	0.00267748	0.0156399	0.122249	0.106609	0.000121089	0.00503019	up_regulated
ENSG00000144504.11	ANKMY1	prmtr.36124	chr2	241439521	-	1.02468	1.92703	0.902347	0.00435063	0.0166836	0.0506469	0.0967199	0.0460731	0.00101434	0.0238392	up_regulated
ENSG00000118564.10	FBXL5	prmtr.21433	chr4	15661490	-	1.29046	2.19615	0.905685	0.0190775	0.0565948	0.0695546	0.112271	0.0427163	0.0255182	0.209837	up_regulated
ENSG00000059145.14	UNKL	prmtr.4043	chr16	1429177	-	0.0302064	0.937769	0.907563	0.000516581	0.00275551	0.0011751	0.0381398	0.0369647	0.000682239	0.0178646	up_regulated
ENSG00000159314.7	ARHGAP27	prmtr.42876	chr17	43502997	-	1.73258	2.64303	0.910444	0.0285831	0.0784192	0.0383401	0.063689	0.0253489	0.00301725	0.0517178	up_regulated
ENSG00000164144.10	ARFIP1	prmtr.46245	chr4	153771795	+	0.48988	1.403	0.913117	0.0152766	0.0472353	0.0583075	0.149581	0.0912739	0.0239581	0.201594	up_regulated
ENSG00000226688.2	ENTPD1-AS1	prmtr.79097	chr10	97667640	-	3.6984	4.61592	0.917523	0.00566917	0.0207823	0.509729	0.594477	0.0847483	0.00701985	0.0915668	up_regulated
ENSG00000120071.8	KANSL1	prmtr.22071	chr17	44302733	-	2.73665	3.6589	0.922244	0.00095003	0.00462246	0.0717004	0.0925513	0.0208509	0.00155454	0.0324959	up_regulated
ENSG00000161996.13	WDR90	prmtr.44195	chr16	713140	+	0.740376	1.66565	0.925272	0.00950601	0.0319757	0.0171347	0.0387863	0.0216516	0.00609919	0.0833361	up_regulated
ENSG00000100243.16	CYB5R3	prmtr.10967	chr22	43040515	-	0.314732	1.24063	0.9259	0.0146842	0.0457216	0.011805	0.0415689	0.0297639	0.0161137	0.157494	up_regulated
ENSG00000180953.7	ST20	prmtr.57732	chr15	80207598	-	1.65015	2.58865	0.938501	0.0155927	0.0480218	0.167155	0.244605	0.0774504	0.0302225	0.233341	up_regulated
ENSG00000157429.11	ZNF19	prmtr.41956	chr16	71580238	-	1.59221	2.53171	0.939499	0.0080664	0.027902	0.103373	0.176241	0.0728679	0.000258467	0.00885153	up_regulated
ENSG00000188206.5	HNRNPU-AS1	prmtr.62483	chr1	245017805	-	1.38276	2.32257	0.939812	0.00146505	0.00666055	0.0757536	0.113823	0.0380698	0.00447396	0.0678531	up_regulated
ENSG00000166922.4	SCG5	prmtr.48629	chr15	32933877	+	0.297801	1.25144	0.953638	0.00372251	0.014623	0.0241299	0.0826093	0.0584794	0.0107364	0.121168	up_regulated
ENSG00000103154.5	NECAB2	prmtr.12919	chr16	84027008	+	0.212987	1.1691	0.956112	0.024643	0.0696979	0.0188956	0.159486	0.140591	0.0189974	0.174768	up_regulated
ENSG00000104205.8	SGK3	prmtr.13486	chr8	67687801	+	0.732257	1.69146	0.959205	0.00189554	0.00826093	0.0217658	0.0493449	0.0275791	0.00144417	0.0307275	up_regulated
ENSG00000161642.13	ZNF385A	prmtr.44036	chr12	54772973	-	0.117155	1.08961	0.972454	1.20954e-05	0.000111447	0.0222246	0.234356	0.212132	8.65339e-05	0.00390157	up_regulated
ENSG00000253320.1	KB-1507C5.2	prmtr.97950	chr8	103942410	+	0.369408	1.34436	0.974955	0.00612918	0.0221948	0.0423311	0.165506	0.123174	0.00553839	0.077972	up_regulated
ENSG00000137216.14	TMEM63B	prmtr.31290	chr6	44095457	+	2.10698	3.08315	0.976167	0.00197957	0.00857379	0.0674453	0.09586	0.0284147	0.00212319	0.0405187	up_regulated
ENSG00000056972.14	TRAF3IP2	prmtr.3876	chr6	111888563	-	0.121437	1.09775	0.976309	0.000223863	0.00135506	0.0186574	0.153134	0.134476	0.00019036	0.0070043	up_regulated
ENSG00000171793.9	CTPS1	prmtr.52540	chr1	41445780	+	0.586391	1.56805	0.98166	0.000476485	0.00257052	0.0116228	0.03177	0.0201472	0.00048809	0.013994	up_regulated
ENSG00000186635.10	ARAP1	prmtr.61501	chr11	72463448	-	3.30551	4.31483	1.00932	0.00032437	0.00185351	0.0638468	0.088413	0.0245662	2.60981e-07	4.36577e-05	up_regulated
ENSG00000176531.6	PHLDB3	prmtr.55450	chr19	44009087	-	2.27558	3.28509	1.00951	0.00332493	0.013284	0.0957847	0.133663	0.0378785	0.0022715	0.0424687	up_regulated
ENSG00000152689.13	RASGRP3	prmtr.39853	chr2	33683113	+	0.653589	1.67325	1.01967	0.0115107	0.0373942	0.0243097	0.0580325	0.0337228	0.0132776	0.138972	up_regulated
ENSG00000011454.12	RABGAP1	prmtr.1520	chr9	125795788	+	1.31808	2.3408	1.02272	0.000506248	0.00270914	0.0567752	0.096857	0.0400818	0.000632826	0.0169429	up_regulated
ENSG00000010626.10	LRRC23	prmtr.1359	chr12	6982733	+	3.51907	4.54242	1.02335	5.27921e-05	0.000395457	0.340631	0.413709	0.0730782	0.000283196	0.00941814	up_regulated
ENSG00000013364.14	MVP	prmtr.1660	chr16	29840933	+	1.02598	2.06308	1.0371	0.00487058	0.0183005	0.0339727	0.0615445	0.0275719	0.00831306	0.10295	up_regulated
ENSG00000084234.12	APLP2	prmtr.8271	chr11	130008673	+	1.20507	2.25148	1.04642	0.000909735	0.00445922	0.0362702	0.0661652	0.029895	0.000935065	0.0224261	up_regulated
ENSG00000174827.9	PDZK1	prmtr.54498	chr1	145726918	+	1.54168	2.58827	1.04659	0.00593636	0.0216039	0.0514194	0.0846324	0.033213	0.0047814	0.0708411	up_regulated
ENSG00000196876.9	SCN8A	prmtr.64153	chr12	51984050	+	0.281691	1.34058	1.05889	0.00081495	0.00406389	0.0183003	0.0795375	0.0612371	0.000515647	0.0145651	up_regulated
ENSG00000172164.9	SNTB1	prmtr.52819	chr8	121825092	-	0.872131	1.9318	1.05967	0.0103555	0.0342604	0.0849513	0.164382	0.0794303	0.0124768	0.133824	up_regulated
ENSG00000214413.3	BBIP1	prmtr.73166	chr10	112678694	-	1.42887	2.48963	1.06076	0.000458191	0.00248719	0.160765	0.264802	0.104037	0.000498975	0.014235	up_regulated
ENSG00000093144.14	ECHDC1	prmtr.10064	chr6	127664020	-	1.31538	2.37991	1.06453	0.00910622	0.0308525	0.0328275	0.0590105	0.026183	0.00728486	0.0938678	up_regulated
ENSG00000101901.6	ALG13	prmtr.12274	chrX	110924891	+	0.766992	1.83203	1.06503	7.98505e-05	0.000562077	0.0204684	0.0577756	0.0373071	4.29592e-06	0.000384364	up_regulated
ENSG00000120437.7	ACAT2	prmtr.22183	chr6	160183511	+	1.04132	2.10744	1.06612	0.0030699	0.0124293	0.0594642	0.109072	0.0496082	0.00383815	0.0610682	up_regulated
ENSG00000145331.9	TRMT10A	prmtr.36565	chr4	100485189	-	3.87288	4.93987	1.06699	4.43813e-06	4.75084e-05	0.291341	0.377163	0.0858219	1.26335e-08	4.15164e-06	up_regulated
ENSG00000154309.7	DISP1	prmtr.40634	chr1	222988406	+	3.23072	4.31345	1.08273	5.84826e-05	0.000430561	0.446362	0.579619	0.133256	1.12879e-06	0.000135752	up_regulated
ENSG00000013364.14	MVP	prmtr.1661	chr16	29841051	+	1.50921	2.59214	1.08293	0.0139398	0.0437794	0.0498398	0.0798863	0.0300464	0.0219901	0.190675	up_regulated
ENSG00000166974.8	MAPRE2	prmtr.48707	chr18	32558208	+	2.76401	3.88133	1.11732	0.02004	0.0588756	0.148088	0.19362	0.0455321	0.0169333	0.162647	up_regulated
ENSG00000002330.9	BAD	prmtr.88	chr11	64040328	-	0.651473	1.78088	1.12941	0.0018745	0.00818485	0.0417286	0.106672	0.0649436	0.00115822	0.0262056	up_regulated
ENSG00000136536.10	44262	prmtr.30838	chr2	160615803	+	1.32619	2.46052	1.13433	0.000312438	0.00179607	0.0836349	0.143146	0.0595109	0.000953137	0.022737	up_regulated
ENSG00000142687.13	KIAA0319L	prmtr.34988	chr1	36023256	-	1.49977	2.64428	1.14451	0.00212272	0.00910845	0.0256409	0.0451173	0.0194763	0.00151957	0.0319437	up_regulated
ENSG00000151348.9	EXT2	prmtr.39201	chr11	44117747	+	0.637453	1.78513	1.14768	0.000941675	0.0045878	0.0148489	0.0413705	0.0265215	0.000676493	0.0177699	up_regulated
ENSG00000082641.11	NFE2L1	prmtr.8036	chr17	46133314	+	0.372368	1.52587	1.1535	5.81656e-05	0.000428539	0.0173666	0.0690762	0.0517096	2.38521e-05	0.00145391	up_regulated
ENSG00000228956.4	AC144521.1	prmtr.81063	chr3	18735379	+	0.203676	1.38058	1.17691	0.0114304	0.0371964	0.0352424	0.23287	0.197628	0.0191963	0.175637	up_regulated
ENSG00000126217.16	MCF2L	prmtr.24735	chr13	113633626	+	1.13119	2.30817	1.17698	0.000172845	0.00108899	0.0196892	0.0437465	0.0240573	0.000112351	0.00475824	up_regulated
ENSG00000107957.12	SH3PXD2A	prmtr.15894	chr10	105452930	-	3.99333	5.17064	1.17731	1.4381e-05	0.000129405	0.263368	0.300547	0.037179	0.0013643	0.0296424	up_regulated
ENSG00000105088.4	OLFM2	prmtr.14139	chr19	10024512	-	1.02187	2.20134	1.17948	0.0086425	0.0295662	0.147462	0.345303	0.197841	0.00131041	0.0286674	up_regulated
ENSG00000112561.13	TFEB	prmtr.18369	chr6	41691464	-	0.257766	1.43802	1.18025	8.34998e-06	8.14008e-05	0.018349	0.0926858	0.0743368	3.15662e-06	0.000298853	up_regulated
ENSG00000068028.13	RASSF1	prmtr.5237	chr3	50374895	-	3.55274	4.73599	1.18325	2.4012e-06	2.82145e-05	0.479096	0.702429	0.223333	8.09245e-05	0.00370212	up_regulated
ENSG00000107104.14	KANK1	prmtr.15554	chr9	470291	+	0.610875	1.79437	1.1835	1.39809e-05	0.000126319	0.0343495	0.0877386	0.0533892	1.21045e-05	0.000854048	up_regulated
ENSG00000145362.12	ANK2	prmtr.36596	chr4	114038149	+	0.0302064	1.22697	1.19676	0.00692406	0.0245997	0.00088581	0.0348745	0.0339887	0.00570958	0.0796263	up_regulated
ENSG00000196470.7	SIAH1	prmtr.63717	chr16	48399812	-	0.899671	2.09695	1.19728	0.00120392	0.00564875	0.139143	0.265577	0.126434	0.00399758	0.0628957	up_regulated
ENSG00000085377.9	PREP	prmtr.8390	chr6	105771643	-	1.50556	2.71146	1.2059	7.18728e-05	0.000513794	0.226367	0.364463	0.138096	0.000173339	0.00654392	up_regulated
ENSG00000101004.10	NINL	prmtr.11755	chr20	25566153	-	2.53148	3.74658	1.2151	2.23654e-05	0.000189375	0.142459	0.20068	0.0582209	7.24002e-06	0.000569861	up_regulated
ENSG00000123992.14	DNPEP	prmtr.23618	chr2	220252069	-	0.388068	1.60856	1.22049	9.03645e-05	0.000625382	0.0113736	0.04539	0.0340164	0.000103344	0.00446748	up_regulated
ENSG00000107957.12	SH3PXD2A	prmtr.15897	chr10	105615301	-	3.69741	4.91911	1.22169	1.00016e-05	9.4976e-05	0.244125	0.284512	0.0403869	0.000113922	0.00480042	up_regulated
ENSG00000069020.14	MAST4	prmtr.5408	chr5	66124602	+	1.47325	2.6993	1.22605	0.000104596	0.000708755	0.0439522	0.101938	0.0579857	1.15597e-06	0.000138026	up_regulated
ENSG00000077044.5	DGKD	prmtr.6962	chr2	234327887	+	1.14194	2.38152	1.23958	0.000438386	0.00239568	0.0272231	0.0588635	0.0316404	0.000181815	0.00677956	up_regulated
ENSG00000091428.13	RAPGEF4	prmtr.9700	chr2	173600525	+	2.53944	3.78707	1.24763	0.00494068	0.0185216	0.0689113	0.112783	0.043872	0.000189927	0.00699515	up_regulated
ENSG00000111912.14	NCOA7	prmtr.18083	chr6	126102307	+	2.62706	3.87706	1.25	0.000311142	0.00178947	0.0889635	0.136693	0.0477294	1.96296e-05	0.00125739	up_regulated
ENSG00000198369.5	SPRED2	prmtr.65617	chr2	65593886	-	0.243021	1.50392	1.2609	0.00277113	0.0113964	0.0127454	0.0676281	0.0548828	0.00110811	0.0253381	up_regulated
ENSG00000001084.6	GCLC	prmtr.30	chr6	53481768	-	0.9818	2.26335	1.28155	0.0193859	0.0572895	0.0191827	0.0408285	0.0216458	0.0225623	0.193441	up_regulated
ENSG00000198728.6	LDB1	prmtr.65996	chr10	103874703	-	3.11551	4.40156	1.28605	0.000198308	0.00122468	0.209486	0.283199	0.0737135	0.000135928	0.00548529	up_regulated
ENSG00000146278.10	PNRC1	prmtr.37092	chr6	89791555	+	3.08805	4.37669	1.28864	7.12357e-06	7.09808e-05	0.278618	0.364739	0.0861216	3.07947e-06	0.000292795	up_regulated
ENSG00000077684.11	PHF17	prmtr.7118	chr4	129732443	+	1.26707	2.607	1.33992	4.91307e-06	5.18161e-05	0.142105	0.307032	0.164927	4.00289e-07	6.31624e-05	up_regulated
ENSG00000173638.14	SLC19A1	prmtr.53844	chr21	46962385	-	2.57697	3.93705	1.36008	7.84302e-06	7.71391e-05	0.273715	0.399286	0.125571	0.00040175	0.0121097	up_regulated
ENSG00000130844.12	ZNF331	prmtr.26941	chr19	54024235	+	2.18724	3.5825	1.39527	0.00531871	0.0197007	0.131977	0.200491	0.0685141	0.011206	0.124701	up_regulated
ENSG00000147526.15	TACC1	prmtr.37641	chr8	38614757	+	3.67287	5.07735	1.40447	9.49835e-06	9.09954e-05	0.0872582	0.12506	0.0378017	6.61171e-09	2.46872e-06	up_regulated
ENSG00000182902.9	SLC25A18	prmtr.58766	chr22	18043139	+	0.910868	2.31644	1.40557	0.00202149	0.00872808	0.0919771	0.221664	0.129687	0.000378049	0.0116015	up_regulated
ENSG00000171793.9	CTPS1	prmtr.52539	chr1	41445007	+	3.95296	5.3627	1.40974	1.83403e-07	3.16419e-06	0.0783366	0.109148	0.0308115	7.67262e-10	4.83129e-07	up_regulated
ENSG00000203880.7	PCMTD2	prmtr.68400	chr20	62887939	+	2.67325	4.09541	1.42216	7.57272e-06	7.49111e-05	0.175384	0.261753	0.0863686	1.55451e-06	0.00017497	up_regulated
ENSG00000183963.14	SMTN	prmtr.59524	chr22	31460091	+	0.30621	1.73119	1.42498	0.0120529	0.0388151	0.0134048	0.0697434	0.0563385	0.0110797	0.123729	up_regulated
ENSG00000135441.3	BLOC1S1	prmtr.29911	chr12	56110076	+	2.98012	4.41618	1.43607	5.44716e-07	7.99565e-06	0.252815	0.342056	0.0892411	6.3585e-07	8.80507e-05	up_regulated
ENSG00000183011.9	LSMD1	prmtr.58866	chr17	7788556	-	2.69227	4.13886	1.44659	0.000557421	0.00293551	0.233695	0.321042	0.0873469	0.00206063	0.0398664	up_regulated
ENSG00000059145.14	UNKL	prmtr.4044	chr16	1429687	-	1.01235	2.4628	1.45045	4.72897e-06	5.02039e-05	0.0415551	0.10309	0.061535	2.86848e-06	0.000279455	up_regulated
ENSG00000164898.8	C7orf55	prmtr.46913	chr7	139025196	+	1.33702	2.82553	1.48851	8.84096e-07	1.20334e-05	0.135959	0.271719	0.135759	2.2991e-07	3.91469e-05	up_regulated
ENSG00000054611.9	TBC1D22A	prmtr.3682	chr22	47169824	+	1.24861	2.80359	1.55498	3.19489e-05	0.000257557	0.156063	0.320182	0.164119	9.44376e-06	0.000696501	up_regulated
ENSG00000155380.7	SLC16A1	prmtr.41095	chr1	113478610	-	0.216681	1.82338	1.6067	5.33669e-06	5.55877e-05	0.0131542	0.104126	0.090972	2.33686e-06	0.000239964	up_regulated
ENSG00000166974.8	MAPRE2	prmtr.48706	chr18	32556892	+	2.48612	4.10168	1.61556	0.00143222	0.00653692	0.130213	0.202915	0.0727028	0.00109202	0.0250904	up_regulated
ENSG00000134330.14	IAH1	prmtr.29082	chr2	9613787	+	0.963885	2.59062	1.62673	0.000941396	0.00458735	0.0401173	0.101763	0.0616459	0.000945194	0.0226041	up_regulated
ENSG00000131759.13	RARA	prmtr.27493	chr17	38465444	+	1.21342	2.84871	1.63529	0.00013532	0.000881565	0.0972299	0.2197	0.12247	5.18965e-05	0.00265839	up_regulated
ENSG00000115290.5	GRB14	prmtr.19726	chr2	165353562	-	1.13994	2.79644	1.6565	1.40571e-05	0.000126943	0.0554079	0.134799	0.0793916	7.81679e-06	0.000600391	up_regulated
ENSG00000069974.11	RAB27A	prmtr.5519	chr15	55541233	-	0.412284	2.09862	1.68633	0.000180927	0.00113227	0.0346251	0.14985	0.115225	0.000138135	0.00555419	up_regulated
ENSG00000266714.2	MYO15B	prmtr.108448	chr17	73606780	+	1.90997	3.64239	1.73242	0.000688398	0.00351763	0.0198443	0.041995	0.0221507	3.1256e-05	0.00180425	up_regulated
ENSG00000105976.10	MET	prmtr.14927	chr7	116364200	+	0.198912	1.93369	1.73478	4.57622e-05	0.000350362	0.00587789	0.0566147	0.0507369	1.90254e-05	0.00122812	up_regulated
ENSG00000122641.9	INHBA	prmtr.23068	chr7	41742706	-	2.35321	4.09238	1.73917	0.00442317	0.0169105	0.267763	0.467164	0.199401	0.000171503	0.00650774	up_regulated
ENSG00000166415.10	WDR72	prmtr.48131	chr15	53976824	-	0.277121	2.01851	1.74139	0.0015126	0.006842	0.0524042	0.167322	0.114918	0.0105768	0.120143	up_regulated
ENSG00000108389.5	MTMR4	prmtr.16099	chr17	56591985	-	1.41681	3.16466	1.74785	1.14512e-05	0.000106636	0.0483676	0.108681	0.0603135	3.64969e-06	0.000339752	up_regulated
ENSG00000111907.16	TPD52L1	prmtr.18076	chr6	125524785	+	0.367085	2.15868	1.7916	9.63145e-05	0.000660357	0.015428	0.0862805	0.0708525	2.70367e-05	0.00160068	up_regulated
ENSG00000154188.5	ANGPT1	prmtr.40546	chr8	108348750	-	0.483665	2.29762	1.81395	0.0031133	0.0125748	0.0357269	0.15061	0.114883	0.0034514	0.0565596	up_regulated
ENSG00000179988.9	PSTK	prmtr.57311	chr10	124713897	+	0.676335	2.49031	1.81398	5.63817e-05	0.000417614	0.051293	0.181602	0.130309	4.96305e-06	0.000431333	up_regulated
ENSG00000144395.13	CCDC150	prmtr.36049	chr2	197504278	+	2.24167	4.14579	1.90412	1.14458e-07	2.11337e-06	0.0945159	0.115986	0.0214697	0.0247339	0.205565	up_regulated
ENSG00000155849.11	ELMO1	prmtr.41249	chr7	37026114	-	0.353793	2.31914	1.96534	0.00642336	0.0231087	0.0102954	0.0685635	0.0582681	0.00562767	0.0787802	up_regulated
ENSG00000145362.12	ANK2	prmtr.36594	chr4	113739265	+	0.279658	2.2901	2.01045	9.70035e-06	9.25774e-05	0.00863432	0.082253	0.0736186	2.31129e-07	3.92542e-05	up_regulated
ENSG00000135218.13	CD36	prmtr.29687	chr7	80253211	+	0.655158	2.76378	2.10862	0.00194917	0.00846025	0.0165901	0.0726342	0.056044	0.000424584	0.012612	up_regulated
ENSG00000101871.10	MID1	prmtr.12260	chrX	10851773	-	0.291046	2.40207	2.11102	1.72643e-05	0.000151872	0.0188624	0.170277	0.151415	4.88634e-06	0.00042522	up_regulated
ENSG00000251503.3	APITD1-CORT	prmtr.96258	chr1	10490159	+	1.27788	3.49688	2.219	2.18382e-09	7.79388e-08	0.167852	0.356784	0.188931	5.09904e-08	1.22867e-05	up_regulated
ENSG00000138835.18	RGS3	prmtr.32651	chr9	116226009	+	1.35394	4.02419	2.67025	1.62171e-11	1.38376e-09	0.0304159	0.0886161	0.0582002	5.48102e-12	9.48856e-09	up_regulated
ENSG00000173535.9	TNFRSF10C	prmtr.53763	chr8	22941868	+	0.364366	3.40158	3.03721	5.73919e-11	3.82266e-09	0.0374396	0.376627	0.339187	1.85568e-12	4.76383e-09	up_regulated
