# Supplementary material for: A Genome-Wide Investigation of Effects of Aberrant DNA Methylation on the Usage of Alternative Promoters in Hepatocellular Carcinoma
Source: Front Oncol. 2022 Jan 17;11:780266. doi: 10.3389/fonc.2021.780266 (PMC8803206; doi:10.3389/fonc.2021.780266)
Supplement: Supplementary file 1 [file DataSheet_1.zip › Supp_Table_2.xlsx]

## Sheet: Abbreviations
GeneId	Gene Ensembl ID
Gene_name	Gene Symbol
PromoterId	PromoterId
Seqnames	Chromosomal location of genes
Start	Start position of merged transcripts (promoter)
Strand	Direction of genetic coding
N.mean	Mean value of absolute promoter activity in the normal sample group
T.mean	Mean value of absolute promoter activity in the tumor sample group
Abs_beta	Absolute promoter activity regression analysis coefficients
Abs_pval	ANOVA P-value
Abs_padj	ANOVA q-value
Rel_N_mean	Mean value of relative promoter activity in the normal sample group
Rel_T_mean	Mean value of relative promoter activity in the tumor sample group
Rel_beta	Relative promoter activity regression analysis coefficients
Rel_pval	ANOVA P-value
Rel_padj	ANOVA q-value
Alterpromoter	Whether it is belongs to alternative promoter

## Sheet: switch_AP
Supplementary_Table 2：Statistical and annotation information of switched alternative promoters.
GeneId	Gene_name	PromoterId	Seqnames	Start	Strand	N.mean	T.mean	Abs_beta	Abs_pval	Abs_padj	Rel_N_mean	Rel_T_mean	Rel_beta	Rel_pval	Rel_padj	Alterpromoter
ENSG00000019144.12	PHLDB1	1953	chr11	118478330	+	4.77778	3.88751	-0.890273	0.0119346	0.0384956	0.0963786	0.0787429	-0.0176356	0.000368318	0.0114135	down_regulated
ENSG00000019144.12	PHLDB1	1958	chr11	118494801	+	0	0.286288	0.286288	0.00775434	0.0269976	0	0.00553265	0.00553265	0.00844644	0.104073	up_regulated
ENSG00000048342.11	CC2D2A	3190	chr4	15471489	+	3.96384	2.54472	-1.41911	8.13254e-06	7.95332e-05	0.186306	0.117794	-0.0685118	5.91007e-08	1.37928e-05	down_regulated
ENSG00000048342.11	CC2D2A	3195	chr4	15591250	+	0.0678566	0.340523	0.272666	0.04339	0.109268	0.00239506	0.0149245	0.0125295	0.0253753	0.209409	up_regulated
ENSG00000059145.14	UNKL	4043	chr16	1429177	-	0.0302064	0.937769	0.907563	0.000516581	0.00275551	0.0011751	0.0381398	0.0369647	0.000682239	0.0178646	up_regulated
ENSG00000059145.14	UNKL	4044	chr16	1429687	-	1.01235	2.4628	1.45045	4.72897e-06	5.02039e-05	0.0415551	0.10309	0.061535	2.86848e-06	0.000279455	up_regulated
ENSG00000059145.14	UNKL	4049	chr16	1464752	-	4.5897	3.66163	-0.928071	1.98602e-05	0.000170779	0.187918	0.156002	-0.0319168	0.000226822	0.00804009	down_regulated
ENSG00000063176.11	SPHK2	4339	chr19	49123772	+	0.117147	0.498871	0.381724	0.0265778	0.0740085	0.00871559	0.0425382	0.0338226	0.0192111	0.175749	up_regulated
ENSG00000063176.11	SPHK2	4340	chr19	49127263	+	3.48989	1.59054	-1.89935	1.03962e-05	9.81566e-05	0.289984	0.13335	-0.156634	1.87357e-07	3.32589e-05	down_regulated
ENSG00000068028.13	RASSF1	5237	chr3	50374895	-	3.55274	4.73599	1.18325	2.4012e-06	2.82145e-05	0.479096	0.702429	0.223333	8.09245e-05	0.00370212	up_regulated
ENSG00000068028.13	RASSF1	5238	chr3	50375719	-	1.44164	0.67547	-0.766171	0.00395913	0.0154216	0.176635	0.085819	-0.0908164	0.00473111	0.0703328	down_regulated
ENSG00000068028.13	RASSF1	5239	chr3	50378411	-	2.7515	1.611	-1.1405	0.00158928	0.00713047	0.344268	0.211752	-0.132517	0.00161353	0.0333337	down_regulated
ENSG00000069020.14	MAST4	5405	chr5	66033859	+	1.81316	0.876779	-0.936381	0.00425053	0.0163618	0.0525767	0.0266615	-0.0259152	0.00636398	0.0857255	down_regulated
ENSG00000069020.14	MAST4	5408	chr5	66124602	+	1.47325	2.6993	1.22605	0.000104596	0.000708755	0.0439522	0.101938	0.0579857	1.15597e-06	0.000138026	up_regulated
ENSG00000076351.8	SLC46A1	6818	chr17	26731839	-	0.969422	1.66734	0.697917	0.0321981	0.0863705	0.116665	0.191817	0.0751522	0.0333673	0.248339	up_regulated
ENSG00000076351.8	SLC46A1	6822	chr17	26734215	-	0.26081	0	-0.26081	0.0369312	0.0963159	0.027941	0	-0.027941	0.0392325	0.272301	down_regulated
ENSG00000077044.5	DGKD	6959	chr2	234294700	+	1.03281	0.18164	-0.851175	0.000107529	0.000724952	0.0245486	0.00475686	-0.0197917	0.000176354	0.00663889	down_regulated
ENSG00000077044.5	DGKD	6962	chr2	234327887	+	1.14194	2.38152	1.23958	0.000438386	0.00239568	0.0272231	0.0588635	0.0316404	0.000181815	0.00677956	up_regulated
ENSG00000077684.11	PHF17	7117	chr4	129731074	+	2.75789	2.14196	-0.615935	0.0046425	0.0175968	0.34178	0.251856	-0.0899234	0.000242063	0.00845019	down_regulated
ENSG00000077684.11	PHF17	7118	chr4	129732443	+	1.26707	2.607	1.33992	4.91307e-06	5.18161e-05	0.142105	0.307032	0.164927	4.00289e-07	6.31624e-05	up_regulated
ENSG00000089094.12	KDM2B	9167	chr12	121908356	-	2.21432	3.04965	0.83533	0.00132667	0.00613295	0.0684371	0.102613	0.0341763	0.00121028	0.0271155	up_regulated
ENSG00000089094.12	KDM2B	9171	chr12	121974140	-	1.78345	0.988506	-0.794949	0.00613481	0.0222073	0.0568591	0.0309181	-0.0259411	0.00559403	0.0785565	down_regulated
ENSG00000091428.13	RAPGEF4	9699	chr2	173600002	+	0	0.388041	0.388041	0.00456589	0.017361	0	0.0117888	0.0117888	0.00311936	0.0527769	up_regulated
ENSG00000091428.13	RAPGEF4	9700	chr2	173600525	+	2.53944	3.78707	1.24763	0.00494068	0.0185216	0.0689113	0.112783	0.043872	0.000189927	0.00699515	up_regulated
ENSG00000091428.13	RAPGEF4	9705	chr2	173792880	+	4.34056	1.03759	-3.30297	9.69395e-08	1.83345e-06	0.115847	0.0302392	-0.0856079	8.25399e-08	1.7887e-05	down_regulated
ENSG00000097021.15	ACOT7	10349	chr1	6420767	-	2.75621	1.65346	-1.10275	0.0154842	0.0477438	0.302158	0.181259	-0.120899	0.00705391	0.0918494	down_regulated
ENSG00000097021.15	ACOT7	10350	chr1	6445873	-	0.278067	0.999015	0.720948	0.000776174	0.00390133	0.0331121	0.111338	0.0782261	0.000862816	0.0212743	up_regulated
ENSG00000100031.14	GGT1	10699	chr22	24990778	+	0.651045	0.0302821	-0.620762	0.00370077	0.0145513	0.0170502	0.000866645	-0.0161835	0.00321205	0.0538267	down_regulated
ENSG00000100031.14	GGT1	10701	chr22	25003588	+	3.04515	1.85116	-1.19398	0.000450635	0.0024505	0.0853722	0.0602837	-0.0250886	0.0185536	0.17238	down_regulated
ENSG00000100031.14	GGT1	10705	chr22	25016375	+	0.0788993	0.647487	0.568588	0.00793341	0.027519	0.00186434	0.0209635	0.0190992	0.00524634	0.0752735	up_regulated
ENSG00000101871.10	MID1	12256	chrX	10544995	-	3.38154	1.55062	-1.83091	3.69465e-10	1.78394e-08	0.280553	0.12617	-0.154383	1.28699e-08	4.16997e-06	down_regulated
ENSG00000101871.10	MID1	12260	chrX	10851773	-	0.291046	2.40207	2.11102	1.72643e-05	0.000151872	0.0188624	0.170277	0.151415	4.88634e-06	0.00042522	up_regulated
ENSG00000104067.12	TJP1	13419	chr15	29996418	-	0.364999	0.890614	0.525615	0.0237177	0.06757	0.00914553	0.0233136	0.014168	0.0127424	0.135584	up_regulated
ENSG00000104067.12	TJP1	13427	chr15	30261068	-	2.22059	1.33188	-0.888703	0.0384463	0.0993764	0.0569391	0.0312929	-0.0256462	0.0112512	0.12509	down_regulated
ENSG00000105088.4	OLFM2	14139	chr19	10024512	-	1.02187	2.20134	1.17948	0.0086425	0.0295662	0.147462	0.345303	0.197841	0.00131041	0.0286674	up_regulated
ENSG00000105088.4	OLFM2	14140	chr19	10047228	-	4.30991	3.04892	-1.26099	0.00178445	0.00785842	0.748569	0.55286	-0.195709	0.00765959	0.0972137	down_regulated
ENSG00000105516.6	DBP	14527	chr19	49137893	-	1.78874	2.41112	0.622375	0.0203638	0.0596783	0.303963	0.431214	0.127251	0.000590979	0.0160804	up_regulated
ENSG00000105516.6	DBP	14528	chr19	49140695	-	3.93771	3.27495	-0.662763	0.0444944	0.11147	0.696037	0.568786	-0.127251	0.000590979	0.0160804	down_regulated
ENSG00000107957.12	SH3PXD2A	15892	chr10	105421462	-	1.7855	0.640504	-1.145	9.80217e-05	0.000670632	0.11642	0.0371565	-0.0792636	4.34229e-05	0.0023039	down_regulated
ENSG00000107957.12	SH3PXD2A	15894	chr10	105452930	-	3.99333	5.17064	1.17731	1.4381e-05	0.000129405	0.263368	0.300547	0.037179	0.0013643	0.0296424	up_regulated
ENSG00000107957.12	SH3PXD2A	15897	chr10	105615301	-	3.69741	4.91911	1.22169	1.00016e-05	9.4976e-05	0.244125	0.284512	0.0403869	0.000113922	0.00480042	up_regulated
ENSG00000109846.3	CRYAB	16917	chr11	111784071	-	3.21282	1.88544	-1.32737	0.000133987	0.000874325	0.238767	0.162947	-0.07582	0.004249	0.0654349	down_regulated
ENSG00000109846.3	CRYAB	16920	chr11	111794446	-	0.193224	0.984884	0.79166	0.0231142	0.0661597	0.0150673	0.0626161	0.0475487	0.0336104	0.249361	up_regulated
ENSG00000113448.12	PDE4D	18811	chr5	58882325	-	1.67219	0.337996	-1.3342	5.97601e-05	0.000438365	0.0961291	0.0171913	-0.0789378	1.23022e-05	0.000864771	down_regulated
ENSG00000113448.12	PDE4D	18812	chr5	59064471	-	4.15754	3.27435	-0.883196	0.00374589	0.0147026	0.258838	0.205852	-0.0529861	0.00486452	0.0716275	down_regulated
ENSG00000113448.12	PDE4D	18814	chr5	59284531	-	0.0595272	0.733169	0.673642	0.00064947	0.00334383	0.00363929	0.0357683	0.032129	0.000867981	0.021341	up_regulated
ENSG00000113448.12	PDE4D	18817	chr5	59668541	-	0	0.577188	0.577188	0.000175324	0.00110228	0	0.0294719	0.0294719	0.000265761	0.00904103	up_regulated
ENSG00000113448.12	PDE4D	18818	chr5	59744534	-	0.0468747	0.921179	0.874305	0.00129862	0.00602791	0.00201026	0.0547769	0.0527666	0.00159179	0.0330366	up_regulated
ENSG00000114473.9	IQCG	19288	chr3	197676796	-	2.93276	3.73958	0.806823	0.000506211	0.00270914	0.180456	0.237233	0.0567773	0.00016776	0.00642047	up_regulated
ENSG00000114473.9	IQCG	19290	chr3	197686890	-	4.61115	3.59131	-1.01984	0.00133119	0.00615043	0.283257	0.222683	-0.060574	0.000159437	0.00618302	down_regulated
ENSG00000119408.12	NEK6	21684	chr9	127020530	+	4.02248	3.17322	-0.849259	0.00383678	0.0150043	0.275516	0.206249	-0.0692669	0.000278472	0.0092888	down_regulated
ENSG00000119408.12	NEK6	21686	chr9	127048719	+	0.382845	1.03826	0.655414	0.0135987	0.042912	0.0245128	0.0672273	0.0427145	0.0134407	0.140016	up_regulated
ENSG00000126217.16	MCF2L	24733	chr13	113622757	+	1.78037	0.26407	-1.5163	3.15959e-08	7.12226e-07	0.0304231	0.00393918	-0.026484	3.13921e-09	1.37849e-06	down_regulated
ENSG00000126217.16	MCF2L	24735	chr13	113633626	+	1.13119	2.30817	1.17698	0.000172845	0.00108899	0.0196892	0.0437465	0.0240573	0.000112351	0.00475824	up_regulated
ENSG00000126217.16	MCF2L	24736	chr13	113639432	+	2.45483	1.46035	-0.99448	0.0101789	0.0337737	0.0421963	0.0241542	-0.0180421	0.0023363	0.0434008	down_regulated
ENSG00000129422.9	MTUS1	25996	chr8	17509273	-	0.104503	0.399393	0.29489	0.0372583	0.0969898	0.00236724	0.0100807	0.00771345	0.0271568	0.2175	up_regulated
ENSG00000129422.9	MTUS1	25999	chr8	17533719	-	1.62447	0.677483	-0.946988	0.00463266	0.0175671	0.0380553	0.0180889	-0.0199664	0.0113128	0.125492	down_regulated
ENSG00000129422.9	MTUS1	26000	chr8	17534003	-	3.99078	2.82922	-1.16155	0.00810459	0.0280103	0.0955579	0.0734631	-0.0220947	0.0369571	0.263456	down_regulated
ENSG00000130751.5	NPAS1	26808	chr19	47523077	+	0.794303	0.178282	-0.616021	0.0094193	0.0317444	0.508902	0.0644487	-0.444453	0.000400432	0.012104	down_regulated
ENSG00000130751.5	NPAS1	26810	chr19	47538587	+	0.177346	0.747152	0.569806	0.0161899	0.0495784	0.0815356	0.512844	0.431308	0.000899852	0.0218803	up_regulated
ENSG00000130844.12	ZNF331	26941	chr19	54024235	+	2.18724	3.5825	1.39527	0.00531871	0.0197007	0.131977	0.200491	0.0685141	0.011206	0.124701	up_regulated
ENSG00000130844.12	ZNF331	26944	chr19	54041333	+	4.66365	3.61335	-1.05031	0.00328487	0.0131477	0.274375	0.21757	-0.0568055	0.000566192	0.0155968	down_regulated
ENSG00000131115.11	ZNF227	27154	chr19	44716776	+	0.972257	0.412682	-0.559575	0.033916	0.0901501	0.109712	0.0457492	-0.0639624	0.0253622	0.209377	down_regulated
ENSG00000131115.11	ZNF227	27156	chr19	44731278	+	0	0.261153	0.261153	0.0190185	0.0564609	0	0.0276017	0.0276017	0.0184859	0.171979	up_regulated
ENSG00000133818.8	RRAS2	28735	chr11	14358712	-	0.15759	1.01918	0.861592	0.00167921	0.00747001	0.0098355	0.0634297	0.0535942	0.000951185	0.0226985	up_regulated
ENSG00000133818.8	RRAS2	28736	chr11	14363640	-	0.288113	0	-0.288113	0.0367363	0.0959451	0.0204771	0	-0.0204771	0.0350897	0.256023	down_regulated
ENSG00000136574.13	GATA4	30860	chr8	11534468	+	0.765769	0.0399242	-0.725845	8.29544e-05	0.000580402	0.0539148	0.00264265	-0.0512721	6.46776e-05	0.00313051	down_regulated
ENSG00000136574.13	GATA4	30861	chr8	11550135	+	0.343114	0.952933	0.609819	0.011919	0.038454	0.0237854	0.066498	0.0427125	0.00979448	0.114812	up_regulated
ENSG00000137216.14	TMEM63B	31288	chr6	44094651	+	3.90917	2.81015	-1.09903	9.72494e-05	0.000666255	0.125919	0.0886158	-0.0373033	5.43632e-06	0.000462233	down_regulated
ENSG00000137216.14	TMEM63B	31289	chr6	44095291	+	3.75559	4.56453	0.808945	0.00135937	0.00625979	0.121224	0.14384	0.0226157	0.00108792	0.0250904	up_regulated
ENSG00000137216.14	TMEM63B	31290	chr6	44095457	+	2.10698	3.08315	0.976167	0.00197957	0.00857379	0.0674453	0.09586	0.0284147	0.00212319	0.0405187	up_regulated
ENSG00000137216.14	TMEM63B	31291	chr6	44102770	+	0.262249	1.03111	0.768861	0.0177527	0.0533749	0.00756593	0.0306232	0.0230573	0.0131246	0.138151	up_regulated
ENSG00000137936.12	BCAR3	31854	chr1	94050692	-	4.08935	2.03069	-2.05866	5.57801e-08	1.15131e-06	0.208182	0.110815	-0.0973667	2.7953e-07	4.61819e-05	down_regulated
ENSG00000137936.12	BCAR3	31860	chr1	94311268	-	0	0.282557	0.282557	0.0289558	0.0792546	0	0.0147706	0.0147706	0.0308522	0.236409	up_regulated
ENSG00000138835.18	RGS3	32651	chr9	116226009	+	1.35394	4.02419	2.67025	1.62171e-11	1.38376e-09	0.0304159	0.0886161	0.0582002	5.48102e-12	9.48856e-09	up_regulated
ENSG00000138835.18	RGS3	32653	chr9	116263651	+	3.63545	2.69771	-0.937736	0.000110915	0.000743457	0.0852788	0.0595008	-0.0257781	1.96544e-05	0.00125777	down_regulated
ENSG00000144645.9	OSBPL10	36245	chr3	31960992	-	0.115957	0.743032	0.627075	0.00970813	0.0325128	0.0084364	0.0561537	0.0477173	0.00776862	0.0980939	up_regulated
ENSG00000144645.9	OSBPL10	36246	chr3	32001828	-	0.564912	0.104581	-0.460331	0.0143274	0.0447881	0.0460159	0.00947763	-0.0365383	0.0158569	0.155851	down_regulated
ENSG00000144645.9	OSBPL10	36249	chr3	32119072	-	0.16649	0.772969	0.60648	0.0261515	0.0730848	0.0117484	0.0569417	0.0451933	0.0150914	0.150387	up_regulated
ENSG00000145012.8	LPP	36438	chr3	188302135	+	0.659508	1.438	0.778489	0.0264697	0.0738021	0.0228671	0.0512083	0.0283412	0.0136675	0.141544	up_regulated
ENSG00000145012.8	LPP	36442	chr3	188476527	+	2.0562	1.58279	-0.473405	0.0453767	0.113247	0.0772589	0.058317	-0.0189419	0.0327273	0.245303	down_regulated
ENSG00000145331.9	TRMT10A	36564	chr4	100484887	-	4.12737	3.07327	-1.0541	5.57612e-05	0.000413755	0.30858	0.232477	-0.0761024	3.23796e-07	5.21626e-05	down_regulated
ENSG00000145331.9	TRMT10A	36565	chr4	100485189	-	3.87288	4.93987	1.06699	4.43813e-06	4.75084e-05	0.291341	0.377163	0.0858219	1.26335e-08	4.15164e-06	up_regulated
ENSG00000145362.12	ANK2	36594	chr4	113739265	+	0.279658	2.2901	2.01045	9.70035e-06	9.25774e-05	0.00863432	0.082253	0.0736186	2.31129e-07	3.92542e-05	up_regulated
ENSG00000145362.12	ANK2	36596	chr4	114038149	+	0.0302064	1.22697	1.19676	0.00692406	0.0245997	0.00088581	0.0348745	0.0339887	0.00570958	0.0796263	up_regulated
ENSG00000145362.12	ANK2	36600	chr4	114214138	+	0.547056	0	-0.547056	0.00145795	0.00663471	0.0169268	0	-0.0169268	0.00162854	0.0335283	down_regulated
ENSG00000147010.13	SH3KBP1	37371	chrX	19689116	-	0.117155	0.894132	0.776976	0.000389744	0.00216601	0.00626193	0.0588402	0.0525782	9.17868e-05	0.00407612	up_regulated
ENSG00000147010.13	SH3KBP1	37376	chrX	19817869	-	3.9342	2.13055	-1.80365	2.23121e-07	3.74285e-06	0.253602	0.151263	-0.102339	3.8214e-06	0.000351299	down_regulated
ENSG00000147526.15	TACC1	37640	chr8	38585704	+	6.19903	4.0174	-2.18163	2.64235e-11	2.02722e-09	0.148337	0.0995129	-0.0488244	4.94925e-11	4.85798e-08	down_regulated
ENSG00000147526.15	TACC1	37641	chr8	38614757	+	3.67287	5.07735	1.40447	9.49835e-06	9.09954e-05	0.0872582	0.12506	0.0378017	6.61171e-09	2.46872e-06	up_regulated
ENSG00000147526.15	TACC1	37647	chr8	38662968	+	3.4586	2.4818	-0.976797	0.00029895	0.00173119	0.0824862	0.0618897	-0.0205965	0.00130045	0.0285151	down_regulated
ENSG00000150527.12	CTAGE5	38846	chr14	39734488	+	5.75147	4.10741	-1.64406	1.82531e-05	0.000159165	0.140238	0.105922	-0.0343153	5.46754e-06	0.000463538	down_regulated
ENSG00000150527.12	CTAGE5	38847	chr14	39735172	+	2.5064	3.34377	0.83737	0.00436096	0.0167175	0.0609392	0.0871638	0.0262246	0.000156204	0.0060935	up_regulated
ENSG00000150636.11	CCDC102B	38891	chr18	66382446	+	2.6291	1.95295	-0.676157	0.0200953	0.0590015	0.136027	0.0931279	-0.0428992	0.0095443	0.112746	down_regulated
ENSG00000150636.11	CCDC102B	38894	chr18	66465652	+	1.80454	2.55409	0.74955	0.0498364	0.121993	0.0821825	0.119107	0.0369248	0.014994	0.149685	up_regulated
ENSG00000154188.5	ANGPT1	40546	chr8	108348750	-	0.483665	2.29762	1.81395	0.0031133	0.0125748	0.0357269	0.15061	0.114883	0.0034514	0.0565596	up_regulated
ENSG00000154188.5	ANGPT1	40548	chr8	108510283	-	4.2367	2.74527	-1.49143	2.1573e-06	2.56997e-05	0.3871	0.261556	-0.125544	0.000520403	0.0146671	down_regulated
ENSG00000157601.9	MX1	42052	chr21	42792442	+	2.77545	1.52658	-1.24888	7.19572e-05	0.000514233	0.0569585	0.0360649	-0.0208936	0.00167278	0.03422	down_regulated
ENSG00000157601.9	MX1	42054	chr21	42797958	+	0.158507	0.605724	0.447217	0.0278996	0.0769338	0.00317867	0.0131317	0.00995307	0.0192541	0.176046	up_regulated
ENSG00000158985.9	CDC42SE2	42686	chr5	130588720	+	3.10447	1.08528	-2.01919	3.03236e-09	1.0185e-07	0.276089	0.11286	-0.163229	2.37211e-09	1.1229e-06	down_regulated
ENSG00000158985.9	CDC42SE2	42691	chr5	130732099	+	0.181402	0.91638	0.734978	0.000532658	0.00282741	0.0179606	0.101359	0.0833988	0.000227312	0.00804888	up_regulated
ENSG00000159314.7	ARHGAP27	42875	chr17	43487792	-	3.50461	2.18551	-1.3191	1.85709e-06	2.25903e-05	0.0779801	0.0574337	-0.0205464	0.000686732	0.0179338	down_regulated
ENSG00000159314.7	ARHGAP27	42876	chr17	43502997	-	1.73258	2.64303	0.910444	0.0285831	0.0784192	0.0383401	0.063689	0.0253489	0.00301725	0.0517178	up_regulated
ENSG00000160299.12	PCNT	43425	chr21	47744802	+	1.99201	2.53054	0.538534	0.0136142	0.0429533	0.0898785	0.114227	0.0243485	0.00184328	0.0366165	up_regulated
ENSG00000160299.12	PCNT	43427	chr21	47768153	+	1.01192	0.0486685	-0.963252	0.001006	0.00485406	0.0431001	0.00199133	-0.0411088	0.000613911	0.0165493	down_regulated
ENSG00000161642.13	ZNF385A	44036	chr12	54772973	-	0.117155	1.08961	0.972454	1.20954e-05	0.000111447	0.0222246	0.234356	0.212132	8.65339e-05	0.00390157	up_regulated
ENSG00000161642.13	ZNF385A	44039	chr12	54779048	-	0.263886	0	-0.263886	0.0352224	0.092914	0.0417119	0	-0.0417119	0.0433346	0.287614	down_regulated
ENSG00000166002.2	SMCO4	47735	chr11	93256533	-	0.151559	0.57241	0.420851	0.0081198	0.0280587	0.00972202	0.0397524	0.0300303	0.00483356	0.0713605	up_regulated
ENSG00000166002.2	SMCO4	47736	chr11	93271081	-	6.02877	4.01297	-2.0158	2.17289e-05	0.000184671	0.413832	0.287493	-0.126339	3.03497e-06	0.000290378	down_regulated
ENSG00000166377.15	ATP9B	48070	chr18	77096626	+	0.857649	0.348498	-0.509152	0.0262177	0.0732438	0.0143478	0.0057541	-0.00859371	0.0238879	0.201127	down_regulated
ENSG00000166377.15	ATP9B	48073	chr18	77119396	+	0.144708	0.516344	0.371636	0.0301705	0.0819972	0.00245327	0.00858396	0.0061307	0.0312269	0.23823	up_regulated
ENSG00000166483.6	WEE1	48245	chr11	9596234	+	2.44976	1.09793	-1.35182	6.29026e-06	6.38375e-05	0.0717024	0.0298132	-0.0418893	4.11482e-07	6.43203e-05	down_regulated
ENSG00000166483.6	WEE1	48247	chr11	9599332	+	0.128301	0.65812	0.52982	0.00204636	0.00881929	0.00365654	0.0179087	0.0142522	0.00264371	0.047219	up_regulated
ENSG00000166974.8	MAPRE2	48706	chr18	32556892	+	2.48612	4.10168	1.61556	0.00143222	0.00653692	0.130213	0.202915	0.0727028	0.00109202	0.0250904	up_regulated
ENSG00000166974.8	MAPRE2	48707	chr18	32558208	+	2.76401	3.88133	1.11732	0.02004	0.0588756	0.148088	0.19362	0.0455321	0.0169333	0.162647	up_regulated
ENSG00000166974.8	MAPRE2	48708	chr18	32621324	+	6.61313	5.49825	-1.11488	6.31369e-07	9.05342e-06	0.370723	0.293855	-0.0768686	0.000410367	0.012309	down_regulated
ENSG00000171793.9	CTPS1	52539	chr1	41445007	+	3.95296	5.3627	1.40974	1.83403e-07	3.16419e-06	0.0783366	0.109148	0.0308115	7.67262e-10	4.83129e-07	up_regulated
ENSG00000171793.9	CTPS1	52540	chr1	41445780	+	0.586391	1.56805	0.98166	0.000476485	0.00257052	0.0116228	0.03177	0.0201472	0.00048809	0.013994	up_regulated
ENSG00000171793.9	CTPS1	52548	chr1	41467211	+	0.401457	0	-0.401457	0.00804155	0.0278339	0.00736955	0	-0.00736955	0.0081013	0.101014	down_regulated
ENSG00000171840.7	NINJ2	52588	chr12	752851	-	3.97799	3.06795	-0.910033	0.0129492	0.0411785	0.626755	0.473219	-0.153536	0.00137874	0.0298622	down_regulated
ENSG00000171840.7	NINJ2	52589	chr12	772945	-	0.185516	0.702707	0.517191	0.0225849	0.0649547	0.0244451	0.118847	0.094402	0.023914	0.201282	up_regulated
ENSG00000173535.9	TNFRSF10C	53763	chr8	22941868	+	0.364366	3.40158	3.03721	5.73919e-11	3.82266e-09	0.0374396	0.376627	0.339187	1.85568e-12	4.76383e-09	up_regulated
ENSG00000173535.9	TNFRSF10C	53764	chr8	22960103	+	4.15514	2.71694	-1.4382	7.22955e-07	1.01587e-05	0.4815	0.309965	-0.171535	1.04925e-08	3.60375e-06	down_regulated
ENSG00000173638.14	SLC19A1	53841	chr21	46954620	-	3.30107	1.43787	-1.86319	0.000116149	0.00077341	0.337157	0.118402	-0.218755	1.54614e-08	4.84501e-06	down_regulated
ENSG00000173638.14	SLC19A1	53843	chr21	46961752	-	0.25452	0.867475	0.612955	0.00758388	0.0265151	0.0234668	0.0731412	0.0496744	0.00990422	0.115652	up_regulated
ENSG00000173638.14	SLC19A1	53844	chr21	46962385	-	2.57697	3.93705	1.36008	7.84302e-06	7.71391e-05	0.273715	0.399286	0.125571	0.00040175	0.0121097	up_regulated
ENSG00000178809.7	TRIM73	56698	chr7	75024337	+	2.43487	1.0118	-1.42307	3.66479e-06	4.03475e-05	0.479684	0.247167	-0.232517	0.000967389	0.0230342	down_regulated
ENSG00000178809.7	TRIM73	56700	chr7	75027418	+	0.206787	1.09201	0.885223	0.00712604	0.0251769	0.0291716	0.234306	0.205134	0.00216181	0.0409689	up_regulated
ENSG00000182050.9	MGAT4C	58187	chr12	86995081	-	0	0.676867	0.676867	0.0251725	0.0708867	0	0.196485	0.196485	0.00380901	0.0607844	up_regulated
ENSG00000182050.9	MGAT4C	58188	chr12	87232681	-	2.23122	0.594345	-1.63688	6.0839e-05	0.000445175	0.590975	0.335533	-0.255442	0.0266573	0.215225	down_regulated
ENSG00000186635.10	ARAP1	61495	chr11	72414256	-	0.469977	0	-0.469977	0.00565667	0.0207418	0.00862792	0	-0.00862792	0.00571858	0.0797235	down_regulated
ENSG00000186635.10	ARAP1	61497	chr11	72421615	-	2.34592	1.74366	-0.602259	0.0395691	0.101621	0.0453038	0.0342643	-0.0110395	0.0316289	0.240171	down_regulated
ENSG00000186635.10	ARAP1	61499	chr11	72433403	-	6.03103	4.79832	-1.23271	0.00148294	0.00672765	0.116589	0.096519	-0.0200699	0.000430565	0.0127387	down_regulated
ENSG00000186635.10	ARAP1	61501	chr11	72463448	-	3.30551	4.31483	1.00932	0.00032437	0.00185351	0.0638468	0.088413	0.0245662	2.60981e-07	4.36577e-05	up_regulated
ENSG00000189171.9	S100A13	63108	chr1	153599524	-	2.37501	1.16606	-1.20895	0.00270009	0.01116	0.197896	0.105288	-0.0926078	0.0041263	0.0641392	down_regulated
ENSG00000189171.9	S100A13	63109	chr1	153599744	-	1.76102	2.64443	0.883402	0.017099	0.0517748	0.14503	0.257488	0.112458	0.000990153	0.0234607	up_regulated
ENSG00000196498.9	NCOR2	63744	chr12	124826601	-	0.43328	0.976021	0.542741	0.0203043	0.0595335	0.00653301	0.0149874	0.00845434	0.0180513	0.169544	up_regulated
ENSG00000196498.9	NCOR2	63751	chr12	125002840	-	2.36567	1.72278	-0.642894	0.0355835	0.0936187	0.0358073	0.0265596	-0.00924774	0.0357401	0.258336	down_regulated
ENSG00000197415.7	VEPH1	64683	chr3	157221216	-	1.87442	0.832204	-1.04221	0.00310301	0.0125418	0.11828	0.0474292	-0.070851	0.00013852	0.00556567	down_regulated
ENSG00000197415.7	VEPH1	64684	chr3	157221415	-	1.61542	0.689487	-0.925938	0.0108955	0.0357415	0.0979782	0.0370504	-0.0609277	0.00151013	0.0317766	down_regulated
ENSG00000197415.7	VEPH1	64685	chr3	157251408	-	0.277871	1.17784	0.899964	0.000499265	0.00267748	0.0156399	0.122249	0.106609	0.000121089	0.00503019	up_regulated
ENSG00000197879.10	MYO1C	65111	chr17	1388661	-	0	0.280536	0.280536	0.00852112	0.0292172	0	0.00439001	0.00439001	0.00807225	0.100765	up_regulated
ENSG00000197879.10	MYO1C	65116	chr17	1394531	-	0.167407	0.78177	0.614363	0.00374932	0.0147152	0.00262313	0.0122964	0.00967325	0.00295292	0.0508896	up_regulated
ENSG00000197879.10	MYO1C	65119	chr17	1396106	-	3.09072	2.25277	-0.837951	0.00991089	0.0330718	0.0488463	0.0365679	-0.0122784	0.0202503	0.181378	down_regulated
ENSG00000197971.10	MBP	65238	chr18	74799607	-	2.92936	0.865952	-2.06341	2.76051e-08	6.33986e-07	0.103148	0.0367947	-0.0663532	9.46141e-08	1.96733e-05	down_regulated
ENSG00000197971.10	MBP	65241	chr18	74839901	-	0.262725	0.906015	0.64329	0.0133609	0.0422416	0.00964287	0.0360751	0.0264322	0.00663904	0.0880973	up_regulated
ENSG00000197971.10	MBP	65242	chr18	74843640	-	1.18903	1.88449	0.695459	0.0240096	0.0681985	0.041592	0.0803074	0.0387155	0.000245898	0.00853886	up_regulated
ENSG00000226688.2	ENTPD1-AS1	79097	chr10	97667640	-	3.6984	4.61592	0.917523	0.00566917	0.0207823	0.509729	0.594477	0.0847483	0.00701985	0.0915668	up_regulated
ENSG00000226688.2	ENTPD1-AS1	79099	chr10	97849995	-	3.57742	2.97318	-0.604241	0.00829102	0.028543	0.490271	0.399838	-0.0904331	0.00410484	0.0638801	down_regulated
ENSG00000263766.1	RP11-580I16.2	106107	chr17	45713916	-	0.79622	0.338957	-0.457263	0.0406791	0.103829	0.29706	0.0989716	-0.198088	0.0126656	0.135118	down_regulated
ENSG00000263766.1	RP11-580I16.2	106108	chr17	45726786	-	1.64639	2.27934	0.632945	0.0143516	0.0448477	0.70294	0.901028	0.198088	0.0126656	0.135118	up_regulated
