# Supplementary material for: A Genome-Wide Investigation of Effects of Aberrant DNA Methylation on the Usage of Alternative Promoters in Hepatocellular Carcinoma
Source: Front Oncol. 2022 Jan 17;11:780266. doi: 10.3389/fonc.2021.780266 (PMC8803206; doi:10.3389/fonc.2021.780266)
Supplement: Supplementary file 1 [file DataSheet_1.zip › Supp_Table_3.xlsx]

## Sheet: Abbreviations
PromoterId	PromoterId
GeneId	Gene Ensembl ID
Seqnames	Chromosomal location of genes
Start	Start position of merged transcripts (promoter)
Strand	Direction of genetic coding
N.mean	Mean value of absolute promoter activity in the normal sample group
T.mean	Mean value of absolute promoter activity in the tumor sample group
Abs_beta	Absolute promoter activity regression analysis coefficients
Abs_pval	ANOVA P-value
Abs_padj	ANOVA q-value
Rel_N_mean	Mean value of relative promoter activity in the normal sample group
Rel_T_mean	Mean value of relative promoter activity in the tumor sample group
Rel_beta	Relative promoter activity regression analysis coefficients
Rel_pval	ANOVA P-value
Rel_padj	ANOVA q-value
ProbeID	Chip Probe Label
CpG_chrm	Coordinates of CpG loci
CpG_beg	Coordinates of CpG loci
CpG_end	Coordinates of CpG loci
Distance	Distance of the CpG site from the transcription start site
T_meth_mean	Mean value of methylation in the tumor sample group
N_meth_mean	Mean value of methylation in the normal sample group
P_test_meth_mean	methylation T-test P-value
Padj_test_meth_mean	methylation T-test q-value
Diff_meth	β (mean tumor)- β (mean normal)
Correlation_r	Correlation analysis coefficient between methylation status and promoter activity
Correlation_p	Correlation test between methylation status and promoter activity
Promoter_active_change(log2FC)	Changes in promoter activity
DRPs_change	Is it a differentially regulated promoter
Correlation_label	Correlation analysis coefficients between methylation status and promoter activity Label

## Sheet: _AP_with_methylation_available
Supplementary_Table 3：Results of the correlation analysis of APs and methylation.
PromoterId	GeneId	Seqnames	Start	Strand	N.mean	T.mean	Abs_beta	Abs_pval	Abs_padj	Rel_N_mean	Rel_T_mean	Rel_beta	Rel_pval	Rel_padj	ProbeID	CpG_chrm	CpG_beg	CpG_end	Distance	T_meth_mean	N_meth_mean	P_test_meth_mean	Padj_test_meth_mean	Diff_meth	Correlation_r	Correlation_p	Promoter_active_change(log2FC)	DRPs_change	Correlation_label
10064	ENSG00000093144.14	chr6	127664020	-	1.31538	2.37991	1.06453	0.00910622	0.0308525	0.0328275	0.0590105	0.026183	0.00728486	0.0938678	cg04060561	chr6	127663199	127663201	820	0.74544	0.780208	0.108608	0.186767	-0.0347688	-0.303207	0.0642434	0.855427	up_regulated	None
100858	ENSG00000256546.1	chr12	122502263	+	0.734091	0.130666	-0.603425	0.0024925	0.0104202	0.191311	0.0594878	-0.131824	0.040057	0.275638	cg20670946	chr12	122502169	122502171	-93	0.635224	0.682865	0.211777	0.314737	-0.0476409	0.0588376	0.725673	-2.49008	down_regulated	None
10145	ENSG00000095059.11	chr19	12792025	-	0.234729	0.960228	0.725499	0.000355543	0.00200651	0.00763054	0.0319644	0.0243338	0.000322231	0.0103902	cg18700199	chr19	12792001	12792003	23	0.169864	0.148903	0.174401	0.270661	0.0209614	0.17237	0.300744	2.03238	up_regulated	None
10266	ENSG00000095794.15	chr10	35416352	+	3.58548	2.83054	-0.754939	0.0249412	0.0703646	0.141654	0.10755	-0.0341037	0.00507771	0.0736135	cg12754824	chr10	35416253	35416255	-98	0.148182	0.142667	0.263695	0.373286	0.00551514	-0.421504	0.00839889	-0.341088	down_regulated	negtive
10274	ENSG00000095794.15	chr10	35485327	+	0.861174	0.359273	-0.501901	0.0133712	0.0422621	0.0327259	0.0128521	-0.0198738	0.0089513	0.108256	cg07891983	chr10	35484532	35484534	-794	0.239085	0.238545	0.990051	0.993355	0.000539908	-0.184843	0.266571	-1.26122	down_regulated	None
10296	ENSG00000096060.10	chr6	35696360	-	0.634531	0.182972	-0.451559	0.0174455	0.0526169	0.0808639	0.0225978	-0.0582661	0.0138032	0.142353	cg11845071	chr6	35695858	35695860	501	0.0111046	0.0095505	0.251687	0.360088	0.00155406	-0.251985	0.12696	-1.79407	down_regulated	None
10349	ENSG00000097021.15	chr1	6420767	-	2.75621	1.65346	-1.10275	0.0154842	0.0477438	0.302158	0.181259	-0.120899	0.00705391	0.0918494	cg10219223	chr1	6420712	6420714	54	0.636132	0.519617	0.00104114	0.00493891	0.116516	-0.541382	0.000448208	-0.737196	down_regulated	negtive
10350	ENSG00000097021.15	chr1	6445873	-	0.278067	0.999015	0.720948	0.000776174	0.00390133	0.0331121	0.111338	0.0782261	0.000862816	0.0212743	cg20414935	chr1	6445871	6445873	1	0.612202	0.701203	0.000207701	0.00145831	-0.0890012	-0.326094	0.0457149	1.84507	up_regulated	negtive
10385	ENSG00000099250.13	chr10	33625190	-	0.249071	0.656228	0.407157	0.030265	0.0822071	0.00641687	0.0171065	0.0106897	0.0287767	0.225928	cg09365847	chr10	33624867	33624869	322	0.0645135	0.0753791	0.0629263	0.121641	-0.0108656	-0.25118	0.128219	1.39764	up_regulated	None
105053	ENSG00000261556.4	chr16	70259936	-	3.65869	2.89655	-0.762145	0.00875971	0.0298947	0.244153	0.216797	-0.0273569	0.0319453	0.241736	cg07576996	chr16	70259185	70259187	750	0.927191	0.954082	0.000150035	0.00114442	-0.0268911	0.306503	0.0612587	-0.336994	down_regulated	None
10525	ENSG00000099849.10	chr11	560404	+	1.12624	0.362618	-0.763621	0.00257704	0.0107216	0.0578196	0.0170446	-0.040775	0.00113502	0.0258128	cg11178574	chr11	561339	561341	936	0.0393214	0.0406818	0.641451	0.729627	-0.00136038	0.143899	0.388733	-1.63499	down_regulated	None
105691	ENSG00000263072.1	chr16	3174608	-	1.19644	0.582731	-0.613707	0.0181721	0.0543705	0.163307	0.0915852	-0.0717221	0.0396375	0.273961	cg06114456	chr16	3173974	3173976	633	0.098627	0.107433	0.0578711	0.113858	-0.00880594	0.47925	0.00233256	-1.03784	down_regulated	positive
106108	ENSG00000263766.1	chr17	45726786	-	1.64639	2.27934	0.632945	0.0143516	0.0448477	0.70294	0.901028	0.198088	0.0126656	0.135118	cg00607566	chr17	45726992	45726994	-207	0.0651318	0.0684861	0.615498	0.707881	-0.00335428	0.292615	0.07462	0.469306	up_regulated	None
10701	ENSG00000100031.14	chr22	25003588	+	3.04515	1.85116	-1.19398	0.000450635	0.0024505	0.0853722	0.0602837	-0.0250886	0.0185536	0.17238	cg23363526	chr22	25003551	25003553	-36	0.632477	0.548308	0.00273606	0.010391	0.0841686	-0.621224	3.1544e-05	-0.718079	down_regulated	negtive
10967	ENSG00000100243.16	chr22	43040515	-	0.314732	1.24063	0.9259	0.0146842	0.0457216	0.011805	0.0415689	0.0297639	0.0161137	0.157494	cg25044876	chr22	43041145	43041147	-631	0.421912	0.424065	0.960362	0.973168	-0.00215289	-0.501898	0.00132502	1.97888	up_regulated	negtive
11038	ENSG00000100300.13	chr22	43547905	+	0.457593	1.18422	0.726631	0.0128338	0.0408758	0.0625387	0.147931	0.0853927	0.0132659	0.138916	cg01678833	chr22	43547170	43547172	-734	0.411107	0.533414	0.00341202	0.0123382	-0.122307	-0.520367	0.000811163	1.37181	up_regulated	negtive
11123	ENSG00000100348.5	chr22	36877387	-	1.31705	1.93335	0.616305	0.0315824	0.0850144	0.151231	0.218328	0.0670969	0.0266756	0.215264	cg21778268	chr22	36877728	36877730	-342	0.150443	0.155832	0.343293	0.456172	-0.00538895	-0.320863	0.0495139	0.553797	up_regulated	negtive
111875	ENSG00000271853.1	chr1	153606816	-	1.99344	1.30301	-0.690427	0.0209794	0.0611632	0.372698	0.272133	-0.100564	0.0259307	0.2116	cg26359488	chr1	153606036	153606038	779	0.369271	0.445897	0.0519154	0.104525	-0.0766261	0.339596	0.0369859	-0.613409	down_regulated	positive
11315	ENSG00000100490.5	chr14	50863604	-	0.544045	1.40843	0.864387	0.00714203	0.0252284	0.0354698	0.0849034	0.0494336	0.00314343	0.0529826	cg16338060	chr14	50863306	50863308	297	0.0890439	0.0884158	0.933773	0.954685	0.000628145	-0.202746	0.222166	1.37229	up_regulated	None
11475	ENSG00000100629.12	chr14	81425861	-	1.82733	0.635552	-1.19178	0.00225127	0.00957177	0.0625904	0.0237701	-0.0388203	0.00163801	0.0336766	cg13525276	chr14	81426011	81426013	-151	0.340588	0.388162	0.269592	0.379624	-0.0475743	0.191471	0.249496	-1.52366	down_regulated	None
11678	ENSG00000100911.9	chr14	24616779	-	0.792965	0.303847	-0.489118	0.0291106	0.0795998	0.0194673	0.00777379	-0.0116935	0.0360019	0.259707	cg05487736	chr14	24617113	24617115	-335	0.110429	0.109371	0.852413	0.89608	0.00105832	-0.2319	0.161228	-1.38391	down_regulated	None
11755	ENSG00000101004.10	chr20	25566153	-	2.53148	3.74658	1.2151	2.23654e-05	0.000189375	0.142459	0.20068	0.0582209	7.24002e-06	0.000569861	cg09088834	chr20	25565459	25565461	693	0.349786	0.409193	0.205969	0.308033	-0.0594064	-0.477238	0.0024483	0.565594	up_regulated	negtive
11865	ENSG00000101194.13	chr20	61593634	+	0.772818	0.260963	-0.511856	0.0223632	0.0644326	0.0275194	0.01152	-0.0159994	0.0499298	0.311809	cg13044838	chr20	61594175	61594177	542	0.909619	0.910004	0.908923	0.937087	-0.00038487	-0.049217	0.769188	-1.56629	down_regulated	None
12260	ENSG00000101871.10	chrX	10851773	-	0.291046	2.40207	2.11102	1.72643e-05	0.000151872	0.0188624	0.170277	0.151415	4.88634e-06	0.00042522	cg05783039	chrX	10851897	10851899	-125	0.471312	0.725292	0.000167645	0.00124392	-0.25398	-0.70799	6.63595e-07	3.04496	up_regulated	negtive
12274	ENSG00000101901.6	chrX	110924891	+	0.766992	1.83203	1.06503	7.98505e-05	0.000562077	0.0204684	0.0577756	0.0373071	4.29592e-06	0.000384364	cg24852779	chrX	110924016	110924018	-874	0.734134	0.856626	0.00479642	0.0161038	-0.122492	-0.26588	0.10665	1.25616	up_regulated	None
12533	ENSG00000102466.11	chr13	103054124	-	1.35342	0.335838	-1.01758	0.00129717	0.00602198	0.266382	0.0474199	-0.218962	9.15706e-05	0.00407612	cg21448145	chr13	103054751	103054753	-628	0.162996	0.125081	0.238157	0.344848	0.037915	-0.291295	0.076	-2.01077	down_regulated	None
1258	ENSG00000010219.9	chr12	4676483	+	0.577638	0.206861	-0.370777	0.0389133	0.100338	0.0239003	0.00909201	-0.0148083	0.0492009	0.30905	cg10036931	chr12	4675508	4675510	-974	0.840736	0.911327	0.00700702	0.0216812	-0.0705909	0.179668	0.280427	-1.4815	down_regulated	None
12741	ENSG00000102901.8	chr16	67877240	-	0.476959	0.086874	-0.390086	0.0268208	0.0745653	0.01986	0.00347029	-0.0163897	0.0254949	0.20978	cg08224646	chr16	67876573	67876575	666	0.00826561	0.00942941	0.26441	0.374055	-0.0011638	-0.270956	0.0998801	-2.45687	down_regulated	None
12815	ENSG00000103034.10	chr16	58533951	+	0.127384	0.779938	0.652554	0.00431254	0.0165688	0.013861	0.0624669	0.0486059	0.0101772	0.117514	cg04484415	chr16	58534707	58534709	757	0.590993	0.679455	0.0425303	0.0893296	-0.0884623	-0.542521	0.000433542	2.61418	up_regulated	negtive
12919	ENSG00000103154.5	chr16	84027008	+	0.212987	1.1691	0.956112	0.024643	0.0696979	0.0188956	0.159486	0.140591	0.0189974	0.174768	cg08580187	chr16	84027870	84027872	863	0.465862	0.705222	2.2982e-06	6.55441e-05	-0.23936	-0.594789	8.21135e-05	2.45656	up_regulated	negtive
13427	ENSG00000104067.12	chr15	30261068	-	2.22059	1.33188	-0.888703	0.0384463	0.0993764	0.0569391	0.0312929	-0.0256462	0.0112512	0.12509	cg06265277	chr15	30260972	30260974	95	0.228905	0.276527	0.0114318	0.0318184	-0.0476223	0.0547169	0.744216	-0.737473	down_regulated	None
13485	ENSG00000104205.8	chr8	67687449	+	2.7288	3.33216	0.603364	0.0235589	0.0671989	0.0829783	0.0978747	0.0148964	0.0171678	0.16419	cg10360928	chr8	67686941	67686943	-507	0.0537229	0.0625625	0.0383986	0.0824318	-0.00883963	-0.35707	0.0277561	0.288193	up_regulated	negtive
13486	ENSG00000104205.8	chr8	67687801	+	0.732257	1.69146	0.959205	0.00189554	0.00826093	0.0217658	0.0493449	0.0275791	0.00144417	0.0307275	cg10891996	chr8	67687473	67687475	-327	0.0233219	0.0210553	0.341035	0.453878	0.00226654	0.410477	0.0104749	1.20785	up_regulated	positive
1359	ENSG00000010626.10	chr12	6982733	+	3.51907	4.54242	1.02335	5.27921e-05	0.000395457	0.340631	0.413709	0.0730782	0.000283196	0.00941814	cg09080114	chr12	6983110	6983112	378	0.136702	0.312623	1.29231e-08	6.27526e-06	-0.17592	-0.557491	0.000276859	0.368265	up_regulated	negtive
13673	ENSG00000104490.13	chr8	103136562	-	2.55615	1.13696	-1.41919	2.85217e-05	0.000233481	0.107289	0.061635	-0.0456538	0.00160956	0.0333018	cg19308132	chr8	103137172	103137174	-611	0.476487	0.610317	0.00654483	0.0205505	-0.133829	0.173649	0.297117	-1.16879	down_regulated	None
13674	ENSG00000104490.13	chr8	103137135	-	0.589845	0.0338861	-0.555959	0.000770061	0.00387418	0.0241248	0.00155367	-0.0225711	0.000946359	0.0226217	cg14032371	chr8	103137858	103137860	-724	0.676981	0.834453	0.00077075	0.0039241	-0.157472	0.260997	0.113486	-4.12157	down_regulated	None
13756	ENSG00000104643.5	chr8	11142603	+	0.0356024	0.295688	0.260086	0.0280994	0.0773462	0.00380961	0.0301462	0.0263366	0.0288265	0.226173	cg06240162	chr8	11142828	11142830	226	0.12526	0.123455	0.865901	0.905933	0.00180511	-0.212234	0.200817	3.05403	up_regulated	None
13796	ENSG00000104723.16	chr8	15397732	+	4.93385	3.8062	-1.12766	0.0271265	0.075245	0.303491	0.262438	-0.0410534	0.00140764	0.0302493	cg03032098	chr8	15397898	15397900	167	0.288309	0.204565	0.131696	0.217284	0.0837437	-0.326771	0.045241	-0.374365	down_regulated	negtive
14139	ENSG00000105088.4	chr19	10024512	-	1.02187	2.20134	1.17948	0.0086425	0.0295662	0.147462	0.345303	0.197841	0.00131041	0.0286674	cg05275229	chr19	10023942	10023944	569	0.464675	0.445234	0.650257	0.736989	0.0194414	-0.214434	0.196079	1.10718	up_regulated	None
14140	ENSG00000105088.4	chr19	10047228	-	4.30991	3.04892	-1.26099	0.00178445	0.00785842	0.748569	0.55286	-0.195709	0.00765959	0.0972137	cg25820479	chr19	10047913	10047915	-686	0.578954	0.57169	0.842014	0.888357	0.00726409	0.388168	0.0160326	-0.49936	down_regulated	positive
14212	ENSG00000105204.9	chr19	40324278	-	0.122165	0.711059	0.588893	0.00892898	0.0303676	0.00917574	0.0523762	0.0432004	0.00488197	0.0717735	cg03116917	chr19	40324479	40324481	-202	0.0811492	0.0836643	0.305316	0.417523	-0.00251511	0.433942	0.00648995	2.54113	up_regulated	positive
1439	ENSG00000011198.3	chr3	43732749	+	0.790663	0.229906	-0.560757	0.0203246	0.0595781	0.0401253	0.0118689	-0.0282564	0.0208568	0.184629	cg12059012	chr3	43733233	43733235	485	0.056627	0.0601966	0.270354	0.380455	-0.00356962	0.261203	0.11319	-1.78202	down_regulated	None
14438	ENSG00000105402.3	chr19	48016059	-	4.44961	1.92164	-2.52797	9.48642e-10	3.90362e-08	0.0861191	0.0391847	-0.0469344	2.39199e-09	1.12434e-06	cg23314866	chr19	48016019	48016021	39	0.244993	0.320048	0.000538317	0.00298515	-0.0750542	0.303236	0.0642162	-1.21134	down_regulated	None
14527	ENSG00000105516.6	chr19	49137893	-	1.78874	2.41112	0.622375	0.0203638	0.0596783	0.303963	0.431214	0.127251	0.000590979	0.0160804	cg17413078	chr19	49137697	49137699	195	0.073424	0.099224	0.00121152	0.00555181	-0.0258	-0.364041	0.0246493	0.430756	up_regulated	negtive
14528	ENSG00000105516.6	chr19	49140695	-	3.93771	3.27495	-0.662763	0.0444944	0.11147	0.696037	0.568786	-0.127251	0.000590979	0.0160804	cg26789053	chr19	49141114	49141116	-420	0.0421971	0.0418169	0.876598	0.913868	0.000380213	-0.502463	0.00130578	-0.265885	down_regulated	negtive
14616	ENSG00000105643.5	chr19	18117991	+	0.239864	0.686478	0.446614	0.0251781	0.0708995	0.020975	0.0633801	0.0424051	0.016782	0.161588	cg10791911	chr19	18118799	18118801	809	0.0636319	0.0739425	0.00958797	0.0277135	-0.0103107	-0.36164	0.0256849	1.51699	up_regulated	negtive
14689	ENSG00000105699.12	chr19	35739233	+	7.21876	5.98284	-1.23591	0.00452662	0.0172426	0.304151	0.290086	-0.0140643	0.0485114	0.30642	cg02915261	chr19	35739761	35739763	529	0.0644192	0.0683314	0.481922	0.589861	-0.00391226	-0.277091	0.0921423	-0.270919	down_regulated	None
14825	ENSG00000105851.6	chr7	106505723	+	3.86035	3.05714	-0.803209	0.00177763	0.00783441	0.587783	0.741556	0.153773	0.000459502	0.0133871	cg24384195	chr7	106505369	106505371	-353	0.611617	0.667151	0.275342	0.385887	-0.0555341	0.146321	0.380714	-0.336549	down_regulated	None
14826	ENSG00000105851.6	chr7	106505924	+	2.2649	0.958331	-1.30657	5.22293e-05	0.000391906	0.328929	0.194513	-0.134417	0.00364338	0.0589214	cg11982525	chr7	106505687	106505689	-236	0.443456	0.53601	0.125327	0.208987	-0.0925541	0.234181	0.15703	-1.24085	down_regulated	None
14959	ENSG00000105997.18	chr7	27153464	-	0.751032	0.27211	-0.478922	0.0294286	0.0803388	0.738095	0.280041	-0.458054	0.0215427	0.188427	cg13172549	chr7	27153635	27153637	-172	0.639592	0.667666	0.247518	0.355399	-0.0280738	0.312494	0.0561158	-1.46469	down_regulated	None
1499	ENSG00000011422.7	chr19	44172472	-	0.142133	0.914211	0.772079	0.00226442	0.00961812	0.0162771	0.0771869	0.0609097	0.00718617	0.0931607	cg15459820	chr19	44172943	44172945	-472	0.122505	0.113329	0.584726	0.681492	0.00917674	-0.161531	0.332614	2.68529	up_regulated	None
15015	ENSG00000106066.9	chr7	29111520	-	3.02278	2.11927	-0.903509	0.0209945	0.0612047	0.153803	0.112343	-0.0414602	0.0116976	0.128272	cg20242781	chr7	29111254	29111256	265	0.851414	0.858394	0.804768	0.860172	-0.00698	0.280807	0.0876853	-0.512307	down_regulated	None
1520	ENSG00000011454.12	chr9	125795788	+	1.31808	2.3408	1.02272	0.000506248	0.00270914	0.0567752	0.096857	0.0400818	0.000632826	0.0169429	cg14115756	chr9	125795934	125795936	147	0.794851	0.747768	0.0169979	0.0434238	0.0470833	0.0346289	0.83648	0.828559	up_regulated	None
15278	ENSG00000106484.10	chr7	130131934	+	2.90243	1.75678	-1.14565	0.00679803	0.0242311	0.0742712	0.045659	-0.0286122	0.00739261	0.0946017	cg18934293	chr7	130131565	130131567	-368	0.689671	0.683625	0.844101	0.889878	0.00604616	0.362171	0.0254527	-0.72433	down_regulated	positive
15288	ENSG00000106526.6	chr7	150020252	-	2.08126	1.02138	-1.05988	0.00581792	0.0212351	0.233632	0.134229	-0.0994027	0.0143308	0.145617	cg22893248	chr7	150020750	150020752	-499	0.105108	0.151697	0.00179279	0.0075021	-0.0465888	0.479111	0.00234044	-1.02694	down_regulated	positive
15325	ENSG00000106591.3	chr7	42974620	+	1.96138	1.3286	-0.632774	0.04745	0.11739	0.200419	0.137425	-0.062994	0.0397685	0.274441	cg14718247	chr7	42974693	42974695	74	0.939924	0.943674	0.238447	0.345176	-0.00375091	-0.0696654	0.677698	-0.561957	down_regulated	None
15554	ENSG00000107104.14	chr9	470291	+	0.610875	1.79437	1.1835	1.39809e-05	0.000126319	0.0343495	0.0877386	0.0533892	1.21045e-05	0.000854048	cg14464526	chr9	470322	470324	32	0.0857256	0.116029	0.0224396	0.0540249	-0.0303038	-0.367372	0.02327	1.55453	up_regulated	negtive
15671	ENSG00000107372.8	chr9	74979580	-	3.05435	2.40466	-0.649683	0.0430382	0.108603	0.140417	0.111117	-0.0293005	0.0393755	0.272834	cg14290468	chr9	74978987	74978989	592	0.20299	0.206811	0.830541	0.879695	-0.0038202	0.201429	0.225248	-0.345029	down_regulated	None
15785	ENSG00000107758.11	chr10	75255782	-	2.44434	2.97512	0.53078	0.0337952	0.0898901	0.159406	0.189146	0.0297401	0.0280682	0.221867	cg09603795	chr10	75256220	75256222	-439	0.720923	0.858361	0.000279816	0.00182139	-0.137438	-0.241638	0.143863	0.283504	up_regulated	None
15798	ENSG00000107796.8	chr10	90751147	-	4.49795	2.82817	-1.66978	4.00665e-06	4.34818e-05	0.371052	0.268923	-0.102129	6.92448e-06	0.000548258	cg03111039	chr10	90751582	90751584	-436	0.265684	0.197733	0.000796184	0.00402353	0.0679508	-0.385857	0.0167294	-0.669397	down_regulated	negtive
15892	ENSG00000107957.12	chr10	105421462	-	1.7855	0.640504	-1.145	9.80217e-05	0.000670632	0.11642	0.0371565	-0.0792636	4.34229e-05	0.0023039	cg19007269	chr10	105420500	105420502	961	0.36341	0.227706	0.0249666	0.0587141	0.135704	-0.365171	0.0241739	-1.47905	down_regulated	negtive
15894	ENSG00000107957.12	chr10	105452930	-	3.99333	5.17064	1.17731	1.4381e-05	0.000129405	0.263368	0.300547	0.037179	0.0013643	0.0296424	cg01833196	chr10	105453228	105453230	-299	0.816871	0.653452	3.70486e-06	8.77302e-05	0.163419	0.518373	0.000856432	0.37275	up_regulated	positive
15897	ENSG00000107957.12	chr10	105615301	-	3.69741	4.91911	1.22169	1.00016e-05	9.4976e-05	0.244125	0.284512	0.0403869	0.000113922	0.00480042	cg17683908	chr10	105614428	105614430	872	0.11398	0.276765	2.89751e-05	0.000346928	-0.162785	-0.537825	0.000496906	0.41188	up_regulated	negtive
16043	ENSG00000108306.7	chr17	37558776	-	2.05737	2.8314	0.774026	0.00114673	0.00542356	0.164716	0.233462	0.0687461	2.05227e-05	0.0013017	cg27330720	chr17	37558980	37558982	-205	0.0843944	0.0943066	0.0927008	0.164918	-0.00991223	-0.268984	0.102471	0.460712	up_regulated	None
16099	ENSG00000108389.5	chr17	56591985	-	1.41681	3.16466	1.74785	1.14512e-05	0.000106636	0.0483676	0.108681	0.0603135	3.64969e-06	0.000339752	cg10926574	chr17	56592124	56592126	-140	0.0784245	0.0694487	0.375101	0.487813	0.00897575	0.151345	0.364393	1.15941	up_regulated	None
1611	ENSG00000012504.9	chr12	100897138	+	6.24351	4.53507	-1.70844	6.41933e-05	0.000466008	0.365822	0.295253	-0.0705688	0.000809334	0.0202701	cg08098450	chr12	100896893	100896895	-244	0.576872	0.668562	0.0196157	0.0485989	-0.0916898	-0.122733	0.462898	-0.461232	down_regulated	None
16311	ENSG00000108654.7	chr17	62501645	-	1.82711	1.02918	-0.797933	0.00343148	0.0136426	0.0212225	0.0121212	-0.00910129	0.00418761	0.0647904	cg17829984	chr17	62501479	62501481	165	0.111824	0.135959	0.00495112	0.0165111	-0.0241352	0.256824	0.119584	-0.828071	down_regulated	None
16569	ENSG00000109099.9	chr17	15165906	-	4.29102	2.81476	-1.47627	0.000647233	0.00333474	0.374812	0.298259	-0.0765532	0.0113959	0.126142	cg21773967	chr17	15166046	15166048	-141	0.337502	0.105931	0.00122713	0.00560649	0.23157	-0.476773	0.00247574	-0.608311	down_regulated	negtive
16624	ENSG00000109184.10	chr4	52709707	+	4.15381	3.43548	-0.718329	0.00907426	0.0307751	0.111195	0.0921582	-0.0190365	0.00070474	0.0182936	cg10565996	chr4	52709155	52709157	-551	0.0296308	0.0329826	0.132295	0.218063	-0.00335177	0.486556	0.00195172	-0.273923	down_regulated	positive
16694	ENSG00000109390.7	chr4	140222387	-	4.20862	2.08118	-2.12744	7.5167e-08	1.47421e-06	0.263256	0.149616	-0.11364	1.46871e-06	0.000166869	cg00280758	chr4	140221966	140221968	420	0.0542549	0.0721702	0.000618032	0.00331516	-0.0179153	0.358159	0.0272506	-1.01594	down_regulated	positive
16786	ENSG00000109654.10	chr4	154073494	+	1.00155	0.377264	-0.624286	0.0100417	0.0334058	0.100621	0.0416852	-0.0589358	0.0175802	0.166551	cg24449495	chr4	154074154	154074156	661	0.112614	0.126623	0.188657	0.287666	-0.0140088	0.305865	0.061828	-1.40859	down_regulated	None
1689	ENSG00000013523.5	chr14	77278911	-	2.62217	1.08265	-1.53952	1.60486e-06	1.9938e-05	0.163298	0.0776901	-0.0856082	2.50321e-05	0.00150522	cg12090942	chr14	77279507	77279509	-597	0.615896	0.725384	0.000700245	0.00364609	-0.109488	0.357447	0.0275802	-1.2762	down_regulated	positive
16917	ENSG00000109846.3	chr11	111784071	-	3.21282	1.88544	-1.32737	0.000133987	0.000874325	0.238767	0.162947	-0.07582	0.004249	0.0654349	cg11694519	chr11	111783562	111783564	508	0.615544	0.500979	0.0282429	0.0646669	0.114565	-0.395794	0.0139049	-0.768934	down_regulated	negtive
16920	ENSG00000109846.3	chr11	111794446	-	0.193224	0.984884	0.79166	0.0231142	0.0661597	0.0150673	0.0626161	0.0475487	0.0336104	0.249361	cg15318568	chr11	111794345	111794347	100	0.498663	0.587631	0.0234796	0.0559514	-0.0889675	-0.440678	0.00562174	2.34968	up_regulated	negtive
17000	ENSG00000110047.13	chr11	64643138	-	0.840906	0.0802489	-0.760657	0.000965411	0.00468634	0.0410896	0.0041526	-0.036937	0.000984682	0.0233771	cg06154903	chr11	64642557	64642559	580	0.928792	0.850827	3.24067e-05	0.000376143	0.0779655	-0.196607	0.236782	-3.38939	down_regulated	None
17012	ENSG00000110057.3	chr11	67772452	-	0.0595272	0.937804	0.878277	0.00398803	0.0155084	0.00208618	0.0329845	0.0308983	0.00235446	0.0436529	cg02044612	chr11	67771999	67772001	452	0.686749	0.84647	0.00119297	0.00548733	-0.159721	-0.675906	3.21191e-06	3.97766	up_regulated	negtive
17060	ENSG00000110080.14	chr11	126225789	+	2.30612	1.16184	-1.14428	0.000199009	0.00122837	0.0776998	0.041388	-0.0363118	0.000314128	0.0101731	cg15375883	chr11	126226032	126226034	244	0.0729393	0.0888231	0.00953411	0.0275928	-0.0158838	0.334694	0.0399825	-0.98906	down_regulated	positive
17099	ENSG00000110171.14	chr11	6477374	-	0.429987	0.0775473	-0.35244	0.0369931	0.0964264	0.0205133	0.00422054	-0.0162928	0.0459665	0.297064	cg16547081	chr11	6477844	6477846	-471	0.979349	0.980647	0.270613	0.380749	-0.00129813	-0.239454	0.147633	-2.47115	down_regulated	None
17130	ENSG00000110274.10	chr11	117198566	+	0.454316	1.03745	0.583135	0.0298733	0.0813331	0.0214786	0.0451361	0.0236575	0.0467813	0.300035	cg25910506	chr11	117199281	117199283	716	0.0265522	0.0229645	0.388114	0.500642	0.00358767	0.250486	0.129314	1.19128	up_regulated	None
17290	ENSG00000110693.11	chr11	16760190	-	1.32646	0.355382	-0.97108	0.000193046	0.0011971	0.0857384	0.032105	-0.0536333	0.00490187	0.0719869	cg22969287	chr11	16760676	16760678	-487	0.0302044	0.0275127	0.178774	0.275903	0.0026917	-0.229673	0.165402	-1.90014	down_regulated	None
17292	ENSG00000110696.5	chr11	16634679	+	1.64683	0.44036	-1.20647	4.40616e-05	0.00033944	0.0410593	0.0113947	-0.0296646	5.32683e-05	0.00270582	cg05482956	chr11	16635015	16635017	337	0.0955056	0.133473	0.00109428	0.00513168	-0.0379674	0.338329	0.037742	-1.90294	down_regulated	positive
17464	ENSG00000110911.10	chr12	51418626	-	1.255	0.672548	-0.582448	0.016798	0.0510596	0.0281431	0.0144673	-0.0136758	0.0109604	0.122869	cg22789605	chr12	51419163	51419165	-538	0.114824	0.181516	8.32495e-06	0.00014774	-0.0666918	0.43594	0.00622117	-0.899974	down_regulated	positive
17465	ENSG00000110911.10	chr12	51419924	-	1.17511	0.567372	-0.607742	0.0329952	0.0881667	0.0260192	0.0118247	-0.0141945	0.0202483	0.181378	cg25623451	chr12	51420103	51420105	-180	0.0253499	0.0281447	0.181779	0.279481	-0.00279478	0.624902	2.74214e-05	-1.05043	down_regulated	positive
1783	ENSG00000015133.14	chr14	91755675	-	2.40149	1.12625	-1.27523	6.20486e-05	0.000452902	0.058075	0.0310636	-0.0270114	0.000327456	0.0104978	cg05189253	chr14	91755330	91755332	344	0.951659	0.957808	0.435446	0.546321	-0.00614861	0.378963	0.01896	-1.0924	down_regulated	positive
18083	ENSG00000111912.14	chr6	126102307	+	2.62706	3.87706	1.25	0.000311142	0.00178947	0.0889635	0.136693	0.0477294	1.96296e-05	0.00125739	cg13220287	chr6	126102071	126102073	-235	0.0857581	0.0880789	0.518467	0.622986	-0.00232087	0.228589	0.167464	0.561512	up_regulated	None
18154	ENSG00000112137.12	chr6	12957591	+	0.365328	0.0508381	-0.31449	0.031011	0.0837789	0.0219415	0.00260063	-0.0193409	0.0259637	0.211803	cg09400316	chr6	12957696	12957698	106	0.0937469	0.0911095	0.614902	0.707411	0.0026374	-0.183179	0.270977	-2.84521	down_regulated	None
18309	ENSG00000112414.10	chr6	142623758	+	6.29874	5.01659	-1.28215	0.00684775	0.0243714	0.120561	0.107718	-0.0128433	0.0478209	0.303957	cg10363975	chr6	142622896	142622898	-861	0.112475	0.120663	0.263752	0.373353	-0.00818882	-0.210248	0.205162	-0.328355	down_regulated	None
18349	ENSG00000112531.12	chr6	163837347	+	0.582503	0.181595	-0.400908	0.0393993	0.101303	0.0174204	0.00568377	-0.0117366	0.043916	0.289957	cg24583770	chr6	163836717	163836719	-629	0.0264297	0.023878	0.127756	0.212167	0.00255176	-0.160816	0.334786	-1.68154	down_regulated	None
18369	ENSG00000112561.13	chr6	41691464	-	0.257766	1.43802	1.18025	8.34998e-06	8.14008e-05	0.018349	0.0926858	0.0743368	3.15662e-06	0.000298853	cg08053935	chr6	41691269	41691271	194	0.472491	0.573964	0.013204	0.0356303	-0.101473	-0.378638	0.0190709	2.47995	up_regulated	negtive
18375	ENSG00000112561.13	chr6	41703997	-	0.125036	0.55847	0.433434	0.0489539	0.120278	0.00831009	0.035003	0.026693	0.0476948	0.303531	cg02822838	chr6	41704207	41704209	-211	0.590024	0.739192	8.36241e-05	0.000743576	-0.149168	-0.259007	0.116364	2.15914	up_regulated	None
18381	ENSG00000112576.8	chr6	42016706	-	5.19218	3.25553	-1.93665	1.1247e-06	1.47942e-05	0.361316	0.246247	-0.115069	7.7639e-08	1.72163e-05	cg07891064	chr6	42017494	42017496	-789	0.877766	0.927097	0.101529	0.177157	-0.0493318	0.348803	0.0318528	-0.673448	down_regulated	positive
18500	ENSG00000112787.8	chr12	133136633	+	0.0597441	0.834085	0.774341	0.00121409	0.00569194	0.00576059	0.0649925	0.0592319	0.00124991	0.0277627	cg24361849	chr12	133136392	133136394	-240	0.238556	0.176864	0.127733	0.212138	0.0616925	-0.270822	0.100055	3.80333	up_regulated	None
18804	ENSG00000113441.11	chr5	96294155	+	0.0302064	0.304522	0.274315	0.0227242	0.0652812	0.00257167	0.0251003	0.0225286	0.0226963	0.194142	cg08175413	chr5	96294186	96294188	32	0.833527	0.830029	0.881593	0.917442	0.003498	-0.309034	0.0590422	3.33362	up_regulated	None
18811	ENSG00000113448.12	chr5	58882325	-	1.67219	0.337996	-1.3342	5.97601e-05	0.000438365	0.0961291	0.0171913	-0.0789378	1.23022e-05	0.000864771	cg13112511	chr5	58882752	58882754	-428	0.888811	0.900622	0.657553	0.743129	-0.0118119	0.0405724	0.808897	-2.30666	down_regulated	None
18812	ENSG00000113448.12	chr5	59064471	-	4.15754	3.27435	-0.883196	0.00374589	0.0147026	0.258838	0.205852	-0.0529861	0.00486452	0.0716275	cg09069577	chr5	59064681	59064683	-211	0.0782772	0.0784357	0.976856	0.984418	-0.000158493	-0.192874	0.245979	-0.344524	down_regulated	None
18873	ENSG00000113578.13	chr5	142065950	-	0.441189	0.0763998	-0.364789	0.0228757	0.0656457	0.105835	0.0168316	-0.0890033	0.0395466	0.273665	cg07666840	chr5	142065760	142065762	189	0.266697	0.319184	0.00718335	0.0221145	-0.0524878	0.37991	0.0186395	-2.52975	down_regulated	positive
18916	ENSG00000113621.10	chr5	134210786	+	0.511672	1.19582	0.684146	0.0147158	0.0457996	0.0235701	0.0553068	0.0317367	0.0135245	0.140564	cg00046537	chr5	134210706	134210708	-79	0.25454	0.287432	0.416603	0.528399	-0.032892	-0.376175	0.01993	1.22471	up_regulated	negtive
18971	ENSG00000113719.11	chr5	172332220	+	0.434684	0.0499667	-0.384717	0.0122509	0.039356	0.0158998	0.00180607	-0.0140938	0.0121776	0.131607	cg27343900	chr5	172331790	172331792	-429	0.48311	0.535476	0.117748	0.198953	-0.0523653	0.269845	0.101333	-3.12093	down_regulated	None
19094	ENSG00000114062.13	chr15	25653795	-	6.02841	4.95859	-1.06982	9.00495e-06	8.6793e-05	0.231271	0.199517	-0.0317541	5.24534e-05	0.00267869	cg12934016	chr15	25654255	25654257	-461	0.840313	0.829606	0.503653	0.609622	0.010707	-0.364949	0.0242666	-0.281848	down_regulated	negtive
19288	ENSG00000114473.9	chr3	197676796	-	2.93276	3.73958	0.806823	0.000506211	0.00270914	0.180456	0.237233	0.0567773	0.00016776	0.00642047	cg25786758	chr3	197677043	197677045	-248	0.0811933	0.0860418	0.322971	0.435739	-0.00484853	-0.222192	0.179998	0.350619	up_regulated	None
19290	ENSG00000114473.9	chr3	197686890	-	4.61115	3.59131	-1.01984	0.00133119	0.00615043	0.283257	0.222683	-0.060574	0.000159437	0.00618302	cg16964569	chr3	197687828	197687830	-939	0.104291	0.147502	0.00680136	0.0211784	-0.0432109	0.457205	0.00390394	-0.360617	down_regulated	positive
19390	ENSG00000114742.9	chr3	39093792	+	0.0356024	0.351724	0.316121	0.0441044	0.110717	0.00132179	0.0124277	0.0111059	0.0445678	0.292327	cg24133278	chr3	39093391	39093393	-400	0.0616015	0.0579294	0.584909	0.68163	0.00367215	0.196418	0.237241	3.3044	up_regulated	None
19400	ENSG00000114745.9	chr3	39148827	-	0.691165	0.0897789	-0.601386	0.000451525	0.00245515	0.0239898	0.00324339	-0.0207465	0.000509935	0.0144499	cg09837385	chr3	39149224	39149226	-398	0.0279605	0.0239893	0.0160872	0.0415967	0.00397117	-0.362137	0.0254676	-2.94458	down_regulated	negtive
19482	ENSG00000114861.14	chr3	71632904	-	4.93628	3.96257	-0.973703	0.000158846	0.00101318	0.103885	0.0913936	-0.0124916	0.0204083	0.182206	cg20077169	chr3	71632187	71632189	716	0.0414447	0.0250711	0.004581	0.0155449	0.0163736	-0.40965	0.0106468	-0.316986	down_regulated	negtive
1953	ENSG00000019144.12	chr11	118478330	+	4.77778	3.88751	-0.890273	0.0119346	0.0384956	0.0963786	0.0787429	-0.0176356	0.000368318	0.0114135	cg15558759	chr11	118478938	118478940	609	0.0866244	0.0747518	0.723886	0.79719	0.0118725	-0.54083	0.000455474	-0.297495	down_regulated	negtive
19680	ENSG00000115239.17	chr2	53994664	-	0.75201	0.136699	-0.615311	0.00456605	0.017361	0.0411813	0.00783478	-0.0333465	0.00551358	0.0777211	cg03289130	chr2	53994855	53994857	-192	0.0892179	0.0752019	0.174259	0.270494	0.014016	-0.158369	0.34229	-2.45975	down_regulated	None
19711	ENSG00000115271.6	chr2	163200848	+	0.290369	0.765922	0.475553	0.0420613	0.106678	0.0176576	0.0505409	0.0328833	0.0235206	0.199114	cg01743370	chr2	163200974	163200976	127	0.0738073	0.0734466	0.962792	0.974879	0.000360665	-0.223217	0.177946	1.39931	up_regulated	None
1978	ENSG00000019485.8	chr11	45168226	+	0.967595	0.254469	-0.713126	0.00423113	0.0162996	0.106927	0.0461928	-0.0607344	0.0494485	0.309934	cg17378273	chr11	45169081	45169083	856	0.0816702	0.0776832	0.567783	0.666799	0.00398695	-0.311142	0.0572454	-1.92691	down_regulated	None
19912	ENSG00000115520.4	chr2	198318488	+	2.3052	1.17198	-1.13323	0.000386923	0.00215439	0.25462	0.141751	-0.112869	0.000455005	0.0133026	cg04219725	chr2	198318739	198318741	252	0.110115	0.142672	0.0687447	0.130395	-0.0325569	0.482763	0.00214199	-0.975952	down_regulated	positive
20048	ENSG00000115677.12	chr2	242211386	-	5.7057	4.40812	-1.29758	1.88805e-05	0.00016371	0.0358509	0.027804	-0.00804692	7.44395e-07	9.95699e-05	cg08645257	chr2	242211289	242211291	96	0.126485	0.170804	0.0133422	0.0359236	-0.0443192	0.325645	0.0460314	-0.372241	down_regulated	positive
20587	ENSG00000116663.6	chr1	11724543	+	0.360488	1.12724	0.766752	0.00265372	0.0109896	0.0349026	0.0987255	0.063823	0.00358816	0.0582997	cg10667970	chr1	11724056	11724058	-486	0.166128	0.267029	2.27451e-06	6.51517e-05	-0.100901	-0.472121	0.00276549	1.64477	up_regulated	negtive
20776	ENSG00000116977.14	chr1	236687881	+	0.221404	0.711274	0.48987	0.0271929	0.0754114	0.00543177	0.0170241	0.0115924	0.0281452	0.222317	cg24846594	chr1	236687270	236687272	-610	0.0108776	0.0114817	0.650023	0.73679	-0.000604106	0.253745	0.12424	1.68372	up_regulated	None
20826	ENSG00000117114.15	chr1	81771845	+	3.70829	0.894857	-2.81343	5.55721e-13	1.0653e-10	0.0762031	0.0207272	-0.0554759	7.7692e-12	1.20596e-08	cg17426166	chr1	81772045	81772047	201	0.206641	0.246058	0.118662	0.200151	-0.0394162	0.295443	0.0717286	-2.05102	down_regulated	None
20827	ENSG00000117114.15	chr1	82165455	+	2.89361	0.905556	-1.98805	3.47335e-07	5.44649e-06	0.0592235	0.020738	-0.0384855	2.82445e-06	0.000276423	cg00759301	chr1	82165109	82165111	-345	0.789904	0.824825	0.323746	0.436497	-0.0349214	0.32748	0.0447482	-1.67599	down_regulated	positive
21074	ENSG00000117595.6	chr1	209979465	-	5.62221	3.64991	-1.9723	0.00141561	0.0064727	0.301089	0.247798	-0.0532911	0.0405301	0.277544	cg12766975	chr1	209980185	209980187	-721	0.805828	0.822935	0.417264	0.529039	-0.0171072	0.284784	0.0831004	-0.623278	down_regulated	None
21096	ENSG00000117620.8	chr1	100435992	+	0.418735	1.18183	0.763093	0.0133455	0.0422073	0.0418295	0.109255	0.0674252	0.0109945	0.123148	cg19499674	chr1	100436723	100436725	732	0.65632	0.915834	5.6183e-05	0.000557677	-0.259514	-0.519289	0.000835353	1.49691	up_regulated	negtive
21130	ENSG00000117676.9	chr1	26869603	+	3.63376	2.37578	-1.25798	9.42973e-05	0.000648097	0.0695274	0.0497712	-0.0197562	0.000450874	0.0131991	cg07785552	chr1	26869619	26869621	17	0.748346	0.76731	0.434381	0.545313	-0.0189643	0.0453361	0.78695	-0.613065	down_regulated	None
21131	ENSG00000117676.9	chr1	26872333	+	3.6282	2.67804	-0.950163	0.0046831	0.0177203	0.0694336	0.0564006	-0.013033	0.0316555	0.240264	cg21004490	chr1	26872336	26872338	4	0.741631	0.705725	0.0212274	0.0517079	0.0359058	-0.43841	0.00590214	-0.438078	down_regulated	negtive
21224	ENSG00000118046.10	chr19	1223147	+	2.79016	2.1974	-0.592757	0.0122429	0.0393357	0.117584	0.0959728	-0.0216116	0.0171454	0.164023	cg08317252	chr19	1223162	1223164	16	0.586376	0.697541	0.00108362	0.00509272	-0.111165	0.226255	0.171962	-0.344549	down_regulated	None
21302	ENSG00000118263.10	chr2	208031571	-	1.79694	0.997238	-0.799701	0.0024419	0.0102472	0.217247	0.146729	-0.070518	0.0255551	0.21001	cg15058605	chr2	208031877	208031879	-307	0.18301	0.208644	0.0283572	0.0648787	-0.0256333	0.284898	0.0829726	-0.849532	down_regulated	None
21364	ENSG00000118482.7	chr6	64346386	+	0.768649	1.45606	0.687408	0.0311368	0.0840583	0.0344564	0.0594799	0.0250236	0.0436741	0.28902	cg03004578	chr6	64346171	64346173	-214	0.0161906	0.0161516	0.970091	0.979822	3.90062e-05	-0.496418	0.00152473	0.92167	up_regulated	negtive
21384	ENSG00000118495.14	chr6	144385735	-	1.66332	0.874341	-0.788983	0.00236933	0.00998792	0.169285	0.0952609	-0.0740237	0.014792	0.148536	cg25535418	chr6	144386473	144386475	-739	0.789225	0.828852	0.0286001	0.0653142	-0.0396272	0.387956	0.0160954	-0.927801	down_regulated	positive
21434	ENSG00000118564.10	chr4	15683302	-	0.449914	1.22674	0.776823	0.00865121	0.0295831	0.0242325	0.0629094	0.0386768	0.00918588	0.109918	cg11824985	chr4	15683217	15683219	84	0.0457385	0.0493394	0.0331623	0.0733779	-0.00360087	-0.175307	0.292457	1.4471	up_regulated	None
21446	ENSG00000118620.8	chr19	21240611	+	1.32556	0.635793	-0.689768	0.00805606	0.0278793	0.220684	0.122453	-0.0982313	0.0190878	0.175125	cg13646565	chr19	21240977	21240979	367	0.821177	0.918275	0.0237053	0.0563786	-0.0970982	0.239244	0.147999	-1.05997	down_regulated	None
21684	ENSG00000119408.12	chr9	127020530	+	4.02248	3.17322	-0.849259	0.00383678	0.0150043	0.275516	0.206249	-0.0692669	0.000278472	0.0092888	cg08287471	chr9	127020657	127020659	128	0.057333	0.048908	0.143544	0.232493	0.00842497	-0.325801	0.0459208	-0.342137	down_regulated	negtive
22045	ENSG00000120049.14	chr10	103603677	-	0.518693	0.109631	-0.409062	0.0287413	0.0787971	0.132934	0.0203389	-0.112595	0.0171702	0.16419	cg11572340	chr10	103603568	103603570	108	0.211339	0.20717	0.94163	0.960224	0.00416873	-0.156632	0.347676	-2.24223	down_regulated	None
22071	ENSG00000120071.8	chr17	44302733	-	2.73665	3.6589	0.922244	0.00095003	0.00462246	0.0717004	0.0925513	0.0208509	0.00155454	0.0324959	cg20120463	chr17	44301885	44301887	847	0.373086	0.339132	0.43095	0.542087	0.0339536	0.0701935	0.675388	0.418996	up_regulated	None
22183	ENSG00000120437.7	chr6	160183511	+	1.04132	2.10744	1.06612	0.0030699	0.0124293	0.0594642	0.109072	0.0496082	0.00383815	0.0610682	cg25736982	chr6	160182553	160182555	-957	0.172172	0.263603	0.00186231	0.00772339	-0.0914317	-0.499661	0.00140354	1.01708	up_regulated	negtive
22223	ENSG00000120549.11	chr10	24528124	+	0.843029	0.208148	-0.634881	0.00742616	0.0260461	0.0317099	0.0101826	-0.0215273	0.0235119	0.199114	cg06943141	chr10	24527928	24527930	-195	0.483976	0.55888	0.111085	0.190095	-0.0749042	0.0423136	0.800857	-2.01797	down_regulated	None
22338	ENSG00000120742.6	chr3	150321015	-	4.18132	3.29031	-0.891006	0.000274255	0.00160967	0.258801	0.225984	-0.0328167	0.00661204	0.0877914	cg07450086	chr3	150320764	150320766	250	0.260144	0.2764	0.445448	0.555833	-0.016256	-0.3631	0.0250509	-0.345733	down_regulated	negtive
22465	ENSG00000120949.10	chr1	12123434	+	0.0302064	0.35425	0.324044	0.0373579	0.097201	0.0223833	0.447883	0.4255	0.00354848	0.0577815	cg17897879	chr1	12123436	12123438	3	0.141621	0.119111	0.0971442	0.17112	0.0225105	-0.233415	0.15843	3.55184	up_regulated	None
22926	ENSG00000122299.7	chr16	11876890	-	0.247213	0.740671	0.493458	0.0273661	0.075764	0.00404683	0.0116395	0.00759263	0.0304571	0.234479	cg26521448	chr16	11876425	11876427	464	0.869998	0.865362	0.491904	0.598916	0.00463623	0.297902	0.0692881	1.58308	up_regulated	None
23068	ENSG00000122641.9	chr7	41742706	-	2.35321	4.09238	1.73917	0.00442317	0.0169105	0.267763	0.467164	0.199401	0.000171503	0.00650774	cg18413237	chr7	41742794	41742796	-89	0.757041	0.878143	0.0175971	0.044627	-0.121102	-0.458775	0.00376744	0.798312	up_regulated	negtive
231	ENSG00000004139.9	chr17	26712450	+	1.86591	1.32064	-0.545266	0.0485107	0.119427	0.180126	0.127588	-0.0525377	0.044384	0.291694	cg02466246	chr17	26711595	26711597	-854	0.353164	0.356766	0.928519	0.950949	-0.00360213	-0.265319	0.107419	-0.498639	down_regulated	None
23175	ENSG00000122912.10	chr10	70287231	-	5.81748	4.77701	-1.04047	3.32909e-07	5.25756e-06	0.223814	0.187398	-0.0364164	8.00509e-06	0.000610637	cg26546862	chr10	70288127	70288129	-897	0.777795	0.956199	0.00787433	0.0237452	-0.178405	0.272738	0.0975838	-0.284287	down_regulated	None
23228	ENSG00000123066.3	chr12	116714564	-	0.870805	0.377537	-0.493269	0.0469747	0.116447	0.0271294	0.0114104	-0.0157189	0.0391726	0.272186	cg16314017	chr12	116713946	116713948	617	0.117207	0.138578	4.84096e-05	0.000501025	-0.0213714	0.285793	0.0819676	-1.20573	down_regulated	None
23244	ENSG00000123096.7	chr12	26274924	+	0.819616	0.181628	-0.637988	0.0075033	0.0262684	0.271211	0.0649518	-0.206259	0.0106273	0.120471	cg02429656	chr12	26275310	26275312	387	0.0198117	0.0233303	0.0649228	0.124642	-0.00351859	0.253485	0.124639	-2.17396	down_regulated	None
2338	ENSG00000028839.5	chr6	134273308	+	3.31655	1.96961	-1.34693	1.23699e-05	0.000113547	0.216908	0.129623	-0.087285	1.07968e-06	0.000130552	cg05258027	chr6	134273464	134273466	157	0.0901682	0.0846762	0.0407214	0.0863353	0.00549205	-0.290237	0.07712	-0.751771	down_regulated	None
23467	ENSG00000123500.5	chr6	116447296	-	0.634531	0.185648	-0.448883	0.026952	0.0748518	0.150926	0.021031	-0.129895	0.00549959	0.0776858	cg18494192	chr6	116448230	116448232	-935	0.91958	0.926647	0.413505	0.525429	-0.00706701	-0.113588	0.497127	-1.77312	down_regulated	None
23554	ENSG00000123728.5	chrX	131352360	-	1.80737	0.62187	-1.1855	0.000236578	0.00142119	0.168253	0.0768961	-0.0913573	0.00168803	0.0344239	cg08965337	chrX	131352533	131352535	-174	0.115001	0.114207	0.936291	0.956445	0.000793659	-0.111342	0.505728	-1.5392	down_regulated	None
23555	ENSG00000123728.5	chrX	131353471	-	4.33714	2.44367	-1.89347	1.68123e-07	2.93856e-06	0.439347	0.349129	-0.0902173	0.00469566	0.0700216	cg08965337	chrX	131352533	131352535	937	0.115001	0.114207	0.936291	0.956445	0.000793659	-0.116356	0.486634	-0.827697	down_regulated	None
23618	ENSG00000123992.14	chr2	220252069	-	0.388068	1.60856	1.22049	9.03645e-05	0.000625382	0.0113736	0.04539	0.0340164	0.000103344	0.00446748	cg15609016	chr2	220252214	220252216	-146	0.026855	0.0249729	0.611373	0.70441	0.00188204	0.261917	0.112173	2.05139	up_regulated	None
23632	ENSG00000124006.10	chr2	220436581	-	5.84626	4.87043	-0.975834	0.0386476	0.0998203	0.206626	0.277106	0.0704806	5.15892e-05	0.00264875	cg25928444	chr2	220437436	220437438	-856	0.695171	0.763519	0.00406852	0.0141597	-0.0683483	0.714477	4.7025e-07	-0.263466	down_regulated	positive
23669	ENSG00000124126.9	chr20	47444420	-	4.78734	3.97577	-0.811567	0.00127272	0.00592673	0.285518	0.256754	-0.0287634	0.00208454	0.0401238	cg13795264	chr20	47444922	47444924	-503	0.146411	0.11012	0.193346	0.293178	0.0362909	-0.27589	0.0936199	-0.267989	down_regulated	None
24228	ENSG00000125378.11	chr14	54423529	-	1.86438	0.782309	-1.08207	0.00143372	0.00654293	0.270197	0.131685	-0.138512	0.003376	0.0556794	cg04937184	chr14	54423844	54423846	-316	0.690684	0.605761	0.00744116	0.0227286	0.0849229	-0.443457	0.0052939	-1.25288	down_regulated	negtive
24496	ENSG00000125775.10	chr20	1306351	-	1.8895	0.492448	-1.39705	2.18699e-06	2.59911e-05	0.109667	0.0487598	-0.0609073	0.00233739	0.0434088	cg00630020	chr20	1306617	1306619	-267	0.130746	0.136972	0.174969	0.271354	-0.00622642	0.149163	0.371428	-1.93996	down_regulated	None
24733	ENSG00000126217.16	chr13	113622757	+	1.78037	0.26407	-1.5163	3.15959e-08	7.12226e-07	0.0304231	0.00393918	-0.026484	3.13921e-09	1.37849e-06	cg20895669	chr13	113622538	113622540	-218	0.687109	0.823363	0.000981454	0.0047221	-0.136253	0.424389	0.00791799	-2.75318	down_regulated	positive
24735	ENSG00000126217.16	chr13	113633626	+	1.13119	2.30817	1.17698	0.000172845	0.00108899	0.0196892	0.0437465	0.0240573	0.000112351	0.00475824	cg24588162	chr13	113633483	113633485	-142	0.459015	0.579015	0.00114122	0.0053033	-0.12	-0.298153	0.0690422	1.02891	up_regulated	None
24736	ENSG00000126217.16	chr13	113639432	+	2.45483	1.46035	-0.99448	0.0101789	0.0337737	0.0421963	0.0241542	-0.0180421	0.0023363	0.0434008	cg12701088	chr13	113639717	113639719	286	0.461307	0.563333	0.000214642	0.00149528	-0.102026	-0.0794188	0.635524	-0.749311	down_regulated	None
25125	ENSG00000127328.17	chr12	70133170	+	4.20669	2.96245	-1.24424	1.31446e-06	1.68472e-05	0.141539	0.0950274	-0.0465113	2.73544e-10	2.03146e-07	cg06362985	chr12	70132207	70132209	-962	0.255255	0.381319	5.19977e-05	0.000527689	-0.126064	0.373027	0.021075	-0.505897	down_regulated	positive
2540	ENSG00000034677.7	chr8	101321754	-	2.08811	1.45813	-0.629975	0.0470672	0.116635	0.0470942	0.0337434	-0.0133508	0.0417748	0.282216	cg00920484	chr8	101321619	101321621	134	0.0143585	0.0122319	0.442302	0.552905	0.00212659	-0.154641	0.353917	-0.518074	down_regulated	None
25499	ENSG00000128294.11	chr22	26961334	-	0.0626381	0.444132	0.381494	0.012521	0.0400727	0.00395543	0.0300132	0.0260578	0.0100782	0.116967	cg27445278	chr22	26961464	26961466	-131	0.820853	0.815938	0.859249	0.90109	0.00491513	-0.423496	0.0080642	2.82588	up_regulated	negtive
25593	ENSG00000128573.18	chr7	113726382	+	2.93127	1.59591	-1.33536	0.000697533	0.00355916	0.217549	0.160357	-0.0571913	0.0335818	0.249308	cg14385337	chr7	113726251	113726253	-130	0.00872431	0.0143131	0.0396914	0.084593	-0.00558882	0.2898	0.0775864	-0.877144	down_regulated	None
25603	ENSG00000128585.13	chr7	130969821	+	1.22614	1.87728	0.651136	0.0239271	0.0680322	0.0474317	0.0736761	0.0262443	0.0126554	0.135108	cg08131811	chr7	130970124	130970126	304	0.852379	0.925366	0.000489763	0.00277935	-0.0729868	-0.187148	0.260549	0.614516	up_regulated	None
25841	ENSG00000129009.8	chr15	74466012	+	4.54469	2.20087	-2.34382	1.54221e-07	2.73958e-06	0.706081	0.508491	-0.19759	0.00313545	0.0529635	cg02077702	chr15	74465887	74465889	-124	0.623717	0.745188	0.004662	0.0157537	-0.121471	0.619248	3.39845e-05	-1.04611	down_regulated	positive
26067	ENSG00000129493.10	chr14	31889501	-	0.85608	1.33097	0.474891	0.0249463	0.0703728	0.0174765	0.0270618	0.0095853	0.0212934	0.187105	cg11867950	chr14	31890051	31890053	-551	0.0644377	0.0660401	0.703912	0.781072	-0.00160233	-0.327446	0.0447718	0.636662	up_regulated	negtive
26145	ENSG00000129657.10	chr17	75181295	+	1.43831	0.0775473	-1.36076	1.12915e-05	0.000105385	0.0264473	0.00143953	-0.0250078	9.43855e-06	0.000696501	cg01724683	chr17	75180960	75180962	-334	0.916721	0.912379	0.495458	0.602194	0.0043423	-0.161023	0.334156	-4.21315	down_regulated	None
26297	ENSG00000130147.11	chr2	235890268	+	1.9884	1.09177	-0.896623	0.0030586	0.0123906	0.282309	0.185954	-0.0963544	0.0174201	0.165701	cg25591888	chr2	235890079	235890081	-188	0.309446	0.380504	0.038429	0.0824828	-0.0710584	0.115301	0.490619	-0.864932	down_regulated	None
26384	ENSG00000130227.12	chr8	21823749	+	1.27571	0.34984	-0.925871	0.000796354	0.00398718	0.0519656	0.0143216	-0.037644	0.00076157	0.0194609	cg02889774	chr8	21824554	21824556	806	0.840414	0.723951	0.000186295	0.0013449	0.116463	-0.461891	0.00350887	-1.86653	down_regulated	negtive
26636	ENSG00000130592.9	chr11	1885402	+	0.457064	0.0338861	-0.423178	0.0181308	0.0542769	0.0172154	0.00137106	-0.0158443	0.0181434	0.170037	cg05928581	chr11	1885096	1885098	-305	0.360574	0.512287	0.00114612	0.00532039	-0.151713	0.248808	0.131985	-3.75363	down_regulated	None
26638	ENSG00000130592.9	chr11	1889903	+	2.30403	0.179123	-2.12491	2.86363e-10	1.44584e-08	0.0914587	0.00783934	-0.0836194	2.4021e-10	1.82194e-07	cg26388177	chr11	1889546	1889548	-356	0.5706	0.750001	2.20668e-05	0.000286938	-0.179401	0.580944	0.000131172	-3.68514	down_regulated	positive
26639	ENSG00000130592.9	chr11	1890374	+	0.780021	0.12457	-0.655451	0.00463834	0.0175848	0.028832	0.00556326	-0.0232688	0.00709607	0.0922904	cg11675225	chr11	1889521	1889523	-852	0.502891	0.599003	0.000489764	0.00277935	-0.096112	0.455518	0.00405532	-2.64655	down_regulated	positive
26642	ENSG00000130592.9	chr11	1891474	+	0.863588	0.0591054	-0.804482	0.00015994	0.00101942	0.0331294	0.0040132	-0.0291162	0.000691158	0.0180133	cg08276062	chr11	1891931	1891933	458	0.714245	0.887413	5.79379e-05	0.000570193	-0.173168	0.390904	0.0152399	-3.86898	down_regulated	positive
26657	ENSG00000130600.11	chr11	2017421	-	3.86651	2.31496	-1.55155	0.00742499	0.0260433	0.149094	0.102542	-0.0465512	0.00716658	0.0930262	cg06197492	chr11	2016604	2016606	816	0.814539	0.813099	0.941941	0.960446	0.00144048	-0.398594	0.0131859	-0.740043	down_regulated	negtive
26808	ENSG00000130751.5	chr19	47523077	+	0.794303	0.178282	-0.616021	0.0094193	0.0317444	0.508902	0.0644487	-0.444453	0.000400432	0.012104	cg09628601	chr19	47523629	47523631	553	0.165096	0.0704699	0.0186025	0.0466077	0.0946261	-0.291645	0.075632	-2.15553	down_regulated	None
26941	ENSG00000130844.12	chr19	54024235	+	2.18724	3.5825	1.39527	0.00531871	0.0197007	0.131977	0.200491	0.0685141	0.011206	0.124701	cg10851698	chr19	54024743	54024745	509	0.325473	0.300806	0.541145	0.643183	0.0246667	-0.338725	0.0375042	0.711858	up_regulated	negtive
26944	ENSG00000130844.12	chr19	54041333	+	4.66365	3.61335	-1.05031	0.00328487	0.0131477	0.274375	0.21757	-0.0568055	0.000566192	0.0155968	cg04522821	chr19	54041328	54041330	-4	0.600997	0.555743	0.104684	0.181478	0.045254	-0.502375	0.00130876	-0.368126	down_regulated	negtive
27116	ENSG00000131069.15	chr20	33462745	+	5.63902	3.66497	-1.97405	3.06963e-05	0.000248806	0.0961353	0.0653716	-0.0307637	1.54671e-05	0.00104915	cg13368786	chr20	33463521	33463523	777	0.332822	0.36922	0.227465	0.332738	-0.0363973	-0.133157	0.425468	-0.621644	down_regulated	None
27154	ENSG00000131115.11	chr19	44716776	+	0.972257	0.412682	-0.559575	0.033916	0.0901501	0.109712	0.0457492	-0.0639624	0.0253622	0.209377	cg05012551	chr19	44716633	44716635	-142	0.0668007	0.066342	0.963233	0.97519	0.000458651	0.3005	0.0667802	-1.23631	down_regulated	None
27171	ENSG00000131149.13	chr16	85645015	+	1.47943	0.744562	-0.734873	0.0116239	0.0376796	0.0483317	0.0258919	-0.0224398	0.0166918	0.161059	cg02075099	chr16	85645062	85645064	48	0.0211869	0.0200569	0.574449	0.672617	0.00112998	-0.330168	0.042922	-0.990582	down_regulated	negtive
27259	ENSG00000131374.10	chr3	17665408	-	2.24	1.33007	-0.909933	0.00354391	0.014025	0.126685	0.083695	-0.0429905	0.0135047	0.140424	cg10684297	chr3	17666378	17666380	-971	0.88095	0.894816	0.0709003	0.133607	-0.013866	-0.107615	0.520161	-0.751999	down_regulated	None
27318	ENSG00000131446.11	chr5	180230923	-	4.75234	3.85269	-0.899649	3.36876e-05	0.000269318	0.197053	0.171551	-0.0255014	0.00647795	0.0866661	cg04212021	chr5	180231083	180231085	-161	0.795634	0.755782	0.0796001	0.146304	0.0398521	-0.3337	0.0406136	-0.302772	down_regulated	negtive
27493	ENSG00000131759.13	chr17	38465444	+	1.21342	2.84871	1.63529	0.00013532	0.000881565	0.0972299	0.2197	0.12247	5.18965e-05	0.00265839	cg09858022	chr17	38465332	38465334	-111	0.362937	0.555561	0.000115811	0.000944365	-0.192624	-0.72352	2.86345e-07	1.23123	up_regulated	negtive
27563	ENSG00000131873.5	chr15	101728075	-	1.01304	0.105902	-0.907141	7.19632e-05	0.000514233	0.112296	0.0150602	-0.0972356	0.000253269	0.00871824	cg04861869	chr15	101728610	101728612	-536	0.775715	0.809958	0.477368	0.585641	-0.0342427	0.136639	0.413353	-3.2579	down_regulated	None
27788	ENSG00000132329.6	chr2	238767536	+	0.272357	1.06527	0.792916	0.0168635	0.0512057	0.0297946	0.0887289	0.0589343	0.036876	0.263074	cg17794788	chr2	238767408	238767410	-127	0.746626	0.802855	0.0323174	0.0719088	-0.056229	-0.539908	0.000467841	1.96765	up_regulated	negtive
27812	ENSG00000132359.9	chr17	2699732	+	2.37189	1.01445	-1.35744	2.85605e-05	0.000233717	0.254695	0.140965	-0.11373	0.00672195	0.0889675	cg16807961	chr17	2699859	2699861	128	0.369017	0.586693	4.07779e-07	2.47882e-05	-0.217675	0.512416	0.00100536	-1.22534	down_regulated	positive
27941	ENSG00000132507.13	chr17	7210318	+	3.78976	2.28752	-1.50223	2.04646e-06	2.45645e-05	0.235413	0.137014	-0.0983994	4.93436e-08	1.2064e-05	cg02042144	chr17	7211089	7211091	772	0.187192	0.133794	0.000496287	0.0028079	0.0533984	-0.45108	0.00447811	-0.728319	down_regulated	negtive
27965	ENSG00000132535.14	chr17	7123021	-	1.25442	0.512544	-0.741875	0.00441256	0.0168726	0.0930341	0.0438349	-0.0491992	0.0112005	0.124674	cg18420143	chr17	7123124	7123126	-104	0.040944	0.0355828	0.000981855	0.00472354	0.00536114	-0.377321	0.0195265	-1.29127	down_regulated	negtive
28112	ENSG00000132716.14	chr1	160231592	-	4.69985	3.66037	-1.03947	1.42973e-05	0.000128783	0.101535	0.083555	-0.0179804	2.62099e-05	0.00156337	cg26348447	chr1	160232227	160232229	-636	0.0175008	0.0206881	0.051816	0.104359	-0.00318727	0.300592	0.0666926	-0.360623	down_regulated	None
28527	ENSG00000133424.16	chr22	34318829	-	0.926854	0.188953	-0.737901	0.000235377	0.00141458	0.0667861	0.0144444	-0.0523417	0.000361499	0.011328	cg07036137	chr22	34318613	34318615	215	0.112152	0.140263	0.000677689	0.00355552	-0.0281109	0.228246	0.168119	-2.29431	down_regulated	None
28612	ENSG00000133657.10	chr3	194188968	-	2.32603	0.752955	-1.57307	1.45809e-06	1.8398e-05	0.038951	0.0130919	-0.0258591	1.16088e-06	0.000138103	cg04465185	chr3	194189923	194189925	-956	0.845207	0.867619	0.133432	0.219511	-0.0224118	0.287802	0.0797481	-1.62723	down_regulated	None
28630	ENSG00000133687.11	chr12	29936830	-	2.98631	1.70694	-1.27937	0.00287703	0.011766	0.447484	0.282713	-0.164772	0.0298973	0.231795	cg20140110	chr12	29936844	29936846	-15	0.197294	0.201346	0.90491	0.934214	-0.00405137	-0.27043	0.100566	-0.806952	down_regulated	None
28684	ENSG00000133805.11	chr11	10329860	+	0.228445	0.769057	0.540612	0.0247215	0.0698726	0.0174268	0.0628823	0.0454556	0.0145027	0.146666	cg23215407	chr11	10329686	10329688	-173	0.409783	0.414772	0.282622	0.393634	-0.00498945	-0.268474	0.103148	1.75124	up_regulated	None
29070	ENSG00000134324.7	chr2	11864475	+	0.842155	0.0921664	-0.749988	0.000151459	0.000973082	0.0282194	0.00269816	-0.0255212	0.000117843	0.00493137	cg15380473	chr2	11864426	11864428	-48	0.87085	0.884011	0.0625516	0.121062	-0.0131607	0.30067	0.0666183	-3.19177	down_regulated	None
29082	ENSG00000134330.14	chr2	9613787	+	0.963885	2.59062	1.62673	0.000941396	0.00458735	0.0401173	0.101763	0.0616459	0.000945194	0.0226041	cg14853772	chr2	9613780	9613782	-6	0.643152	0.673495	0.476872	0.585179	-0.0303435	-0.461433	0.00354592	1.42636	up_regulated	negtive
29306	ENSG00000134686.12	chr1	33800857	-	1.24171	1.80324	0.561532	0.0372749	0.0970258	0.102778	0.157633	0.054855	0.0136528	0.141458	cg20322433	chr1	33800172	33800174	684	0.591015	0.496158	0.0409311	0.0866887	0.0948572	-0.0255768	0.878852	0.538266	up_regulated	None
29471	ENSG00000134884.9	chr13	107214299	-	3.50415	2.0174	-1.48675	0.0115242	0.0374293	0.162487	0.100261	-0.0622255	0.0196844	0.178274	cg07183799	chr13	107214284	107214286	14	0.787899	0.711074	0.00202604	0.00824573	0.0768253	-0.372501	0.0212716	-0.796569	down_regulated	negtive
29493	ENSG00000134905.12	chr13	111318138	-	2.37345	0.214951	-2.1585	3.14787e-12	3.8996e-10	0.0380488	0.00354023	-0.0345086	2.36851e-12	5.64274e-09	cg08400494	chr13	111318489	111318491	-352	0.879011	0.879436	0.971628	0.980853	-0.00042482	-0.200182	0.228193	-3.46491	down_regulated	None
29535	ENSG00000134982.12	chr5	112073582	+	3.35759	2.22256	-1.13503	0.00127737	0.0059437	0.108664	0.0778273	-0.0308369	0.00450109	0.0680667	cg22035501	chr5	112073397	112073399	-184	0.630484	0.196021	8.89682e-06	0.000154255	0.434463	-0.627145	2.51542e-05	-0.595203	down_regulated	negtive
29687	ENSG00000135218.13	chr7	80253211	+	0.655158	2.76378	2.10862	0.00194917	0.00846025	0.0165901	0.0726342	0.056044	0.000424584	0.012612	cg04458919	chr7	80252532	80252534	-678	0.881075	0.874192	0.440919	0.551585	0.00688288	0.102466	0.540433	2.07673	up_regulated	None
29817	ENSG00000135365.11	chr11	46141413	-	1.30278	0.622402	-0.68038	0.00888815	0.0302513	0.0390471	0.0194666	-0.0195806	0.0113647	0.125901	cg11820818	chr11	46141206	46141208	206	0.0226186	0.0269863	0.0306005	0.0688844	-0.00436773	0.203471	0.220483	-1.06568	down_regulated	None
29833	ENSG00000135374.5	chr11	34533375	-	0.526738	0.0968252	-0.429913	0.0116753	0.0378126	1	0.4	-0.6	0.00866018	0.105639	cg05390144	chr11	34533463	34533465	-89	0.877281	0.865892	0.0337985	0.0744838	0.0113885	-0.511115	0.00104079	-2.44363	down_regulated	negtive
2985	ENSG00000043143.16	chr5	133860003	+	3.24643	2.60226	-0.644168	0.00474324	0.0179019	0.153182	0.129637	-0.023545	0.00634408	0.0855716	cg26284174	chr5	133860140	133860142	138	0.0986446	0.0944041	0.297294	0.409143	0.00424058	-0.245991	0.136561	-0.319088	down_regulated	None
29893	ENSG00000135424.11	chr12	56101686	-	2.17038	2.85744	0.687057	0.0280382	0.0772257	0.147308	0.184543	0.0372348	0.038168	0.26792	cg00656647	chr12	56101844	56101846	-159	0.0305666	0.0314336	0.762702	0.827848	-0.000866917	-0.387804	0.0161407	0.396774	up_regulated	negtive
29911	ENSG00000135441.3	chr12	56110076	+	2.98012	4.41618	1.43607	5.44716e-07	7.99565e-06	0.252815	0.342056	0.0892411	6.3585e-07	8.80507e-05	cg20688987	chr12	56110161	56110163	86	0.0646827	0.0720628	0.0564009	0.111565	-0.00738008	-0.384923	0.0170177	0.567431	up_regulated	negtive
30008	ENSG00000135535.10	chr6	109703104	-	0.417145	1.01356	0.596414	0.00602286	0.0218714	0.0140111	0.0341536	0.0201425	0.00545455	0.0772808	cg12940558	chr6	109703016	109703018	87	0.0195755	0.016203	0.283253	0.394301	0.00337253	0.282002	0.086288	1.28081	up_regulated	None
30019	ENSG00000135540.7	chr6	139013708	-	3.3355	2.65333	-0.682168	0.0160399	0.0492127	0.199068	0.166342	-0.0327264	0.0162612	0.158333	cg04805612	chr6	139014286	139014288	-579	0.0723981	0.0611523	0.0794778	0.146132	0.0112458	-0.434652	0.00639333	-0.330098	down_regulated	negtive
30120	ENSG00000135679.17	chr12	69202797	+	6.98545	5.79274	-1.19271	0.013179	0.0417609	0.147378	0.127609	-0.0197688	0.00285618	0.0498531	cg04667586	chr12	69202637	69202639	-159	0.00905782	0.00989308	0.742929	0.81228	-0.000835258	-0.32159	0.0489709	-0.270107	down_regulated	negtive
30472	ENSG00000136051.9	chr12	105501102	+	0.124916	0.418158	0.293242	0.0450831	0.112673	0.00308164	0.0103291	0.00724748	0.0450533	0.293808	cg24842889	chr12	105501361	105501363	260	0.026418	0.0230061	0.0555317	0.110202	0.00341187	0.375933	0.0200163	1.74309	up_regulated	positive
30574	ENSG00000136158.6	chr13	80914243	-	1.65746	0.741355	-0.916101	0.000269469	0.00158579	0.165839	0.0966435	-0.0691958	0.0120044	0.130581	cg18032744	chr13	80914294	80914296	-52	0.0131194	0.018439	0.126771	0.210872	-0.00531958	0.29964	0.0676016	-1.16073	down_regulated	None
30582	ENSG00000136167.9	chr13	46717015	-	4.9062	3.44955	-1.45665	0.00272805	0.0112487	0.281971	0.221887	-0.0600847	0.0328098	0.245783	cg17793608	chr13	46717664	46717666	-650	0.389299	0.53821	0.000258649	0.00171776	-0.148911	0.107056	0.522345	-0.508198	down_regulated	None
30838	ENSG00000136536.10	chr2	160615803	+	1.32619	2.46052	1.13433	0.000312438	0.00179607	0.0836349	0.143146	0.0595109	0.000953137	0.022737	cg15995592	chr2	160614975	160614977	-827	0.635465	0.614668	0.629314	0.719662	0.0207967	0.325085	0.0464283	0.891675	up_regulated	positive
30849	ENSG00000136560.9	chr2	161993419	+	5.7723	4.44515	-1.32715	6.93826e-05	0.000497905	0.187456	0.155944	-0.031512	0.00280008	0.0491957	cg25058482	chr2	161993314	161993316	-104	0.673035	0.593564	0.0405772	0.0860882	0.0794708	-0.390931	0.0152322	-0.376915	down_regulated	negtive
30851	ENSG00000136560.9	chr2	162017237	+	1.05202	0.219626	-0.832397	7.2912e-05	0.000520277	0.0337994	0.00781864	-0.0259808	0.000146348	0.00580168	cg13701159	chr2	162016642	162016644	-594	0.0758714	0.0904037	0.000795303	0.00402013	-0.0145323	0.164592	0.323409	-2.26004	down_regulated	None
30860	ENSG00000136574.13	chr8	11534468	+	0.765769	0.0399242	-0.725845	8.29544e-05	0.000580402	0.0539148	0.00264265	-0.0512721	6.46776e-05	0.00313051	cg03325664	chr8	11534224	11534226	-243	0.667461	0.571955	0.000407996	0.00242243	0.0955055	-0.298551	0.0686543	-4.26157	down_regulated	None
30861	ENSG00000136574.13	chr8	11550135	+	0.343114	0.952933	0.609819	0.011919	0.038454	0.0237854	0.066498	0.0427125	0.00979448	0.114812	cg12984580	chr8	11549858	11549860	-276	0.479006	0.704347	2.3292e-05	0.00029768	-0.22534	-0.303142	0.0643034	1.47369	up_regulated	None
31017	ENSG00000136848.12	chr9	124513251	+	0.385852	0.0701318	-0.31572	0.0337318	0.0897755	0.0258598	0.00500803	-0.0208517	0.0403978	0.276922	cg13723594	chr9	124514146	124514148	896	0.81717	0.830687	0.393869	0.506272	-0.0135171	0.111401	0.505502	-2.45991	down_regulated	None
31078	ENSG00000136883.8	chr9	116861507	-	5.46095	4.13574	-1.32521	0.00616071	0.0222896	0.335762	0.259624	-0.0761382	0.000325024	0.0104399	cg14326196	chr9	116860649	116860651	857	0.0957988	0.220543	7.82912e-05	0.000708494	-0.124744	0.298907	0.0683087	-0.401007	down_regulated	None
31087	ENSG00000136895.14	chr9	130007616	+	2.09819	0.887641	-1.21055	1.471e-05	0.000131979	0.0652742	0.0337657	-0.0315085	0.000740654	0.0190357	cg13539253	chr9	130007837	130007839	222	0.100819	0.126709	0.00511472	0.0169387	-0.0258901	0.451256	0.0044606	-1.2411	down_regulated	positive
31123	ENSG00000136935.9	chr9	127710771	-	0.452538	0.0536836	-0.398855	0.0119177	0.0384516	0.0186395	0.00243448	-0.016205	0.0138907	0.142924	cg13478668	chr9	127710571	127710573	199	0.348833	0.501743	0.000146171	0.00112221	-0.15291	0.0835799	0.617861	-3.07549	down_regulated	None
31167	ENSG00000137070.13	chr9	34653861	+	0.885389	0.206784	-0.678606	0.00860066	0.0294471	0.0419814	0.0104129	-0.0315685	0.0106779	0.120803	cg21504624	chr9	34653579	34653581	-281	0.411142	0.448071	0.120982	0.20322	-0.036929	-0.158393	0.342214	-2.09819	down_regulated	None
31255	ENSG00000137193.9	chr6	37140244	+	1.26797	0.535896	-0.732072	0.0029244	0.0119297	0.180823	0.0863495	-0.0944737	0.00498869	0.0727512	cg15655138	chr6	37139980	37139982	-263	0.0589187	0.0593446	0.873133	0.911353	-0.000425834	0.267247	0.104794	-1.24249	down_regulated	None
31288	ENSG00000137216.14	chr6	44094651	+	3.90917	2.81015	-1.09903	9.72494e-05	0.000666255	0.125919	0.0886158	-0.0373033	5.43632e-06	0.000462233	cg06346993	chr6	44093973	44093975	-677	0.29471	0.39791	0.000567561	0.00310816	-0.1032	0.224354	0.175689	-0.476217	down_regulated	None
31289	ENSG00000137216.14	chr6	44095291	+	3.75559	4.56453	0.808945	0.00135937	0.00625979	0.121224	0.14384	0.0226157	0.00108792	0.0250904	cg02631680	chr6	44094851	44094853	-439	0.0921243	0.090193	0.635029	0.724353	0.00193128	0.430402	0.00699086	0.281429	up_regulated	positive
31290	ENSG00000137216.14	chr6	44095457	+	2.10698	3.08315	0.976167	0.00197957	0.00857379	0.0674453	0.09586	0.0284147	0.00212319	0.0405187	cg03200801	chr6	44095568	44095570	112	0.0789998	0.09249	0.00239632	0.00938007	-0.0134902	-0.179884	0.279837	0.549228	up_regulated	None
31437	ENSG00000137497.13	chr11	71750871	-	1.18897	0.389801	-0.799174	0.00727202	0.0255994	0.0196339	0.00701867	-0.0126152	0.00930267	0.110707	cg14701554	chr11	71751832	71751834	-962	0.0508442	0.0721623	0.000510966	0.00286959	-0.021318	0.499139	0.00142246	-1.60891	down_regulated	positive
31438	ENSG00000137497.13	chr11	71751756	-	1.53901	0.717157	-0.821853	0.0029529	0.0120272	0.0260007	0.0126342	-0.0133665	0.00344646	0.0565118	cg14701554	chr11	71751832	71751834	-77	0.0508442	0.0721623	0.000510966	0.00286959	-0.021318	0.439149	0.00580954	-1.10164	down_regulated	positive
31442	ENSG00000137497.13	chr11	71753188	-	4.19451	3.21228	-0.982239	0.00410443	0.0158955	0.0714279	0.0581516	-0.0132763	0.0037257	0.059821	cg26632909	chr11	71752721	71752723	466	0.0889936	0.0907302	0.80818	0.862747	-0.00173665	-0.260698	0.113914	-0.384908	down_regulated	None
3190	ENSG00000048342.11	chr4	15471489	+	3.96384	2.54472	-1.41911	8.13254e-06	7.95332e-05	0.186306	0.117794	-0.0685118	5.91007e-08	1.37928e-05	cg24225360	chr4	15471698	15471700	210	0.475041	0.315433	0.00527981	0.0173697	0.159607	-0.488846	0.00184419	-0.639389	down_regulated	negtive
31955	ENSG00000138041.11	chr2	55843753	-	0.837813	0.21069	-0.627122	0.00383335	0.0149917	0.0464062	0.01237	-0.0340361	0.00414809	0.064403	cg01400987	chr2	55844293	55844295	-541	0.0684109	0.0712862	0.534953	0.637687	-0.00287531	0.276342	0.0930611	-1.9915	down_regulated	None
31985	ENSG00000138074.10	chr2	27435826	-	0.16757	0.522202	0.354632	0.0288586	0.0790667	0.00460013	0.0139698	0.00936967	0.0324334	0.244141	cg01620785	chr2	27436110	27436112	-285	0.202543	0.311263	1.03513e-05	0.000170959	-0.108719	-0.205579	0.215635	1.63985	up_regulated	None
32208	ENSG00000138386.12	chr2	191518451	+	2.90246	3.59707	0.694615	0.0102111	0.0338639	0.170382	0.210538	0.040156	0.00143991	0.0306761	cg11714430	chr2	191517644	191517646	-806	0.85122	0.848923	0.860987	0.902343	0.00229716	0.00323809	0.984606	0.309549	up_regulated	None
32412	ENSG00000138668.14	chr4	83295314	-	0.246822	0.821718	0.574896	0.0102575	0.0339959	0.0105165	0.0350905	0.0245739	0.0104965	0.119564	cg17868445	chr4	83294708	83294710	605	0.30794	0.289993	0.00583017	0.018779	0.0179476	0.493493	0.00164182	1.73517	up_regulated	positive
32440	ENSG00000138678.6	chr4	84457067	+	1.66381	1.07106	-0.592757	0.0354889	0.0934221	0.0873187	0.0542456	-0.0330731	0.0181435	0.170037	cg00230700	chr4	84457955	84457957	889	0.102944	0.108506	0.601529	0.695943	-0.00556135	0.322443	0.0483409	-0.635459	down_regulated	positive
32490	ENSG00000138735.11	chr4	120548788	-	1.28511	1.81413	0.529015	0.0418766	0.106324	0.0625346	0.093813	0.0312784	0.0252555	0.208679	cg04298196	chr4	120549255	120549257	-468	0.0246439	0.0308125	0.0376828	0.0812126	-0.00616855	-0.3309	0.0424346	0.497381	up_regulated	negtive
32522	ENSG00000138757.10	chr4	76598111	-	0.562589	0.0940719	-0.468517	0.00768533	0.0268109	0.0159648	0.00279212	-0.0131726	0.00771399	0.0975887	cg01331554	chr4	76598476	76598478	-366	0.0224561	0.0181893	0.00319205	0.0117128	0.00426675	-0.196229	0.237701	-2.58024	down_regulated	None
32523	ENSG00000138757.10	chr4	76598341	-	4.06088	3.31256	-0.748318	0.00691728	0.0245843	0.118656	0.103457	-0.0151984	0.0227199	0.194294	cg06062125	chr4	76598766	76598768	-426	0.0184124	0.0183091	0.937754	0.957488	0.000103309	0.341599	0.0358154	-0.293845	down_regulated	positive
32651	ENSG00000138835.18	chr9	116226009	+	1.35394	4.02419	2.67025	1.62171e-11	1.38376e-09	0.0304159	0.0886161	0.0582002	5.48102e-12	9.48856e-09	cg16191087	chr9	116225763	116225765	-245	0.485684	0.572386	0.000941654	0.00457448	-0.0867028	-0.424125	0.00796092	1.57154	up_regulated	negtive
32653	ENSG00000138835.18	chr9	116263651	+	3.63545	2.69771	-0.937736	0.000110915	0.000743457	0.0852788	0.0595008	-0.0257781	1.96544e-05	0.00125777	cg01302240	chr9	116263668	116263670	18	0.904524	0.896826	0.285045	0.396221	0.00769837	-0.153408	0.357813	-0.430397	down_regulated	None
32688	ENSG00000139055.2	chr12	15082059	-	1.23256	0.172039	-1.06052	3.30893e-05	0.000265224	0.764277	0.24423	-0.520047	0.0010901	0.0250904	cg02546477	chr12	15082051	15082053	7	0.632893	0.574306	0.159953	0.253032	0.0585869	0.132422	0.428049	-2.84085	down_regulated	None
32820	ENSG00000139218.13	chr12	46385903	-	3.14258	2.19499	-0.947596	2.04893e-06	2.45816e-05	0.0568335	0.0418223	-0.0150112	7.92066e-06	0.000606906	cg25022342	chr12	46385850	46385852	52	0.0884258	0.0963366	0.0127403	0.0346425	-0.00791081	0.317761	0.0518838	-0.517739	down_regulated	None
3318	ENSG00000049449.4	chr11	32122078	+	0.946524	1.794	0.847472	0.0241661	0.0685657	0.0348584	0.0601444	0.025286	0.0333162	0.248102	cg11369706	chr11	32122110	32122112	33	0.92445	0.943022	0.00527896	0.0173678	-0.0185714	-0.311902	0.0566082	0.922465	up_regulated	None
33520	ENSG00000140459.13	chr15	74658547	-	2.81139	1.29607	-1.51532	0.00134779	0.00621415	0.378608	0.261217	-0.117391	0.047588	0.303148	cg09490603	chr15	74658165	74658167	381	0.205425	0.167267	0.25179	0.360195	0.0381585	-0.303916	0.0635922	-1.11714	down_regulated	None
33635	ENSG00000140548.5	chr15	90544624	+	1.49706	2.19123	0.694172	0.00767954	0.0268005	0.1933	0.258917	0.0656167	0.0151141	0.150546	cg01185080	chr15	90543812	90543814	-811	0.685439	0.71983	0.486655	0.594188	-0.0343911	-0.37811	0.0192525	0.54961	up_regulated	negtive
33838	ENSG00000140859.11	chr16	57880439	-	0.566431	0.0908214	-0.47561	0.0137383	0.0432678	0.0179683	0.00314994	-0.0148183	0.0160229	0.156987	cg07888300	chr16	57879671	57879673	767	0.925386	0.933438	0.120215	0.202195	-0.00805163	0.130826	0.433685	-2.6408	down_regulated	None
33839	ENSG00000140859.11	chr16	57896957	-	3.6782	1.20002	-2.47818	1.7166e-09	6.41105e-08	0.123226	0.0413626	-0.0818635	1.56111e-10	1.2864e-07	cg16684607	chr16	57897716	57897718	-760	0.271205	0.252023	0.382874	0.495479	0.0191814	0.0522357	0.755452	-1.61594	down_regulated	None
34068	ENSG00000141198.9	chr17	52978464	+	1.32791	0.180973	-1.14693	8.4954e-05	0.000591933	0.0378796	0.00631048	-0.0315692	0.000151984	0.00596374	cg06374748	chr17	52978855	52978857	392	0.380635	0.570831	1.21304e-05	0.000190173	-0.190196	0.30087	0.0664281	-2.8753	down_regulated	None
34128	ENSG00000141298.13	chr17	28088408	-	4.15174	3.11112	-1.04062	0.00138747	0.0063705	0.506567	0.37715	-0.129417	0.000342805	0.0108695	cg02320501	chr17	28088605	28088607	-198	0.328692	0.216606	0.10696	0.184558	0.112086	-0.159645	0.338363	-0.416284	down_regulated	None
34189	ENSG00000141380.9	chr18	23670099	-	1.41216	0.415878	-0.99628	0.000322282	0.00184367	0.0618052	0.0194361	-0.0423691	0.000447545	0.0131582	cg00861839	chr18	23670296	23670298	-198	0.0461585	0.0433082	0.477187	0.585461	0.00285031	-0.260202	0.114628	-1.76367	down_regulated	None
34191	ENSG00000141380.9	chr18	23671181	-	4.339	3.26032	-1.07868	0.000256308	0.00151984	0.191758	0.168936	-0.0228217	0.0440677	0.290417	cg00861839	chr18	23670296	23670298	884	0.0461585	0.0433082	0.477187	0.585461	0.00285031	-0.295104	0.0720707	-0.412348	down_regulated	None
34349	ENSG00000141524.11	chr17	76128488	-	0.798245	0.35925	-0.438995	0.0470953	0.11668	0.0169856	0.0075847	-0.0094009	0.0442387	0.291228	cg04945945	chr17	76129401	76129403	-914	0.543178	0.720466	6.07101e-05	0.000589118	-0.177289	0.357747	0.0274411	-1.15184	down_regulated	positive
34895	ENSG00000142599.13	chr1	8483726	-	3.2947	1.99924	-1.29546	0.000263552	0.00155614	0.0864158	0.0568772	-0.0295386	0.000501726	0.0142758	cg08856919	chr1	8484156	8484158	-431	0.0204342	0.0155457	0.0793525	0.145953	0.00488847	-0.278405	0.0905465	-0.720697	down_regulated	None
34898	ENSG00000142599.13	chr1	8586098	-	4.26957	2.81807	-1.4515	1.38799e-06	1.7652e-05	0.112523	0.0861797	-0.0263429	0.00196623	0.0385654	cg04124586	chr1	8585851	8585853	246	0.0793793	0.104014	0.000311104	0.0019729	-0.0246342	0.383756	0.0173843	-0.599384	down_regulated	positive
34972	ENSG00000142676.8	chr1	24018325	+	0.430378	1.08342	0.653042	0.015256	0.0471822	0.0181574	0.0440257	0.0258683	0.0158958	0.156096	cg24406162	chr1	24017942	24017944	-382	0.418486	0.519708	0.00434621	0.0149155	-0.101222	-0.302652	0.064757	1.33192	up_regulated	None
34988	ENSG00000142687.13	chr1	36023256	-	1.49977	2.64428	1.14451	0.00212272	0.00910845	0.0256409	0.0451173	0.0194763	0.00151957	0.0319437	cg10398408	chr1	36023427	36023429	-172	0.0332737	0.0335534	0.877986	0.91491	-0.000279697	0.382399	0.0178188	0.81813	up_regulated	positive
35010	ENSG00000142751.10	chr1	27213016	-	0.798952	1.47417	0.675222	0.0145661	0.0454199	0.0669315	0.114536	0.0476042	0.0234263	0.198662	cg22489549	chr1	27212360	27212362	655	0.91893	0.91754	0.686484	0.766884	0.00138935	0.133226	0.425223	0.883726	up_regulated	None
35059	ENSG00000142875.15	chr1	84609954	+	6.57318	5.15657	-1.41661	2.64265e-05	0.000219016	0.346364	0.296069	-0.0502955	0.000123983	0.00512406	cg24328884	chr1	84609006	84609008	-947	0.895712	0.903674	0.147873	0.238023	-0.00796123	0.310967	0.0573924	-0.350179	down_regulated	None
35124	ENSG00000143079.10	chr1	112939141	+	2.09709	1.50323	-0.593856	0.0479767	0.11842	0.266423	0.191917	-0.0745064	0.0415718	0.281501	cg06565220	chr1	112938730	112938732	-410	0.130639	0.125678	0.547534	0.648901	0.00496084	-0.537176	0.000506284	-0.480319	down_regulated	negtive
35289	ENSG00000143303.7	chr1	156699308	+	0.669264	1.3558	0.686534	0.00449479	0.0171444	0.0375596	0.0747549	0.0371953	0.00437469	0.0667565	cg00992913	chr1	156698514	156698516	-793	0.0215292	0.0219073	0.806469	0.861415	-0.000378035	-0.336701	0.0387325	1.01849	up_regulated	negtive
3529	ENSG00000052126.10	chr12	19389858	+	2.02746	1.12086	-0.906597	0.00548582	0.0202254	0.061786	0.035379	-0.026407	0.00608377	0.0832275	cg25720264	chr12	19389750	19389752	-107	0.806347	0.801171	0.69731	0.775781	0.00517623	-0.193993	0.243197	-0.855065	down_regulated	None
35323	ENSG00000143341.7	chr1	185703683	+	5.19029	3.60929	-1.581	4.45581e-05	0.000342743	0.314364	0.26669	-0.0476735	0.0105646	0.120062	cg26145926	chr1	185703345	185703347	-337	0.0482184	0.0772495	0.000223892	0.00154265	-0.0290311	0.37856	0.0190975	-0.524098	down_regulated	positive
35342	ENSG00000143365.12	chr1	151804348	-	7.98513	6.39702	-1.58811	0.00154183	0.00694978	0.474087	0.49924	0.025153	0.03162	0.240158	cg03005293	chr1	151805240	151805242	-893	0.273609	0.42933	8.10627e-05	0.000727213	-0.155722	0.0337447	0.840601	-0.319916	down_regulated	None
35410	ENSG00000143409.11	chr1	150979347	-	3.12735	2.51645	-0.610894	0.0207822	0.0607031	0.359123	0.319091	-0.0400318	0.0473237	0.302062	cg19748495	chr1	150979358	150979360	-12	0.133251	0.22315	1.06789e-05	0.000174624	-0.0898987	0.287203	0.0804052	-0.313548	down_regulated	None
35732	ENSG00000143819.8	chr1	226013055	+	9.98825	7.69145	-2.2968	5.14432e-05	0.000386622	0.339394	0.294829	-0.0445644	4.00614e-06	0.000364296	cg23992403	chr1	226012346	226012348	-708	0.634813	0.602896	0.538835	0.641115	0.0319171	-0.425185	0.00778944	-0.376976	down_regulated	negtive
35836	ENSG00000143995.15	chr2	66723158	+	0.154789	0.541484	0.386695	0.0212899	0.0619229	0.00885659	0.0343922	0.0255356	0.0149494	0.149383	cg01721544	chr2	66722951	66722953	-206	0.613596	0.643117	0.465065	0.574277	-0.0295211	-0.0471603	0.778587	1.80662	up_regulated	None
35921	ENSG00000144152.8	chr2	112908876	+	0.628506	1.38405	0.755542	0.0162877	0.0498109	0.12434	0.338845	0.214505	0.00316608	0.0532703	cg17653411	chr2	112908184	112908186	-691	0.832385	0.78187	0.000352366	0.00216874	0.0505145	0.192094	0.247932	1.13889	up_regulated	None
36049	ENSG00000144395.13	chr2	197504278	+	2.24167	4.14579	1.90412	1.14458e-07	2.11337e-06	0.0945159	0.115986	0.0214697	0.0247339	0.205565	cg01265662	chr2	197504045	197504047	-232	0.289453	0.555633	7.31607e-07	3.38981e-05	-0.266179	-0.708753	6.3755e-07	0.887072	up_regulated	negtive
36055	ENSG00000144395.13	chr2	197577823	+	0.0900104	0.903274	0.813264	0.0008282	0.00411893	0.00378934	0.0226574	0.0188681	0.00441816	0.0673121	cg15654594	chr2	197577862	197577864	40	0.907748	0.912931	0.366622	0.479502	-0.00518305	-0.0327657	0.845169	3.327	up_regulated	None
36124	ENSG00000144504.11	chr2	241439521	-	1.02468	1.92703	0.902347	0.00435063	0.0166836	0.0506469	0.0967199	0.0460731	0.00101434	0.0238392	cg17254807	chr2	241440022	241440024	-502	0.861245	0.897344	0.00138577	0.00615665	-0.0360985	-0.0933881	0.577067	0.911204	up_regulated	None
36291	ENSG00000144730.12	chr3	57204334	-	0.327425	0.801973	0.474548	0.0164224	0.0501556	0.291667	0.656432	0.364766	0.0197766	0.178671	cg04598100	chr3	57204105	57204107	228	0.140998	0.152363	0.458725	0.568392	-0.0113652	-0.289449	0.0779627	1.29239	up_regulated	None
3654	ENSG00000054282.11	chr1	243651117	+	0.992713	0.185424	-0.807289	0.0219075	0.0633701	0.0260141	0.00501608	-0.020998	0.0220862	0.191177	cg20276962	chr1	243651345	243651347	229	0.846938	0.827818	0.000471954	0.00270248	0.0191193	-0.426241	0.00762179	-2.42055	down_regulated	negtive
36564	ENSG00000145331.9	chr4	100484887	-	4.12737	3.07327	-1.0541	5.57612e-05	0.000413755	0.30858	0.232477	-0.0761024	3.23796e-07	5.21626e-05	cg01754162	chr4	100484627	100484629	259	0.0707008	0.0521895	0.00210133	0.00848095	0.0185113	-0.398418	0.0132303	-0.425446	down_regulated	negtive
36565	ENSG00000145331.9	chr4	100485189	-	3.87288	4.93987	1.06699	4.43813e-06	4.75084e-05	0.291341	0.377163	0.0858219	1.26335e-08	4.15164e-06	cg20713333	chr4	100484891	100484893	297	0.060716	0.0663012	0.0257525	0.0601604	-0.00558523	-0.36161	0.0256982	0.351066	up_regulated	negtive
36594	ENSG00000145362.12	chr4	113739265	+	0.279658	2.2901	2.01045	9.70035e-06	9.25774e-05	0.00863432	0.082253	0.0736186	2.31129e-07	3.92542e-05	cg20360704	chr4	113739169	113739171	-95	0.192273	0.232436	0.076767	0.142177	-0.0401629	-0.336327	0.0389629	3.03368	up_regulated	negtive
36596	ENSG00000145362.12	chr4	114038149	+	0.0302064	1.22697	1.19676	0.00692406	0.0245997	0.00088581	0.0348745	0.0339887	0.00570958	0.0796263	cg27028281	chr4	114038453	114038455	305	0.714053	0.869235	0.00159875	0.00686885	-0.155181	-0.780027	7.79666e-09	5.3441	up_regulated	negtive
36891	ENSG00000145868.12	chr5	147764327	+	1.39955	1.98536	0.585811	0.0457262	0.113963	0.0227446	0.0323987	0.00965415	0.0436884	0.28902	cg17574857	chr5	147763475	147763477	-851	0.0865846	0.0918583	0.162993	0.256727	-0.00527368	-0.220313	0.183805	0.504438	up_regulated	None
37092	ENSG00000146278.10	chr6	89791555	+	3.08805	4.37669	1.28864	7.12357e-06	7.09808e-05	0.278618	0.364739	0.0861216	3.07947e-06	0.000292795	cg14579997	chr6	89792528	89792530	974	0.0812716	0.0880491	0.166439	0.260936	-0.00677751	-0.229096	0.166497	0.503146	up_regulated	None
37140	ENSG00000146414.11	chr6	146285233	-	4.25326	3.36281	-0.890457	0.000224195	0.00135672	0.131777	0.110709	-0.0210683	0.000885027	0.0216302	cg11387577	chr6	146285423	146285425	-191	0.0437631	0.0424522	0.547571	0.648927	0.00131087	0.187994	0.258362	-0.338904	down_regulated	None
37245	ENSG00000146707.10	chr7	76256578	-	2.41299	2.97735	0.564365	0.0367096	0.0958895	0.263124	0.306218	0.0430946	0.0465796	0.299278	cg11144177	chr7	76255831	76255833	746	0.252304	0.300668	0.00423697	0.014615	-0.0483639	-0.345089	0.0338481	0.30321	up_regulated	negtive
37325	ENSG00000146904.4	chr7	143105985	-	4.97065	3.87902	-1.09163	0.0193006	0.0571138	0.180147	0.158598	-0.0215489	0.0430666	0.286705	cg27426220	chr7	143106125	143106127	-141	0.107546	0.0984121	0.29773	0.409607	0.00913438	-0.517641	0.000873613	-0.357742	down_regulated	negtive
37371	ENSG00000147010.13	chrX	19689116	-	0.117155	0.894132	0.776976	0.000389744	0.00216601	0.00626193	0.0588402	0.0525782	9.17868e-05	0.00407612	cg16399859	chrX	19689069	19689071	46	0.405238	0.488772	0.115173	0.195536	-0.0835338	-0.56773	0.000201197	2.93207	up_regulated	negtive
37376	ENSG00000147010.13	chrX	19817869	-	3.9342	2.13055	-1.80365	2.23121e-07	3.74285e-06	0.253602	0.151263	-0.102339	3.8214e-06	0.000351299	cg20216854	chrX	19817871	19817873	-3	0.75811	0.693601	0.0144934	0.0383351	0.0645095	-0.414658	0.0096415	-0.884845	down_regulated	negtive
37592	ENSG00000147457.9	chr8	23101150	+	2.30584	0.770331	-1.53551	2.72093e-05	0.000224507	0.115928	0.0416246	-0.0743031	2.87062e-05	0.00168072	cg17048073	chr8	23102090	23102092	941	0.747748	0.823404	0.00819439	0.0245097	-0.0756569	0.242823	0.141847	-1.58174	down_regulated	None
37640	ENSG00000147526.15	chr8	38585704	+	6.19903	4.0174	-2.18163	2.64235e-11	2.02722e-09	0.148337	0.0995129	-0.0488244	4.94925e-11	4.85798e-08	cg21708058	chr8	38585601	38585603	-102	0.657105	0.548775	0.0187327	0.0468619	0.10833	-0.424365	0.0079219	-0.625781	down_regulated	negtive
37641	ENSG00000147526.15	chr8	38614757	+	3.67287	5.07735	1.40447	9.49835e-06	9.09954e-05	0.0872582	0.12506	0.0378017	6.61171e-09	2.46872e-06	cg19695041	chr8	38615329	38615331	573	0.293241	0.526814	1.80234e-06	5.65578e-05	-0.233573	-0.602775	6.20562e-05	0.467165	up_regulated	negtive
37914	ENSG00000148180.12	chr9	124088860	+	6.95034	2.78713	-4.16321	6.57924e-09	1.92947e-07	0.180361	0.0827523	-0.0976085	5.79063e-08	1.36092e-05	cg14136781	chr9	124087973	124087975	-886	0.775342	0.822232	0.057149	0.112746	-0.0468899	0.21182	0.201717	-1.3183	down_regulated	None
37917	ENSG00000148187.13	chr9	125027741	+	0.172844	0.745273	0.572429	0.00161375	0.00722332	0.0127697	0.0528187	0.040049	0.00168181	0.0343733	cg01581111	chr9	125028326	125028328	586	0.822638	0.903989	0.000284625	0.0018453	-0.0813512	-0.48599	0.00197912	2.1083	up_regulated	negtive
38276	ENSG00000149043.12	chr11	1848709	+	0.20396	0.95345	0.74949	0.00808678	0.0279596	0.0888887	0.4252	0.336311	0.0108231	0.121636	cg08387014	chr11	1848741	1848743	33	0.505356	0.520373	0.616396	0.708632	-0.0150176	-0.415091	0.00955851	2.22487	up_regulated	negtive
38304	ENSG00000149091.11	chr11	46366817	+	3.86871	2.55505	-1.31366	1.27536e-05	0.000116525	0.101102	0.0681932	-0.0329084	1.7187e-05	0.00114032	cg20091215	chr11	46366418	46366420	-398	0.899775	0.929947	0.000421068	0.00248075	-0.0301724	0.589431	9.86847e-05	-0.598501	down_regulated	positive
38334	ENSG00000149150.4	chr11	57267150	-	2.15056	0.851922	-1.29864	8.15049e-05	0.000571617	0.0570866	0.0246419	-0.0324447	0.000123195	0.00510413	cg17330838	chr11	57267100	57267102	49	0.381221	0.463587	0.00376834	0.0133331	-0.0823661	0.311312	0.0571022	-1.33592	down_regulated	None
38683	ENSG00000149781.8	chr11	63975289	+	1.16721	0.525921	-0.641287	0.0125658	0.0401795	0.0472269	0.0237159	-0.0235111	0.0255762	0.210158	cg02556655	chr11	63975025	63975027	-263	0.62112	0.558572	0.0523823	0.105264	0.0625477	-0.39147	0.0150799	-1.15014	down_regulated	negtive
38698	ENSG00000149823.3	chr11	64863951	+	1.78643	1.19372	-0.592707	0.0369926	0.0964264	0.0741784	0.0510576	-0.0231208	0.0458737	0.296781	cg04949219	chr11	64863632	64863634	-318	0.0579474	0.0588783	0.663346	0.747953	-0.000930893	0.308349	0.0596356	-0.581613	down_regulated	None
3876	ENSG00000056972.14	chr6	111888563	-	0.121437	1.09775	0.976309	0.000223863	0.00135506	0.0186574	0.153134	0.134476	0.00019036	0.0070043	cg00590039	chr6	111888682	111888684	-120	0.698544	0.762972	0.159254	0.252164	-0.0644285	-0.500084	0.00138838	3.17626	up_regulated	negtive
38846	ENSG00000150527.12	chr14	39734488	+	5.75147	4.10741	-1.64406	1.82531e-05	0.000159165	0.140238	0.105922	-0.0343153	5.46754e-06	0.000463538	cg13277939	chr14	39735210	39735212	723	0.545646	0.52392	0.58195	0.679065	0.0217257	-0.308872	0.0591817	-0.485703	down_regulated	None
38847	ENSG00000150527.12	chr14	39735172	+	2.5064	3.34377	0.83737	0.00436096	0.0167175	0.0609392	0.0871638	0.0262246	0.000156204	0.0060935	cg24743156	chr14	39734963	39734965	-208	0.373008	0.488179	0.00388409	0.0136549	-0.115171	-0.326223	0.0456243	0.415859	up_regulated	negtive
38891	ENSG00000150636.11	chr18	66382446	+	2.6291	1.95295	-0.676157	0.0200953	0.0590015	0.136027	0.0931279	-0.0428992	0.0095443	0.112746	cg15552529	chr18	66382470	66382472	25	0.234464	0.240941	0.170612	0.266067	-0.00647698	0.323187	0.0477958	-0.428918	down_regulated	positive
38894	ENSG00000150636.11	chr18	66465652	+	1.80454	2.55409	0.74955	0.0498364	0.121993	0.0821825	0.119107	0.0369248	0.014994	0.149685	cg23484392	chr18	66465333	66465335	-318	0.524802	0.554479	0.428807	0.540028	-0.0296764	0.0941181	0.574081	0.501179	up_regulated	None
39066	ENSG00000151090.13	chr3	24536773	-	2.28267	1.33601	-0.946665	0.000749666	0.00378501	0.278255	0.188833	-0.0894215	0.00347401	0.0568463	cg13790603	chr3	24536477	24536479	295	0.114227	0.202124	7.42162e-05	0.000681241	-0.0878977	0.356957	0.0278089	-0.772796	down_regulated	positive
39140	ENSG00000151240.11	chr10	419130	-	2.78893	0.630085	-2.15885	3.43873e-06	3.82155e-05	0.162791	0.0448815	-0.11791	4.26101e-05	0.00227161	cg18196295	chr10	418756	418758	373	0.609214	0.57402	0.148165	0.238379	0.0351944	-0.296919	0.0702561	-2.14609	down_regulated	None
39201	ENSG00000151348.9	chr11	44117747	+	0.637453	1.78513	1.14768	0.000941675	0.0045878	0.0148489	0.0413705	0.0265215	0.000676493	0.0177699	cg12640937	chr11	44117230	44117232	-516	0.0466692	0.0389656	0.0211611	0.051581	0.00770361	0.306854	0.0609474	1.48564	up_regulated	None
39240	ENSG00000151422.8	chr5	108083523	+	2.99206	2.2168	-0.77526	0.0130701	0.0414829	0.348263	0.274829	-0.0734341	0.0437008	0.289033	cg02459827	chr5	108082636	108082638	-886	0.700401	0.784486	0.00581167	0.0187332	-0.0840859	0.529195	0.000635204	-0.43266	down_regulated	positive
39292	ENSG00000151491.8	chr12	16035263	-	1.23619	0.255317	-0.980878	0.000440462	0.00240433	0.0247385	0.00558304	-0.0191555	0.000884099	0.0216302	cg05243815	chr12	16035683	16035685	-421	0.0667767	0.0752679	0.0068168	0.0212179	-0.00849117	0.409065	0.0107698	-2.27554	down_regulated	positive
39504	ENSG00000151883.12	chr5	49961733	+	4.47783	2.11258	-2.36525	1.97638e-08	4.82073e-07	0.223934	0.123083	-0.100851	1.94559e-08	5.54958e-06	cg07969769	chr5	49961845	49961847	113	0.293865	0.403571	0.000113474	0.00093034	-0.109706	0.289449	0.077963	-1.08379	down_regulated	None
39581	ENSG00000152061.17	chr1	174769070	+	2.40709	1.16396	-1.24313	0.00029117	0.00169377	0.0470443	0.0254867	-0.0215576	0.00123591	0.0275469	cg02958263	chr1	174769547	174769549	478	0.435518	0.463135	0.632894	0.722584	-0.0276165	-0.12063	0.470655	-1.04824	down_regulated	None
39585	ENSG00000152061.17	chr1	174933905	+	5.58645	2.61491	-2.97154	1.09412e-11	1.02654e-09	0.110802	0.0590203	-0.0517817	8.77272e-11	8.13256e-08	cg17516247	chr1	174933573	174933575	-331	0.773467	0.689994	0.0114355	0.0318259	0.0834729	-0.441535	0.00551884	-1.09517	down_regulated	negtive
39755	ENSG00000152465.13	chr10	15210445	-	0.818232	0.195532	-0.622701	0.00156081	0.00702192	0.0433686	0.0114797	-0.0318889	0.00233213	0.0433352	cg23193446	chr10	15210835	15210837	-391	0.409898	0.433559	0.0555823	0.110275	-0.0236605	0.26305	0.110572	-2.06511	down_regulated	None
39792	ENSG00000152558.10	chr11	102321962	-	0.526959	0.114778	-0.412181	0.0352874	0.0930301	0.0401611	0.00827162	-0.0318895	0.0299577	0.232048	cg26732287	chr11	102322741	102322743	-780	0.0700648	0.0682188	0.785382	0.845359	0.00184596	-0.0884841	0.597312	-2.19884	down_regulated	None
39793	ENSG00000152558.10	chr11	102323097	-	1.92673	0.758699	-1.16803	9.64771e-05	0.000661408	0.149362	0.0649245	-0.084438	0.000154199	0.00602235	cg10674470	chr11	102323936	102323938	-840	0.123114	0.116587	0.392299	0.504714	0.00652666	-0.416341	0.00932236	-1.34455	down_regulated	negtive
40162	ENSG00000153291.11	chr6	46620678	+	1.95982	1.08639	-0.873422	0.00812677	0.028076	0.079088	0.0465966	-0.0324914	0.00561824	0.0786844	cg16351364	chr6	46620675	46620677	-2	0.0686898	0.0700468	0.658202	0.743673	-0.00135704	0.358577	0.0270584	-0.851171	down_regulated	positive
40318	ENSG00000153815.12	chr16	81643912	+	1.7587	0.504999	-1.2537	9.80871e-05	0.000671015	0.0690265	0.0224743	-0.0465521	0.000134886	0.00545641	cg16780771	chr16	81643765	81643767	-146	0.822143	0.775883	0.0345073	0.0757215	0.0462596	-0.148316	0.374181	-1.80016	down_regulated	None
4032	ENSG00000058866.10	chr3	186080026	-	2.64763	1.33337	-1.31426	0.00144195	0.00657539	0.154159	0.102329	-0.0518303	0.0364467	0.261479	cg00434119	chr3	186080867	186080869	-842	0.482628	0.686384	0.000343911	0.00212909	-0.203756	0.596928	7.62347e-05	-0.989625	down_regulated	positive
40320	ENSG00000153815.12	chr16	81684796	+	0.714278	0.11131	-0.602967	0.0159204	0.0488799	0.0268619	0.00492395	-0.021938	0.0150066	0.149765	cg09963814	chr16	81685123	81685125	328	0.895377	0.866095	0.00370555	0.0131593	0.0292822	-0.204341	0.218473	-2.6819	down_regulated	None
4034	ENSG00000059122.12	chr16	2964262	+	0.0824771	0.627612	0.545135	0.00216541	0.00926354	0.00359264	0.0287716	0.025179	0.00245057	0.0448986	cg08534175	chr16	2964814	2964816	553	0.777294	0.824792	0.00897115	0.0263126	-0.0474984	-0.458596	0.00378279	2.92781	up_regulated	negtive
40427	ENSG00000153993.9	chr7	84816171	-	2.37285	1.33167	-1.04118	0.00868426	0.0296744	0.263076	0.144985	-0.118091	0.00382731	0.0609538	cg23151024	chr7	84815939	84815941	231	0.344287	0.172506	0.00907783	0.0265551	0.171781	-0.405673	0.0115076	-0.833384	down_regulated	negtive
4043	ENSG00000059145.14	chr16	1429177	-	0.0302064	0.937769	0.907563	0.000516581	0.00275551	0.0011751	0.0381398	0.0369647	0.000682239	0.0178646	cg16490191	chr16	1428638	1428640	538	0.637819	0.907424	3.77372e-06	8.87019e-05	-0.269604	-0.627733	2.45888e-05	4.95631	up_regulated	negtive
4044	ENSG00000059145.14	chr16	1429687	-	1.01235	2.4628	1.45045	4.72897e-06	5.02039e-05	0.0415551	0.10309	0.061535	2.86848e-06	0.000279455	cg08063051	chr16	1428705	1428707	981	0.436997	0.768321	3.59425e-08	8.51213e-06	-0.331324	-0.575536	0.000156617	1.28259	up_regulated	negtive
4049	ENSG00000059145.14	chr16	1464752	-	4.5897	3.66163	-0.928071	1.98602e-05	0.000170779	0.187918	0.156002	-0.0319168	0.000226822	0.00804009	cg01439105	chr16	1465079	1465081	-328	0.256035	0.382046	4.71748e-05	0.000491832	-0.126011	0.435554	0.00627235	-0.325914	down_regulated	positive
40548	ENSG00000154188.5	chr8	108510283	-	4.2367	2.74527	-1.49143	2.1573e-06	2.56997e-05	0.3871	0.261556	-0.125544	0.000520403	0.0146671	cg09443479	chr8	108511173	108511175	-891	0.691395	0.860286	0.000251692	0.0016836	-0.168891	0.42528	0.00777418	-0.625991	down_regulated	positive
40634	ENSG00000154309.7	chr1	222988406	+	3.23072	4.31345	1.08273	5.84826e-05	0.000430561	0.446362	0.579619	0.133256	1.12879e-06	0.000135752	cg02150344	chr1	222987720	222987722	-685	0.869293	0.928435	0.00291249	0.0109056	-0.0591413	-0.454939	0.0041084	0.416986	up_regulated	negtive
40901	ENSG00000154874.10	chr17	18528930	-	3.79932	2.60977	-1.18955	0.0133467	0.0422074	0.193095	0.157805	-0.0352897	0.0283973	0.22369	cg20995835	chr17	18528588	18528590	341	0.778079	0.804872	0.323409	0.436169	-0.0267932	-0.605201	5.69087e-05	-0.54182	down_regulated	negtive
41249	ENSG00000155849.11	chr7	37026114	-	0.353793	2.31914	1.96534	0.00642336	0.0231087	0.0102954	0.0685635	0.0582681	0.00562767	0.0787802	cg03673694	chr7	37025705	37025707	408	0.793718	0.914297	0.0191435	0.0476725	-0.120579	-0.89473	3.66087e-14	2.71261	up_regulated	negtive
41446	ENSG00000156265.11	chr21	30517880	+	1.19583	1.77799	0.582167	0.0438597	0.110227	0.118977	0.263383	0.144405	0.0127634	0.135719	cg08854834	chr21	30517940	30517942	61	0.684455	0.765405	0.0794181	0.14605	-0.0809499	-0.319053	0.0508859	0.572242	up_regulated	None
41765	ENSG00000157064.6	chr1	183387737	-	0.0517583	0.36103	0.309271	0.0447665	0.112041	0.029876	0.320153	0.290277	0.0278137	0.220482	cg10202457	chr1	183387750	183387752	-14	0.289132	0.261599	0.523195	0.627259	0.0275328	-0.281125	0.0873108	2.80226	up_regulated	None
41871	ENSG00000157224.11	chr7	90095724	+	4.14981	2.57665	-1.57317	4.66049e-07	7.00371e-06	0.254043	0.205832	-0.0482102	0.000105022	0.0045123	cg23498494	chr7	90095671	90095673	-52	0.782515	0.834834	0.102509	0.178509	-0.0523188	0.363767	0.0247656	-0.687552	down_regulated	positive
41926	ENSG00000157399.10	chrX	2871269	-	0.994711	1.67258	0.677874	0.0294236	0.0803284	0.0939415	0.152437	0.058496	0.033802	0.249982	cg16771588	chrX	2870498	2870500	770	0.912642	0.914379	0.760211	0.825941	-0.00173698	0.0494285	0.768224	0.74973	up_regulated	None
41957	ENSG00000157429.11	chr16	71598992	-	1.69928	2.41102	0.711733	0.0367506	0.0959647	0.113181	0.162354	0.0491725	0.00435188	0.066503	cg06074992	chr16	71598552	71598554	439	0.0849645	0.104025	0.177796	0.274755	-0.0190607	0.232194	0.160681	0.504715	up_regulated	None
42052	ENSG00000157601.9	chr21	42792442	+	2.77545	1.52658	-1.24888	7.19572e-05	0.000514233	0.0569585	0.0360649	-0.0208936	0.00167278	0.03422	cg14166395	chr21	42792515	42792517	74	0.0740556	0.0782447	0.360143	0.472945	-0.00418904	0.205864	0.214987	-0.862424	down_regulated	None
42054	ENSG00000157601.9	chr21	42797958	+	0.158507	0.605724	0.447217	0.0278996	0.0769338	0.00317867	0.0131317	0.00995307	0.0192541	0.176046	cg00397324	chr21	42798593	42798595	636	0.0659174	0.0228352	0.302194	0.414235	0.0430822	0.346895	0.0328652	1.93411	up_regulated	positive
42082	ENSG00000157637.8	chr17	79269347	-	0.809371	0.100384	-0.708988	0.000355073	0.00200418	0.0254912	0.00311133	-0.0223799	0.000288155	0.00953553	cg06850526	chr17	79269885	79269887	-539	0.559379	0.530259	0.577217	0.675001	0.0291199	-0.189318	0.25496	-3.01128	down_regulated	None
42232	ENSG00000157933.9	chr1	2179435	+	3.05535	0.251393	-2.80395	3.50725e-13	7.42078e-11	0.242627	0.024756	-0.217871	9.3876e-14	5.69622e-10	cg02360367	chr1	2180026	2180028	592	0.564988	0.66974	0.020186	0.0497096	-0.104752	0.284778	0.0831071	-3.60332	down_regulated	None
42299	ENSG00000158062.16	chr1	26633480	-	1.18451	0.292056	-0.892457	0.000359574	0.00202592	0.0618589	0.0173841	-0.0444747	0.000794545	0.0199959	cg04978408	chr1	26632538	26632540	941	0.138461	0.173853	0.000475042	0.00271577	-0.0353922	0.323728	0.0474027	-2.01998	down_regulated	positive
42412	ENSG00000158352.11	chrX	50557302	-	1.74444	0.749823	-0.994615	0.001422	0.00649744	0.448285	0.179216	-0.269069	3.53197e-05	0.00196618	cg05152874	chrX	50557121	50557123	180	0.682572	0.28825	5.80027e-09	5.39667e-06	0.394323	-0.37006	0.0222041	-1.21814	down_regulated	negtive
42875	ENSG00000159314.7	chr17	43487792	-	3.50461	2.18551	-1.3191	1.85709e-06	2.25903e-05	0.0779801	0.0574337	-0.0205464	0.000686732	0.0179338	cg16734549	chr17	43488550	43488552	-759	0.853458	0.891923	0.072331	0.135711	-0.0384648	0.164652	0.323231	-0.681283	down_regulated	None
42876	ENSG00000159314.7	chr17	43502997	-	1.73258	2.64303	0.910444	0.0285831	0.0784192	0.0383401	0.063689	0.0253489	0.00301725	0.0517178	cg25246246	chr17	43503130	43503132	-134	0.375744	0.564292	9.59603e-06	0.000162157	-0.188549	-0.484119	0.00207222	0.609267	up_regulated	negtive
43151	ENSG00000159842.10	chr17	1090616	-	0.89645	0.193242	-0.703208	0.00365593	0.0144006	0.0132835	0.00290629	-0.0103772	0.00398684	0.0628354	cg06191034	chr17	1090122	1090124	493	0.579336	0.759914	6.73557e-05	0.000634779	-0.180579	0.440123	0.00568922	-2.21382	down_regulated	positive
43167	ENSG00000159899.10	chr9	35792151	+	3.67866	2.81689	-0.861776	0.0292544	0.0799218	0.178493	0.146952	-0.0315407	0.0385497	0.269818	cg07054895	chr9	35792341	35792343	191	0.756935	0.782715	0.249782	0.357964	-0.0257808	-0.579104	0.000139376	-0.38508	down_regulated	negtive
43372	ENSG00000160226.11	chr21	45758667	-	1.49746	0.663773	-0.833687	0.00131909	0.00610449	0.132513	0.0710213	-0.0614915	0.010166	0.117476	cg11023456	chr21	45758129	45758131	537	0.646933	0.713647	0.132765	0.218649	-0.0667137	0.170688	0.305558	-1.17375	down_regulated	None
43380	ENSG00000160255.12	chr21	46331092	-	0.418334	0.0804482	-0.337886	0.0412155	0.104954	0.0139865	0.00254585	-0.0114407	0.0388665	0.271159	cg10825839	chr21	46332067	46332069	-976	0.248202	0.223005	0.368248	0.48116	0.0251967	0.00403477	0.98082	-2.37853	down_regulated	None
4339	ENSG00000063176.11	chr19	49123772	+	0.117147	0.498871	0.381724	0.0265778	0.0740085	0.00871559	0.0425382	0.0338226	0.0192111	0.175749	cg12253200	chr19	49123012	49123014	-759	0.143743	0.10779	0.0856202	0.154949	0.0359535	0.522427	0.000766629	2.09034	up_regulated	positive
43396	ENSG00000160271.10	chr9	136006504	-	1.84211	0.988664	-0.853449	0.00870374	0.0297309	0.0517426	0.0281284	-0.0236142	0.00657295	0.0874201	cg13520893	chr9	136006117	136006119	386	0.897242	0.87935	0.111562	0.190722	0.0178924	-0.605851	5.55961e-05	-0.897809	down_regulated	negtive
4340	ENSG00000063176.11	chr19	49127263	+	3.48989	1.59054	-1.89935	1.03962e-05	9.81566e-05	0.289984	0.13335	-0.156634	1.87357e-07	3.32589e-05	cg01597066	chr19	49127505	49127507	243	0.383722	0.0949092	0.000115781	0.000944253	0.288813	-0.790923	3.44297e-09	-1.13367	down_regulated	negtive
43425	ENSG00000160299.12	chr21	47744802	+	1.99201	2.53054	0.538534	0.0136142	0.0429533	0.0898785	0.114227	0.0243485	0.00184328	0.0366165	cg02503257	chr21	47743913	47743915	-888	0.0104358	0.0123829	0.0508189	0.10279	-0.00194716	-0.369658	0.0223609	0.345223	up_regulated	negtive
43695	ENSG00000160799.7	chr3	47023500	-	1.62078	0.667928	-0.95285	0.00167158	0.00744026	0.143077	0.0627337	-0.0803432	0.00298675	0.0513005	cg15157945	chr3	47023602	47023604	-103	0.725346	0.708999	0.390466	0.502939	0.0163478	-0.299978	0.0672775	-1.27892	down_regulated	None
43793	ENSG00000160972.5	chr8	145703734	+	3.67309	2.93708	-0.736007	0.0163449	0.0499622	0.12405	0.0993756	-0.024674	0.00282575	0.0495074	cg22340053	chr8	145703165	145703167	-568	0.0932612	0.0943064	0.823459	0.874438	-0.00104525	-0.230511	0.163822	-0.322611	down_regulated	None
44036	ENSG00000161642.13	chr12	54772973	-	0.117155	1.08961	0.972454	1.20954e-05	0.000111447	0.0222246	0.234356	0.212132	8.65339e-05	0.00390157	cg07684775	chr12	54772687	54772689	285	0.389903	0.508007	0.0108565	0.0305474	-0.118104	-0.0668956	0.689861	3.21732	up_regulated	None
44104	ENSG00000161835.6	chr12	52400724	+	3.94376	2.97675	-0.967016	0.00866841	0.0296278	0.150734	0.126618	-0.0241164	0.0261383	0.212681	cg04034767	chr12	52400906	52400908	183	0.428297	0.128031	0.000116083	0.000945933	0.300266	-0.614948	3.98987e-05	-0.405836	down_regulated	negtive
4413	ENSG00000064042.13	chr4	41540174	+	3.81792	1.1824	-2.63551	6.44088e-11	4.19503e-09	0.262243	0.0980631	-0.16418	1.05092e-09	6.02284e-07	cg22204103	chr4	41540114	41540116	-59	0.715308	0.820642	0.0419466	0.0883754	-0.105333	0.306071	0.0616436	-1.69106	down_regulated	None
44133	ENSG00000161911.7	chr6	41122075	-	0.469323	0.100246	-0.369078	0.0309915	0.0837522	0.6126	0.0826685	-0.529931	0.000938015	0.0224793	cg01564343	chr6	41121919	41121921	155	0.523098	0.698677	2.06697e-05	0.000273988	-0.175578	0.087678	0.600669	-2.22704	down_regulated	None
44157	ENSG00000161955.12	chr17	7461609	+	2.19966	1.35138	-0.848282	0.00535075	0.0198049	0.281405	0.185706	-0.0956987	0.00985807	0.11528	cg13829089	chr17	7460689	7460691	-919	0.83565	0.86332	0.0589853	0.115576	-0.02767	0.359022	0.0268553	-0.702849	down_regulated	positive
44195	ENSG00000161996.13	chr16	713140	+	0.740376	1.66565	0.925272	0.00950601	0.0319757	0.0171347	0.0387863	0.0216516	0.00609919	0.0833361	cg08024097	chr16	712146	712148	-993	0.887281	0.908587	0.107881	0.185789	-0.0213053	-0.219292	0.185896	1.16975	up_regulated	None
44350	ENSG00000162337.7	chr11	68207341	+	3.89238	2.3209	-1.57149	1.56765e-08	3.94904e-07	0.144603	0.105453	-0.0391504	1.06172e-05	0.000767775	ch.11.1416715R	chr11	68206428	68206429	-912	0.0842349	0.130538	6.6153e-06	0.000127106	-0.0463028	0.518864	0.000845093	-0.745971	down_regulated	positive
44419	ENSG00000162433.10	chr1	65613352	+	3.76512	2.45079	-1.31434	3.31801e-06	3.70778e-05	0.194104	0.141409	-0.0526947	1.32149e-06	0.000153257	cg10482024	chr1	65613041	65613043	-310	0.0800303	0.114474	2.48915e-06	6.87606e-05	-0.0344436	0.344408	0.0342248	-0.619453	down_regulated	positive
44496	ENSG00000162545.5	chr1	20811138	-	3.17411	2.10326	-1.07085	0.000112158	0.000750366	0.293691	0.225041	-0.0686501	0.00154678	0.0323438	cg22214335	chr1	20811407	20811409	-270	0.142135	0.195897	0.000115536	0.00094285	-0.0537617	0.398685	0.0131632	-0.593722	down_regulated	positive
44524	ENSG00000162585.12	chr1	2139172	-	1.78133	0.693061	-1.08827	0.00291237	0.0118895	0.111681	0.0537932	-0.057888	0.0115885	0.127532	cg00656881	chr1	2138756	2138758	415	0.430676	0.442439	0.594715	0.690091	-0.0117629	-0.18298	0.271506	-1.3619	down_regulated	None
44690	ENSG00000162735.14	chr1	160254021	-	4.84828	1.33008	-3.5182	1.07294e-13	3.08518e-11	0.165046	0.0509453	-0.114101	1.55141e-13	8.19493e-10	cg21812332	chr1	160254283	160254285	-263	0.0607093	0.0824213	0.000157725	0.00118816	-0.021712	0.54727	0.000376903	-1.86596	down_regulated	positive
45092	ENSG00000163235.11	chr2	70780770	-	0.44582	0.0971575	-0.348662	0.0299836	0.0815708	0.0573746	0.0143386	-0.043036	0.0463821	0.29847	cg22330165	chr2	70781301	70781303	-532	0.0126395	0.0134407	0.464784	0.574011	-0.000801185	0.361042	0.0259485	-2.19806	down_regulated	positive
45568	ENSG00000163637.7	chr3	64211131	-	1.97371	0.461485	-1.51223	2.72984e-06	3.14594e-05	0.3193	0.12454	-0.19476	0.000262668	0.00895404	cg23047271	chr3	64210990	64210992	140	0.592801	0.541122	0.241386	0.348509	0.0516787	-0.28229	0.0859538	-2.09655	down_regulated	None
45569	ENSG00000163637.7	chr3	64253655	-	3.49605	2.72722	-0.768832	0.0157613	0.0484567	0.647215	0.746281	0.0990658	0.0482689	0.305409	cg15310857	chr3	64253533	64253535	121	0.340166	0.320174	0.604544	0.698521	0.0199915	-0.492562	0.00168073	-0.358295	down_regulated	negtive
45599	ENSG00000163666.4	chr3	57260549	-	2.39011	1.46099	-0.929121	0.00238124	0.0100321	0.489984	0.376779	-0.113205	0.041924	0.282824	cg21482969	chr3	57261455	57261457	-907	0.0695681	0.0731505	0.342866	0.455735	-0.00358244	0.0601053	0.719998	-0.710131	down_regulated	None
4578	ENSG00000064932.11	chr19	1132220	-	3.519	2.74979	-0.769209	0.00686478	0.0244222	0.126651	0.104214	-0.0224369	0.0131952	0.138566	cg07737503	chr19	1132894	1132896	-675	0.656359	0.56904	0.00169122	0.00717028	0.0873186	-0.422935	0.00815732	-0.355843	down_regulated	negtive
45841	ENSG00000163870.10	chr3	127309938	-	2.97823	2.01446	-0.963775	0.000478048	0.00257797	0.164567	0.115034	-0.0495329	0.000128606	0.00526943	cg25124326	chr3	127309023	127309025	914	0.0143609	0.0146594	0.807015	0.861843	-0.000298437	0.223381	0.17762	-0.564065	down_regulated	None
45854	ENSG00000163874.8	chr1	37947291	+	0.32278	0.716953	0.394173	0.0486752	0.119747	0.0306267	0.0690681	0.0384414	0.0350582	0.255905	cg27229484	chr1	37947370	37947372	80	0.885124	0.892619	0.740474	0.810372	-0.00749471	0.104359	0.532937	1.15133	up_regulated	None
46245	ENSG00000164144.10	chr4	153771795	+	0.48988	1.403	0.913117	0.0152766	0.0472353	0.0583075	0.149581	0.0912739	0.0239581	0.201594	cg06712886	chr4	153771420	153771422	-374	0.807529	0.890816	0.00544944	0.0178041	-0.0832864	-0.583114	0.000122058	1.51801	up_regulated	negtive
46675	ENSG00000164659.10	chr7	86689015	-	1.96278	0.973165	-0.989615	0.00274379	0.0113011	0.141409	0.0660115	-0.0753977	0.000545161	0.0151361	cg14315083	chr7	86688440	86688442	574	0.295468	0.178886	0.00968098	0.0279212	0.116581	-0.485139	0.00202102	-1.01214	down_regulated	negtive
46913	ENSG00000164898.8	chr7	139025196	+	1.33702	2.82553	1.48851	8.84096e-07	1.20334e-05	0.135959	0.271719	0.135759	2.2991e-07	3.91469e-05	cg09214955	chr7	139025758	139025760	563	0.0903554	0.108957	0.0372876	0.0805376	-0.0186012	-0.375682	0.0201059	1.0795	up_regulated	negtive
47100	ENSG00000165113.8	chr9	86432211	-	0.712787	0.179377	-0.53341	0.015867	0.0487436	0.0439037	0.011523	-0.0323807	0.0178779	0.168423	cg14038878	chr9	86431342	86431344	868	0.343534	0.47744	5.48003e-05	0.000547853	-0.133906	0.139013	0.405207	-1.99048	down_regulated	None
47202	ENSG00000165246.8	chrY	16636409	+	2.69947	1.48439	-1.21509	0.0211031	0.0614629	0.392303	0.245458	-0.146845	0.0101205	0.117282	cg18113731	chrY	16636983	16636985	575	0.33151	0.270689	0.0109228	0.0306952	0.0608215	-0.780354	7.61283e-09	-0.86281	down_regulated	negtive
47647	ENSG00000165912.11	chr11	47207432	-	1.78179	0.491701	-1.29009	6.62368e-05	0.000478485	0.0824494	0.0217476	-0.0607018	1.64344e-05	0.00109913	cg13734410	chr11	47207389	47207391	42	0.0962628	0.123412	0.000405419	0.00241019	-0.0271495	0.356969	0.0278034	-1.85748	down_regulated	positive
47682	ENSG00000165929.8	chr14	92333880	-	4.10363	1.58656	-2.51707	5.24402e-07	7.73761e-06	0.218247	0.126293	-0.0919536	0.00160226	0.0331918	cg19453686	chr14	92334270	92334272	-391	0.854401	0.823773	0.0221484	0.0534679	0.0306281	-0.503801	0.00126127	-1.371	down_regulated	negtive
47735	ENSG00000166002.2	chr11	93256533	-	0.151559	0.57241	0.420851	0.0081198	0.0280587	0.00972202	0.0397524	0.0300303	0.00483356	0.0713605	cg16112237	chr11	93256510	93256512	22	0.945932	0.943063	0.568944	0.667813	0.00286917	0.074932	0.654795	1.91717	up_regulated	None
47736	ENSG00000166002.2	chr11	93271081	-	6.02877	4.01297	-2.0158	2.17289e-05	0.000184671	0.413832	0.287493	-0.126339	3.03497e-06	0.000290378	cg07744502	chr11	93271082	93271084	-2	0.30066	0.441433	7.5487e-06	0.000138555	-0.140773	0.272699	0.0976336	-0.587193	down_regulated	None
47947	ENSG00000166250.7	chr11	123065989	-	1.72412	0.911843	-0.812279	0.0316706	0.0851935	0.221151	0.100061	-0.12109	0.0424241	0.284483	cg26819695	chr11	123066955	123066957	-967	0.351462	0.449469	0.0108461	0.0305237	-0.0980071	0.449565	0.00463097	-0.919004	down_regulated	positive
48245	ENSG00000166483.6	chr11	9596234	+	2.44976	1.09793	-1.35182	6.29026e-06	6.38375e-05	0.0717024	0.0298132	-0.0418893	4.11482e-07	6.43203e-05	cg16139011	chr11	9596223	9596225	-10	0.103984	0.113517	0.0240415	0.0569996	-0.00953357	0.368092	0.0229804	-1.15785	down_regulated	positive
48247	ENSG00000166483.6	chr11	9599332	+	0.128301	0.65812	0.52982	0.00204636	0.00881929	0.00365654	0.0179087	0.0142522	0.00264371	0.047219	cg06127316	chr11	9599459	9599461	128	0.556565	0.727257	0.00114776	0.00532597	-0.170691	-0.478254	0.00238928	2.35882	up_regulated	negtive
48507	ENSG00000166822.8	chr16	75498314	-	3.69043	2.64193	-1.0485	7.08272e-05	0.000507089	0.423719	0.341809	-0.0819096	0.000142115	0.00569024	cg08753091	chr16	75498407	75498409	-94	0.0805781	0.0859097	0.102125	0.177987	-0.00533161	0.269791	0.101404	-0.482197	down_regulated	None
48629	ENSG00000166922.4	chr15	32933877	+	0.297801	1.25144	0.953638	0.00372251	0.014623	0.0241299	0.0826093	0.0584794	0.0107364	0.121168	cg03846881	chr15	32934835	32934837	959	0.648972	0.733654	0.0386413	0.0828351	-0.0846814	-0.359705	0.0265457	2.07117	up_regulated	negtive
48652	ENSG00000166938.8	chr15	66586170	+	3.7317	2.88573	-0.845964	0.00145714	0.00663358	0.142116	0.111891	-0.0302243	0.000301843	0.00988787	cg15198335	chr15	66586002	66586004	-167	0.0215506	0.020493	0.516343	0.621091	0.00105762	-0.280571	0.0879627	-0.370894	down_regulated	None
48706	ENSG00000166974.8	chr18	32556892	+	2.48612	4.10168	1.61556	0.00143222	0.00653692	0.130213	0.202915	0.0727028	0.00109202	0.0250904	cg11672277	chr18	32556103	32556105	-788	0.690638	0.754506	0.104366	0.181048	-0.063868	-0.245682	0.137071	0.722319	up_regulated	None
48707	ENSG00000166974.8	chr18	32558208	+	2.76401	3.88133	1.11732	0.02004	0.0588756	0.148088	0.19362	0.0455321	0.0169333	0.162647	cg07326648	chr18	32558051	32558053	-156	0.100014	0.0953366	0.497743	0.604269	0.00467775	0.122419	0.464049	0.489787	up_regulated	None
48708	ENSG00000166974.8	chr18	32621324	+	6.61313	5.49825	-1.11488	6.31369e-07	9.05342e-06	0.370723	0.293855	-0.0768686	0.000410367	0.012309	cg07020962	chr18	32621291	32621293	-32	0.0708172	0.0732277	0.57979	0.677234	-0.00241048	-0.361966	0.0255425	-0.26636	down_regulated	negtive
48870	ENSG00000167186.6	chr16	19079239	+	3.52597	2.54302	-0.982943	0.000943743	0.00459661	0.350571	0.260205	-0.0903665	0.000597506	0.0162118	cg26588778	chr16	19079606	19079608	368	0.0707804	0.114728	6.3437e-05	0.000608285	-0.0439477	0.440322	0.00566496	-0.471474	down_regulated	positive
4896	ENSG00000066136.15	chr1	41175029	+	4.11529	2.82001	-1.29527	0.000340669	0.00193461	0.124213	0.092223	-0.03199	0.00296335	0.0510106	cg16167741	chr1	41174792	41174794	-236	0.230362	0.16701	0.0480207	0.098328	0.0633515	-0.342629	0.0352253	-0.545291	down_regulated	negtive
49183	ENSG00000167543.11	chr17	27894198	+	4.91645	3.73598	-1.18047	0.000707342	0.00360038	0.237072	0.194383	-0.042689	0.000292988	0.0096715	cg13110711	chr17	27894391	27894393	194	0.0116386	0.0115951	0.969822	0.979649	4.34899e-05	0.326628	0.0453406	-0.396129	down_regulated	positive
49257	ENSG00000167608.7	chr19	54676944	-	3.29367	1.31777	-1.9759	0.000531892	0.00282393	0.174454	0.074519	-0.0999349	9.71631e-05	0.00428737	cg01427567	chr19	54676747	54676749	196	0.199368	0.267854	0.00193702	0.00796358	-0.068486	0.447015	0.0048984	-1.3216	down_regulated	positive
49371	ENSG00000167685.10	chr19	56654706	+	2.1257	1.0959	-1.0298	0.000947161	0.00461104	0.11028	0.0581508	-0.0521296	0.000384081	0.0117327	cg23679798	chr19	56654826	56654828	121	0.582772	0.650272	0.115686	0.196216	-0.0675	-0.0947909	0.571334	-0.955823	down_regulated	None
50014	ENSG00000168395.10	chr2	242660156	+	2.24613	1.59626	-0.649866	0.0362929	0.0950051	0.151338	0.107388	-0.0439508	0.0163963	0.15923	cg20518810	chr2	242660581	242660583	426	0.933974	0.940335	0.262321	0.371809	-0.0063616	0.332328	0.0414978	-0.492742	down_regulated	positive
50148	ENSG00000168517.6	chr17	43238067	+	2.4845	1.26361	-1.2209	2.5293e-05	0.000210857	0.413064	0.243352	-0.169711	0.000506222	0.0143597	cg19655070	chr17	43237980	43237982	-86	0.0736912	0.0807876	0.476789	0.58509	-0.00709648	0.396077	0.0138307	-0.97541	down_regulated	positive
50431	ENSG00000168904.10	chr15	99792016	+	2.6447	0.953043	-1.69165	9.70663e-07	1.30385e-05	0.0959795	0.0401454	-0.0558341	1.66669e-06	0.000186339	cg23600866	chr15	99791108	99791110	-907	0.13725	0.145311	0.69874	0.776933	-0.008061	-0.246614	0.13554	-1.47249	down_regulated	None
5093	ENSG00000067208.10	chr1	93250663	-	0.88151	1.57195	0.690442	0.019271	0.0570476	0.0378186	0.0707306	0.032912	0.0109972	0.123158	cg26420413	chr1	93250871	93250873	-209	0.0426505	0.0455117	0.254394	0.363094	-0.00286117	0.241867	0.143472	0.834508	up_regulated	None
50932	ENSG00000169567.7	chr5	130498320	-	0.638274	1.33659	0.69832	0.0132724	0.0419969	0.0495205	0.0985608	0.0490403	0.0138659	0.142779	cg01175053	chr5	130497745	130497747	574	0.924159	0.945978	0.006853	0.0213062	-0.0218185	-0.112426	0.50157	1.06631	up_regulated	None
51015	ENSG00000169696.11	chr17	79934683	+	1.2279	0.447611	-0.780293	0.00953878	0.0320676	0.0312168	0.0116014	-0.0196154	0.00940103	0.111499	cg14822696	chr17	79935257	79935259	575	0.0212616	0.021541	0.829558	0.878973	-0.000279372	-0.291746	0.0755263	-1.45588	down_regulated	None
51160	ENSG00000169856.7	chr15	53083273	-	3.25226	1.73941	-1.51285	0.00238417	0.0100409	0.308444	0.171472	-0.136972	0.00162382	0.0334621	cg13877670	chr15	53083531	53083533	-259	0.589121	0.35693	0.000933559	0.00454512	0.232191	-0.734122	1.56106e-07	-0.902842	down_regulated	negtive
51221	ENSG00000169919.12	chr7	65446958	-	0.527213	0.0468585	-0.480355	0.00181549	0.00797048	0.0170232	0.00159176	-0.0154314	0.00213494	0.0405748	cg25974476	chr7	65447450	65447452	-493	0.281036	0.376358	3.17248e-05	0.000370308	-0.0953219	0.410512	0.0104676	-3.49201	down_regulated	positive
51230	ENSG00000169926.5	chr15	31632136	+	0.867435	0.165308	-0.702127	0.00869728	0.0297103	0.0762852	0.0177477	-0.0585375	0.012579	0.134508	cg13408344	chr15	31631239	31631241	-896	0.474157	0.187489	3.23671e-06	8.0606e-05	0.286668	-0.349799	0.0313342	-2.3916	down_regulated	negtive
51528	ENSG00000170348.4	chr14	75614600	-	1.17278	0.577942	-0.594842	0.0237739	0.0676908	0.055381	0.0279185	-0.0274625	0.0272978	0.217971	cg12149606	chr14	75614185	75614187	414	0.680268	0.716498	0.435189	0.546076	-0.0362298	-0.0695771	0.678085	-1.02094	down_regulated	None
51672	ENSG00000170522.5	chr4	111120355	-	0.185545	0.847231	0.661686	0.00646161	0.0232262	0.0113916	0.0514769	0.0400853	0.00509481	0.0737973	cg24654176	chr4	111119357	111119359	997	0.0353464	0.0272937	0.000715777	0.0037074	0.00805271	0.322851	0.0480413	2.19099	up_regulated	positive
5170	ENSG00000067646.7	chrY	2803112	+	2.70086	1.69353	-1.00733	0.0325572	0.0872137	0.259654	0.185796	-0.0738584	0.0205407	0.182972	cg24837623	chrY	2802899	2802901	-212	0.180713	0.145775	0.0519258	0.104543	0.0349379	-0.80285	1.32943e-09	-0.673386	down_regulated	negtive
51993	ENSG00000171045.10	chr8	143361358	-	2.0806	1.07772	-1.00288	0.000547457	0.00289251	0.213789	0.110316	-0.103473	0.000205519	0.00743098	cg25456425	chr8	143361157	143361159	200	0.783666	0.819537	0.0270228	0.0624573	-0.0358713	0.402759	0.012175	-0.949016	down_regulated	positive
52068	ENSG00000171130.13	chr7	149571893	+	2.5782	0.756615	-1.82158	5.15324e-05	0.000387251	0.277476	0.0772156	-0.200261	1.81391e-06	0.000198803	cg15933823	chr7	149571372	149571374	-520	0.0993606	0.107628	0.0839901	0.152622	-0.00826693	0.333486	0.0407508	-1.76873	down_regulated	positive
52131	ENSG00000171227.6	chr2	120187477	+	0.565421	0.102557	-0.462864	0.03818	0.0988451	0.0655168	0.0114259	-0.0540909	0.0322836	0.24337	cg07944060	chr2	120186802	120186804	-674	0.608966	0.817969	0.000128958	0.00102177	-0.209003	0.229408	0.165905	-2.4629	down_regulated	None
5237	ENSG00000068028.13	chr3	50374895	-	3.55274	4.73599	1.18325	2.4012e-06	2.82145e-05	0.479096	0.702429	0.223333	8.09245e-05	0.00370212	cg06117233	chr3	50375612	50375614	-718	0.224745	0.352814	9.50379e-05	0.000816465	-0.128069	-0.321261	0.0492164	0.414735	up_regulated	negtive
5238	ENSG00000068028.13	chr3	50375719	-	1.44164	0.67547	-0.766171	0.00395913	0.0154216	0.176635	0.085819	-0.0908164	0.00473111	0.0703328	cg06375085	chr3	50375193	50375195	525	0.00892361	0.0117344	0.0216522	0.0525212	-0.00281078	0.372302	0.0213466	-1.09375	down_regulated	positive
52382	ENSG00000171604.7	chr5	139027489	+	0.0621908	0.302676	0.240486	0.0428937	0.108347	0.00356064	0.0166549	0.0130942	0.0494439	0.309934	cg02084046	chr5	139027358	139027360	-130	0.131882	0.175874	0.00472468	0.0159191	-0.0439918	-0.19758	0.234422	2.283	up_regulated	None
5239	ENSG00000068028.13	chr3	50378411	-	2.7515	1.611	-1.1405	0.00158928	0.00713047	0.344268	0.211752	-0.132517	0.00161353	0.0333337	cg12966367	chr3	50378406	50378408	4	0.629968	0.419905	8.59806e-08	1.19427e-05	0.210063	-0.455394	0.00406658	-0.772259	down_regulated	negtive
52539	ENSG00000171793.9	chr1	41445007	+	3.95296	5.3627	1.40974	1.83403e-07	3.16419e-06	0.0783366	0.109148	0.0308115	7.67262e-10	4.83129e-07	cg22224597	chr1	41444870	41444872	-136	0.545004	0.383475	0.00753599	0.0229536	0.16153	0.424077	0.00796883	0.440027	up_regulated	positive
52540	ENSG00000171793.9	chr1	41445780	+	0.586391	1.56805	0.98166	0.000476485	0.00257052	0.0116228	0.03177	0.0201472	0.00048809	0.013994	cg26272893	chr1	41445792	41445794	13	0.00805582	0.00719033	0.341509	0.454351	0.000865486	-0.412157	0.0101329	1.41904	up_regulated	negtive
52588	ENSG00000171840.7	chr12	752851	-	3.97799	3.06795	-0.910033	0.0129492	0.0411785	0.626755	0.473219	-0.153536	0.00137874	0.0298622	cg05367443	chr12	752289	752291	561	0.0889194	0.0609165	0.297682	0.409552	0.0280029	0.0605673	0.717934	-0.374762	down_regulated	None
52589	ENSG00000171840.7	chr12	772945	-	0.185516	0.702707	0.517191	0.0225849	0.0649547	0.0244451	0.118847	0.094402	0.023914	0.201282	cg03277819	chr12	772528	772530	416	0.734413	0.776796	0.202201	0.303622	-0.0423834	-0.51019	0.00106664	1.92138	up_regulated	negtive
5260	ENSG00000068305.13	chr15	100105622	+	2.71952	1.36726	-1.35226	1.42785e-07	2.56087e-06	0.167629	0.0944998	-0.0731295	1.35403e-07	2.57743e-05	cg04219504	chr15	100105187	100105189	-434	0.564732	0.721755	0.000331753	0.00207243	-0.157024	0.488712	0.00185032	-0.992067	down_regulated	positive
52774	ENSG00000172059.6	chr2	10184302	+	3.2156	1.91697	-1.29863	0.00126505	0.00589567	0.38364	0.286498	-0.0971422	0.0225314	0.1933	cg04278225	chr2	10183602	10183604	-699	0.0979545	0.0944639	0.352353	0.465188	0.00349063	-0.176973	0.287823	-0.746259	down_regulated	None
52819	ENSG00000172164.9	chr8	121825092	-	0.872131	1.9318	1.05967	0.0103555	0.0342604	0.0849513	0.164382	0.0794303	0.0124768	0.133824	cg14992108	chr8	121825469	121825471	-378	0.745504	0.895793	0.000381974	0.00230367	-0.150289	-0.702843	8.66509e-07	1.14733	up_regulated	negtive
52835	ENSG00000172183.10	chr15	89179384	+	0.879197	0.252593	-0.626603	0.0145774	0.0454416	0.0677093	0.020101	-0.0476082	0.0158618	0.155853	cg02984092	chr15	89178873	89178875	-510	0.769117	0.733026	0.285379	0.396567	0.0360907	-0.438485	0.00589271	-1.79937	down_regulated	negtive
53061	ENSG00000172530.15	chr16	87982850	+	1.18532	0.650751	-0.534573	0.0278038	0.0767384	0.0505403	0.0280648	-0.0224755	0.031643	0.240196	cg00707445	chr16	87982140	87982142	-709	0.876392	0.938454	0.0446658	0.0928438	-0.0620614	-0.0440792	0.792725	-0.865105	down_regulated	None
53069	ENSG00000172530.15	chr16	88016224	+	0.668051	0.17941	-0.488641	0.0321229	0.0861972	0.0283463	0.00809626	-0.02025	0.0321564	0.242713	cg07560587	chr16	88016573	88016575	350	0.596686	0.620234	0.529165	0.632551	-0.0235477	-0.183116	0.271144	-1.8967	down_regulated	None
53323	ENSG00000172889.11	chr9	139553308	+	2.09253	0.236288	-1.85624	1.09818e-10	6.62244e-09	0.189526	0.0249729	-0.164553	3.31674e-10	2.40629e-07	cg14143326	chr9	139553209	139553211	-98	0.302311	0.50827	1.09905e-06	4.23384e-05	-0.205959	0.76542	2.17587e-08	-3.14663	down_regulated	positive
5343	ENSG00000068784.8	chr2	45795160	-	2.44425	1.64672	-0.797537	0.0100096	0.033321	0.283797	0.196738	-0.0870586	0.0134171	0.139862	cg12939390	chr2	45795646	45795648	-487	0.820976	0.780074	0.0332454	0.0735227	0.0409015	-0.286338	0.0813611	-0.569801	down_regulated	None
53763	ENSG00000173535.9	chr8	22941868	+	0.364366	3.40158	3.03721	5.73919e-11	3.82266e-09	0.0374396	0.376627	0.339187	1.85568e-12	4.76383e-09	cg06781213	chr8	22941369	22941371	-498	0.658518	0.769695	0.000166183	0.00123604	-0.111177	-0.699052	1.05092e-06	3.22274	up_regulated	negtive
53764	ENSG00000173535.9	chr8	22960103	+	4.15514	2.71694	-1.4382	7.22955e-07	1.01587e-05	0.4815	0.309965	-0.171535	1.04925e-08	3.60375e-06	cg01523600	chr8	22959712	22959714	-390	0.6514	0.811776	0.000261802	0.00173307	-0.160376	0.554629	0.000302141	-0.612915	down_regulated	positive
53809	ENSG00000173598.9	chr12	93772326	+	2.32173	1.30858	-1.01315	0.00054847	0.002897	0.243258	0.144716	-0.0985417	0.000893124	0.0217643	cg21411757	chr12	93771483	93771485	-842	0.0724784	0.0788872	0.0113798	0.0317032	-0.0064088	0.35724	0.0276765	-0.827195	down_regulated	positive
53841	ENSG00000173638.14	chr21	46954620	-	3.30107	1.43787	-1.86319	0.000116149	0.00077341	0.337157	0.118402	-0.218755	1.54614e-08	4.84501e-06	cg27368243	chr21	46955565	46955567	-946	0.64282	0.548852	0.0147955	0.0389535	0.0939682	-0.568945	0.000193584	-1.199	down_regulated	negtive
53843	ENSG00000173638.14	chr21	46961752	-	0.25452	0.867475	0.612955	0.00758388	0.0265151	0.0234668	0.0731412	0.0496744	0.00990422	0.115652	cg15725933	chr21	46962201	46962203	-450	0.0415258	0.0369186	0.153746	0.245316	0.00460718	0.269568	0.101698	1.76904	up_regulated	None
53844	ENSG00000173638.14	chr21	46962385	-	2.57697	3.93705	1.36008	7.84302e-06	7.71391e-05	0.273715	0.399286	0.125571	0.00040175	0.0121097	cg03721454	chr21	46961394	46961396	990	0.659486	0.806063	0.01471	0.0387813	-0.146577	-0.360898	0.0260124	0.611441	up_regulated	negtive
5408	ENSG00000069020.14	chr5	66124602	+	1.47325	2.6993	1.22605	0.000104596	0.000708755	0.0439522	0.101938	0.0579857	1.15597e-06	0.000138026	cg05088356	chr5	66124166	66124168	-435	0.643464	0.78547	0.0111944	0.0313006	-0.142006	-0.284502	0.0834192	0.873583	up_regulated	None
54270	ENSG00000174405.9	chr13	108870716	-	2.55713	1.13517	-1.42196	2.46852e-05	0.000206667	0.350538	0.175409	-0.175129	2.95842e-05	0.00172306	cg05627390	chr13	108871166	108871168	-451	0.0722672	0.0614205	0.0651839	0.125043	0.0108467	-0.339308	0.0371567	-1.17161	down_regulated	negtive
54389	ENSG00000174579.3	chr3	135916083	-	1.52632	0.722163	-0.80416	0.00291738	0.0119065	0.168747	0.0832583	-0.0854884	0.00225383	0.0421856	cg18633432	chr3	135915555	135915557	527	0.0636757	0.0664431	0.294772	0.40652	-0.00276734	0.101381	0.544753	-1.07966	down_regulated	None
5439	ENSG00000069399.8	chr19	45250962	+	2.04924	0.976765	-1.07247	0.0055823	0.0205127	0.0727674	0.0368741	-0.0358934	0.00587955	0.081194	cg01070148	chr19	45250753	45250755	-208	0.0198968	0.0215854	0.281653	0.392632	-0.00168853	0.441515	0.00552121	-1.069	down_regulated	positive
54498	ENSG00000174827.9	chr1	145726918	+	1.54168	2.58827	1.04659	0.00593636	0.0216039	0.0514194	0.0846324	0.033213	0.0047814	0.0708411	cg05803361	chr1	145727319	145727321	402	0.437063	0.676933	3.97317e-06	9.16611e-05	-0.23987	-0.441549	0.00551714	0.747483	up_regulated	negtive
5453	ENSG00000069424.10	chr1	6105981	+	3.03074	0.388073	-2.64266	1.11147e-07	2.06084e-06	0.131307	0.0167561	-0.11455	1.64778e-08	5.02203e-06	cg17106415	chr1	6105002	6105004	-978	0.694899	0.798025	0.00369386	0.0131257	-0.103126	0.414765	0.00962097	-2.96527	down_regulated	positive
54792	ENSG00000175265.13	chr15	34729667	-	2.7835	1.84534	-0.938159	0.0272504	0.0755174	0.326437	0.223527	-0.102909	0.0022059	0.0415449	cg19701378	chr15	34730070	34730072	-404	0.544259	0.32305	0.000103881	0.000871992	0.221209	-0.537279	0.000504779	-0.593012	down_regulated	negtive
54855	ENSG00000175348.6	chr11	8986558	-	2.8772	2.28664	-0.590565	0.012529	0.040094	0.328559	0.279489	-0.0490699	0.0321282	0.242614	cg23689457	chr11	8986378	8986380	179	0.0226311	0.0249548	0.143596	0.232561	-0.00232375	0.283813	0.084202	-0.331439	down_regulated	None
55268	ENSG00000176155.14	chr17	80064463	-	4.80448	3.73413	-1.07035	0.00350149	0.0138757	0.137916	0.110768	-0.027148	0.012853	0.136454	cg26928858	chr17	80064437	80064439	25	0.261885	0.168938	0.0643639	0.123821	0.0929472	-0.498601	0.0014422	-0.363607	down_regulated	negtive
55414	ENSG00000176454.9	chr15	34659479	-	1.57838	2.27667	0.698293	0.0125131	0.0400491	0.102327	0.131719	0.0293927	0.0446839	0.2928	cg01209271	chr15	34659814	34659816	-336	0.0199625	0.017942	0.117485	0.198602	0.00202054	0.308502	0.0595021	0.528484	up_regulated	None
55430	ENSG00000176473.9	chr14	100942811	+	0.0468747	0.572297	0.525423	0.0010534	0.00504732	0.00555702	0.0807905	0.0752335	0.000884755	0.0216302	cg19455171	chr14	100943010	100943012	200	0.578814	0.849311	9.53854e-07	3.91553e-05	-0.270496	-0.513796	0.000968953	3.60988	up_regulated	negtive
55450	ENSG00000176531.6	chr19	44009087	-	2.27558	3.28509	1.00951	0.00332493	0.013284	0.0957847	0.133663	0.0378785	0.0022715	0.0424687	cg17121205	chr19	44009352	44009354	-266	0.690528	0.788366	0.00437598	0.0149966	-0.097838	-0.422406	0.00824602	0.529699	up_regulated	negtive
55543	ENSG00000176700.15	chr15	85177461	+	3.54455	2.93503	-0.609511	0.00209094	0.0089946	0.525667	0.447535	-0.0781325	0.021698	0.189221	cg05329798	chr15	85176640	85176642	-820	0.0662899	0.0690155	0.41115	0.52318	-0.00272556	0.264195	0.108972	-0.272223	down_regulated	None
55930	ENSG00000177311.6	chr3	141121660	+	2.64974	2.06344	-0.586298	0.0374098	0.0973089	0.111622	0.0872882	-0.0243338	0.0187461	0.17342	cg20959189	chr3	141122631	141122633	972	0.840272	0.794122	0.0240059	0.0569359	0.04615	-0.373592	0.0208657	-0.360798	down_regulated	negtive
55938	ENSG00000177337.3	chr18	3594092	+	3.19104	4.05979	0.868747	0.00750678	0.0262793	0.405045	0.445852	0.0408074	0.0145272	0.146825	cg03760316	chr18	3594196	3594198	105	0.0752062	0.0742337	0.734557	0.805625	0.000972531	0.445937	0.0050154	0.347377	up_regulated	positive
55996	ENSG00000177426.16	chr18	3451591	+	3.24122	2.63703	-0.60419	0.0376076	0.0976976	0.17308	0.138702	-0.0343784	0.0142004	0.144816	cg26491697	chr18	3451446	3451448	-144	0.0523129	0.0510257	0.792439	0.850758	0.00128722	-0.311284	0.0571255	-0.297624	down_regulated	None
56150	ENSG00000177685.12	chr11	827248	+	0.927091	1.48799	0.560903	0.044563	0.111614	0.109452	0.183537	0.0740844	0.0203813	0.18202	cg26015384	chr11	827612	827614	365	0.259953	0.30575	0.224655	0.32951	-0.0457964	-0.477959	0.00240624	0.682585	up_regulated	negtive
56249	ENSG00000177830.13	chr11	915058	-	5.64226	3.99759	-1.64467	0.000940946	0.00458647	0.107179	0.0771098	-0.0300696	6.7711e-05	0.0032483	cg18205787	chr11	915238	915240	-181	0.604528	0.523828	0.138188	0.225644	0.0807	-0.788077	4.28197e-09	-0.497142	down_regulated	negtive
5627	ENSG00000070423.13	chr19	661402	-	1.19543	0.526293	-0.669133	0.022404	0.0645264	0.0474313	0.0225788	-0.0248525	0.0349465	0.255201	cg26522585	chr19	661746	661748	-345	0.0947339	0.101578	0.0506137	0.102462	-0.00684383	0.24788	0.13348	-1.18359	down_regulated	None
56285	ENSG00000177943.9	chr9	139746819	+	3.51306	2.16794	-1.34513	0.00382265	0.0149565	0.207389	0.147597	-0.0597918	0.0106783	0.120803	cg15619125	chr9	139747227	139747229	409	0.746059	0.759876	0.737454	0.80796	-0.0138176	-0.2604	0.114344	-0.696407	down_regulated	None
56290	ENSG00000177951.13	chr11	207221	-	0.068526	0.319387	0.250861	0.0464093	0.115308	0.0104839	0.0530331	0.0425492	0.0400214	0.275508	cg01689892	chr11	207411	207413	-191	0.0120983	0.0116394	0.715556	0.790567	0.000458911	-0.137161	0.411552	2.22058	up_regulated	None
56446	ENSG00000178188.10	chr16	28857921	+	1.72196	0.734483	-0.987475	0.000922623	0.00451145	0.0693271	0.0313344	-0.0379927	0.00143378	0.030604	cg00348858	chr16	28858441	28858443	521	0.160095	0.180522	0.322936	0.435703	-0.0204274	0.287502	0.0800759	-1.22925	down_regulated	None
56454	ENSG00000178199.9	chr6	149804311	-	1.37162	0.61526	-0.756358	0.0153482	0.0474113	0.234358	0.111423	-0.122935	0.0313134	0.23848	cg15559674	chr6	149803425	149803427	885	0.725758	0.678385	0.248567	0.356596	0.0473731	-0.240505	0.145809	-1.15661	down_regulated	None
56465	ENSG00000178209.10	chr8	145016692	-	4.9484	2.88058	-2.06782	1.99337e-06	2.40332e-05	0.110293	0.0674001	-0.0428934	3.92683e-07	6.22566e-05	cg00521239	chr8	145015963	145015965	728	0.605777	0.46901	0.00526503	0.0173305	0.136767	-0.644837	1.24276e-05	-0.780603	down_regulated	negtive
56466	ENSG00000178209.10	chr8	145018126	-	4.70304	2.6396	-2.06344	6.42455e-08	1.29288e-06	0.104932	0.0630549	-0.0418775	3.30844e-08	8.65464e-06	cg08718031	chr8	145017242	145017244	883	0.215387	0.0962671	0.0286363	0.0653798	0.11912	-0.416367	0.00931749	-0.833273	down_regulated	negtive
56636	ENSG00000178685.9	chr8	145086940	-	0.870267	0.243889	-0.626379	0.00546038	0.0201476	0.0328626	0.0105286	-0.022334	0.0102352	0.117806	cg12089698	chr8	145086881	145086883	58	0.608084	0.740189	0.000277992	0.00181236	-0.132105	0.226369	0.171739	-1.83524	down_regulated	None
56698	ENSG00000178809.7	chr7	75024337	+	2.43487	1.0118	-1.42307	3.66479e-06	4.03475e-05	0.479684	0.247167	-0.232517	0.000967389	0.0230342	cg08296730	chr7	75023588	75023590	-748	0.756848	0.88748	0.000266317	0.00175514	-0.130631	0.422998	0.00814676	-1.26692	down_regulated	positive
56700	ENSG00000178809.7	chr7	75027418	+	0.206787	1.09201	0.885223	0.00712604	0.0251769	0.0291716	0.234306	0.205134	0.00216181	0.0409689	cg15428835	chr7	75027520	75027522	103	0.658279	0.810315	3.00318e-06	7.71507e-05	-0.152036	-0.679222	2.75356e-06	2.40077	up_regulated	negtive
56705	ENSG00000178814.11	chr8	145118735	-	1.00031	0.132929	-0.867381	0.00230516	0.00976571	0.0702281	0.00949949	-0.0607286	0.00183262	0.0364917	cg12890671	chr8	145118863	145118865	-129	0.903524	0.829517	0.00688334	0.0213788	0.0740073	-0.34122	0.0360347	-2.91172	down_regulated	negtive
5673	ENSG00000070614.10	chr5	149887674	+	2.3906	1.13988	-1.25073	2.15559e-05	0.0001835	0.195489	0.103051	-0.0924382	3.10764e-05	0.00179898	cg16674484	chr5	149887496	149887498	-177	0.719986	0.554716	0.000828804	0.00414972	0.16527	-0.742027	9.74523e-08	-1.0685	down_regulated	negtive
56796	ENSG00000178974.5	chr14	55817507	+	0.379627	1.00641	0.62678	0.0160804	0.0492974	0.0658301	0.172129	0.106298	0.0153765	0.152364	cg23234828	chr14	55818340	55818342	834	0.788696	0.863278	0.00490717	0.0163941	-0.0745823	-0.324455	0.0468788	1.40656	up_regulated	negtive
568	ENSG00000005889.11	chrX	24169543	+	0.0642347	0.594085	0.52985	0.0237745	0.0676908	0.00406239	0.032919	0.0288566	0.027106	0.217378	cg13653808	chrX	24168783	24168785	-759	0.239006	0.287719	0.00123121	0.00562104	-0.0487123	-0.433716	0.00652098	3.20924	up_regulated	negtive
57043	ENSG00000179409.6	chr17	656016	-	0.385484	0.0486685	-0.336816	0.0360608	0.0945546	0.0795795	0.0099997	-0.0695798	0.0270251	0.216988	cg15825264	chr17	655739	655741	276	0.143146	0.101292	0.00285408	0.0107351	0.0418541	-0.33617	0.0390601	-2.98561	down_regulated	negtive
57311	ENSG00000179988.9	chr10	124713897	+	0.676335	2.49031	1.81398	5.63817e-05	0.000417614	0.051293	0.181602	0.130309	4.96305e-06	0.000431333	cg10860308	chr10	124714383	124714385	487	0.447323	0.544801	0.00484694	0.0162364	-0.0974773	-0.5849	0.000114991	1.88052	up_regulated	negtive
57372	ENSG00000180155.14	chr8	143858012	-	2.98121	0.913891	-2.06732	8.23053e-08	1.59593e-06	0.157188	0.0608492	-0.0963387	6.84476e-07	9.28577e-05	cg02228226	chr8	143857044	143857046	967	0.95144	0.966661	0.0348245	0.0762708	-0.0152202	0.383272	0.0175384	-1.70581	down_regulated	positive
57373	ENSG00000180155.14	chr8	143858438	-	1.80875	0.788353	-1.0204	0.00666876	0.0238424	0.0900192	0.0418055	-0.0482136	0.00727985	0.0938214	cg15511327	chr8	143859409	143859411	-972	0.139632	0.118833	0.509132	0.61459	0.0207994	-0.273135	0.0970768	-1.19808	down_regulated	None
57732	ENSG00000180953.7	chr15	80207598	-	1.65015	2.58865	0.938501	0.0155927	0.0480218	0.167155	0.244605	0.0774504	0.0302225	0.233341	cg18753337	chr15	80206997	80206999	600	0.879453	0.89454	0.124076	0.207322	-0.0150871	0.315011	0.0540603	0.649604	up_regulated	None
57805	ENSG00000181061.9	chr3	42845925	-	4.27602	3.17792	-1.0981	0.00184828	0.00809085	0.300551	0.2394	-0.0611504	0.00268596	0.0477181	cg18181936	chr3	42846181	42846183	-257	0.0107699	0.00871348	0.103795	0.180269	0.00205646	-0.301765	0.0655849	-0.428184	down_regulated	None
58054	ENSG00000181744.4	chr3	143691923	+	1.11337	0.337198	-0.776176	0.000419191	0.00230557	0.163765	0.0530556	-0.110709	0.000591215	0.0160804	cg10116431	chr3	143690927	143690929	-995	0.0834387	0.0631955	0.00127751	0.00578144	0.0202431	-0.336529	0.0388386	-1.72327	down_regulated	negtive
58118	ENSG00000181894.10	chr19	58666477	-	1.82202	1.11501	-0.707006	0.0214404	0.0622784	0.23382	0.140125	-0.0936943	0.00787049	0.0989811	cg14340463	chr19	58665642	58665644	834	0.514533	0.56882	0.219944	0.32408	-0.0542873	-0.377067	0.0196153	-0.708478	down_regulated	negtive
58188	ENSG00000182050.9	chr12	87232681	-	2.23122	0.594345	-1.63688	6.0839e-05	0.000445175	0.590975	0.335533	-0.255442	0.0266573	0.215225	cg18344063	chr12	87232510	87232512	170	0.748652	0.82766	0.0487834	0.0995587	-0.0790075	0.398059	0.0133208	-1.90846	down_regulated	positive
58261	ENSG00000182156.5	chr17	77704681	+	4.95741	3.55168	-1.40573	0.0193388	0.0571898	0.514298	0.602256	0.0879585	0.0224357	0.192902	cg25975818	chr17	77704297	77704299	-383	0.90914	0.923209	0.000820722	0.0041186	-0.0140691	0.430634	0.00695711	-0.481085	down_regulated	positive
58330	ENSG00000182208.8	chr11	1507976	-	0.921102	0.222859	-0.698243	0.00714489	0.0252372	0.0627514	0.0160398	-0.0467116	0.00692749	0.0908235	cg03565674	chr11	1507320	1507322	655	0.731373	0.724465	0.826987	0.877084	0.00690846	-0.166875	0.316649	-2.04723	down_regulated	None
58357	ENSG00000182247.5	chr3	23244784	+	3.49382	2.35246	-1.14136	2.08235e-05	0.000177981	0.417544	0.319558	-0.0979869	0.0004022	0.0121097	cg13447539	chr3	23244124	23244126	-659	0.0831702	0.11062	0.00559704	0.0181821	-0.0274497	0.329846	0.0431376	-0.570637	down_regulated	positive
5858	ENSG00000071655.13	chr19	1586361	-	0.181159	0.588234	0.407074	0.0173058	0.052287	0.00689223	0.0227704	0.0158782	0.0151335	0.150604	cg06857928	chr19	1585916	1585918	444	0.825665	0.912844	0.00214908	0.00862845	-0.0871794	-0.042882	0.798237	1.69913	up_regulated	None
58766	ENSG00000182902.9	chr22	18043139	+	0.910868	2.31644	1.40557	0.00202149	0.00872808	0.0919771	0.221664	0.129687	0.000378049	0.0116015	cg25575883	chr22	18043393	18043395	255	0.779051	0.893184	0.00188474	0.00779491	-0.114133	-0.692252	1.47477e-06	1.34659	up_regulated	negtive
58866	ENSG00000183011.9	chr17	7788556	-	2.69227	4.13886	1.44659	0.000557421	0.00293551	0.233695	0.321042	0.0873469	0.00206063	0.0398664	cg13916266	chr17	7787657	7787659	898	0.359679	0.506109	0.00132421	0.00594446	-0.14643	-0.396936	0.0136078	0.620412	up_regulated	negtive
59100	ENSG00000183323.8	chr5	68628543	-	5.35532	3.63017	-1.72516	2.32569e-08	5.47273e-07	0.344356	0.261975	-0.0823805	1.25055e-08	4.13213e-06	cg02580917	chr5	68628239	68628241	303	0.293236	0.413376	1.99547e-05	0.00026732	-0.12014	0.481184	0.00222591	-0.560937	down_regulated	positive
59191	ENSG00000183486.8	chr21	42733870	+	3.9936	2.79003	-1.20357	0.00839103	0.0288326	0.184718	0.143348	-0.0413706	0.0321672	0.242767	cg04828792	chr21	42733432	42733434	-437	0.639998	0.820073	0.000104201	0.000873956	-0.180075	0.227333	0.169874	-0.51741	down_regulated	None
59469	ENSG00000183853.13	chr1	157963063	+	3.26446	2.3603	-0.904158	0.0184322	0.0550366	0.392179	0.318167	-0.0740118	0.0275554	0.219058	cg26870566	chr1	157962474	157962476	-588	0.677363	0.846451	4.47888e-05	0.000473677	-0.169089	0.519754	0.000824854	-0.467873	down_regulated	positive
59524	ENSG00000183963.14	chr22	31460091	+	0.30621	1.73119	1.42498	0.0120529	0.0388151	0.0134048	0.0697434	0.0563385	0.0110797	0.123729	cg26683361	chr22	31460130	31460132	40	0.672473	0.844878	8.72304e-05	0.000766963	-0.172405	-0.444679	0.00515509	2.49917	up_regulated	negtive
60238	ENSG00000185008.13	chr3	75955846	+	1.16493	0.475002	-0.689925	0.0272272	0.0754739	0.180427	0.0667754	-0.113651	0.0217582	0.189554	cg04248446	chr3	75955843	75955845	-2	0.210835	0.117492	0.0396376	0.0845002	0.0933429	-0.193366	0.244752	-1.29423	down_regulated	None
60275	ENSG00000185033.10	chr15	90728150	+	3.54227	2.65654	-0.885732	0.000707107	0.00359945	0.0708937	0.0557588	-0.0151349	0.000356025	0.0112091	cg24312661	chr15	90728156	90728158	7	0.020328	0.0260045	0.196169	0.296496	-0.00567645	0.366013	0.0238245	-0.415127	down_regulated	positive
6040	ENSG00000072422.12	chr10	62761198	-	3.00847	1.99934	-1.00912	0.0312451	0.0842895	0.132409	0.0975235	-0.0348857	0.0491982	0.30905	cg16971589	chr10	62761298	62761300	-101	0.220697	0.050377	0.0160983	0.0416196	0.17032	-0.228347	0.167925	-0.589502	down_regulated	None
60431	ENSG00000185189.11	chr8	144922802	-	2.96394	1.8556	-1.10834	0.000719806	0.00365384	0.0739672	0.0471293	-0.0268378	0.000457495	0.0133461	cg17328794	chr8	144922744	144922746	57	0.0691544	0.0756247	0.101885	0.177645	-0.00647032	0.245259	0.13777	-0.675628	down_regulated	None
60520	ENSG00000185324.17	chr16	89753359	+	1.83784	1.01051	-0.827336	0.00335104	0.0133709	0.0608825	0.0365113	-0.0243713	0.00715228	0.0928767	cg05714116	chr16	89752554	89752556	-804	0.711705	0.780062	0.00521287	0.0171934	-0.0683578	0.332128	0.0416281	-0.862934	down_regulated	positive
60540	ENSG00000185347.13	chr14	105956192	+	0.187674	0.548962	0.361289	0.0310332	0.0838168	0.0211926	0.0608445	0.0396519	0.0325638	0.244536	cg05252161	chr14	105956198	105956200	7	0.0210783	0.0274249	0.00999903	0.0286421	-0.00634663	-0.418247	0.00897186	1.54848	up_regulated	negtive
61003	ENSG00000185920.11	chr9	98269699	-	3.10628	1.78898	-1.3173	3.86397e-05	0.000303286	0.134193	0.0927665	-0.0414266	0.00252948	0.0458223	cg14319249	chr9	98269525	98269527	173	0.0662185	0.07856	0.054212	0.108135	-0.0123416	0.401518	0.0124691	-0.796054	down_regulated	positive
61314	ENSG00000186340.10	chr6	169654139	-	3.48887	1.92773	-1.56114	0.000342908	0.00194592	0.163755	0.0927945	-0.0709601	3.27644e-05	0.00186755	cg22550299	chr6	169654841	169654843	-703	0.423111	0.575702	0.000408151	0.00242308	-0.15259	0.470803	0.00285284	-0.855855	down_regulated	positive
61499	ENSG00000186635.10	chr11	72433403	-	6.03103	4.79832	-1.23271	0.00148294	0.00672765	0.116589	0.096519	-0.0200699	0.000430565	0.0127387	cg18769818	chr11	72433058	72433060	344	0.24241	0.121414	0.00667804	0.0208804	0.120996	-0.698316	1.09066e-06	-0.329875	down_regulated	negtive
61501	ENSG00000186635.10	chr11	72463448	-	3.30551	4.31483	1.00932	0.00032437	0.00185351	0.0638468	0.088413	0.0245662	2.60981e-07	4.36577e-05	cg21931656	chr11	72462962	72462964	485	0.117366	0.204265	1.79938e-06	5.65088e-05	-0.0868989	-0.499081	0.00142459	0.38443	up_regulated	negtive
61544	ENSG00000186704.8	chr7	76610419	+	2.91897	2.26958	-0.649392	0.0172192	0.0520742	0.635523	0.511082	-0.124441	0.0286655	0.225175	cg08066384	chr7	76610058	76610060	-360	0.888074	0.910165	0.0298711	0.0675779	-0.0220909	0.387579	0.0162078	-0.363035	down_regulated	positive
62475	ENSG00000188191.10	chr7	752209	-	1.98281	1.09231	-0.890502	0.00828769	0.0285357	0.23657	0.146913	-0.0896574	0.0307696	0.236061	cg12441126	chr7	751961	751963	247	0.645477	0.450098	0.004013	0.0140078	0.195379	-0.493866	0.00162644	-0.860163	down_regulated	negtive
62483	ENSG00000188206.5	chr1	245017805	-	1.38276	2.32257	0.939812	0.00146505	0.00666055	0.0757536	0.113823	0.0380698	0.00447396	0.0678531	ch.1.4885626R	chr1	245017807	245017808	-3	0.0565169	0.0609073	0.539697	0.641879	-0.00439031	-0.372533	0.0212597	0.748172	up_regulated	negtive
62503	ENSG00000188243.8	chr13	76111754	-	0.369204	1.15569	0.786486	0.000962504	0.00467405	0.0189706	0.0590499	0.0400793	0.000829659	0.0206705	cg00504034	chr13	76112231	76112233	-478	0.071435	0.0707685	0.889653	0.923293	0.000666539	0.222231	0.179921	1.64626	up_regulated	None
62562	ENSG00000188343.8	chr8	94712480	+	1.00391	0.204868	-0.799039	0.000957502	0.00465337	0.0550196	0.0137142	-0.0413054	0.00157062	0.0327397	cg02509647	chr8	94712809	94712811	330	0.0324088	0.0345812	0.361363	0.474147	-0.0021724	0.272985	0.097268	-2.29286	down_regulated	None
62683	ENSG00000188542.5	chr2	241501904	+	0.238953	0.705345	0.466392	0.0211574	0.0616057	0.0633274	0.178745	0.115417	0.0289601	0.226825	cg19457908	chr2	241502678	241502680	775	0.770135	0.807883	0.00257702	0.00991812	-0.0377482	-0.271159	0.0996166	1.5616	up_regulated	None
62690	ENSG00000188554.9	chr17	41322498	+	4.72757	3.70334	-1.02422	0.000117051	0.0007789	0.232796	0.199127	-0.033669	0.000165722	0.00636439	cg17379558	chr17	41322481	41322483	-16	0.0713076	0.0646756	0.130392	0.215583	0.00663201	-0.356349	0.0280952	-0.352269	down_regulated	negtive
62736	ENSG00000188629.7	chr19	9473696	+	0.0595272	0.76291	0.703383	0.00934059	0.0315257	0.00799835	0.0767026	0.0687043	0.0114053	0.126144	cg14737994	chr19	9474127	9474129	432	0.738204	0.67287	0.0367621	0.0796493	0.0653344	-0.368141	0.0229608	3.67989	up_regulated	negtive
6309	ENSG00000073803.9	chr3	185080908	+	0.808327	0.237833	-0.570494	0.00393653	0.0153444	0.0305241	0.0103601	-0.020164	0.00856014	0.104932	cg11743827	chr3	185080904	185080906	-3	0.661224	0.546319	0.0109628	0.0307848	0.114905	-0.287046	0.0805779	-1.76499	down_regulated	None
63095	ENSG00000189157.9	chr4	77172853	+	3.1069	2.32409	-0.782807	0.0044945	0.0171443	0.396199	0.306589	-0.08961	0.0362263	0.260565	cg22074950	chr4	77173118	77173120	266	0.113007	0.158069	0.013398	0.0360406	-0.0450623	0.417073	0.00918634	-0.418808	down_regulated	positive
63108	ENSG00000189171.9	chr1	153599524	-	2.37501	1.16606	-1.20895	0.00270009	0.01116	0.197896	0.105288	-0.0926078	0.0041263	0.0641392	cg02331910	chr1	153599830	153599832	-307	0.252662	0.364017	0.00460102	0.0155965	-0.111355	0.332041	0.041685	-1.02629	down_regulated	positive
63109	ENSG00000189171.9	chr1	153599744	-	1.76102	2.64443	0.883402	0.017099	0.0517748	0.14503	0.257488	0.112458	0.000990153	0.0234607	cg02573566	chr1	153599478	153599480	265	0.327695	0.441563	0.00100913	0.00482262	-0.113868	-0.285671	0.0821037	0.58654	up_regulated	None
63208	ENSG00000189367.10	chr6	127780536	-	0.917641	0.235686	-0.681955	0.0126173	0.0403132	0.212703	0.0437827	-0.168921	0.016393	0.159221	cg13662246	chr6	127781297	127781299	-762	0.808474	0.873643	0.0202604	0.0498511	-0.0651691	0.230599	0.163656	-1.96106	down_regulated	None
63224	ENSG00000189403.10	chr13	31039379	-	2.77284	0.974793	-1.79804	1.15013e-08	3.04931e-07	0.0814486	0.0296633	-0.0517853	4.03197e-09	1.65103e-06	cg04700737	chr13	31040183	31040185	-805	0.0442894	0.051448	0.0121874	0.0334541	-0.00715853	0.370323	0.022102	-1.50819	down_regulated	positive
6326	ENSG00000073910.15	chr13	32605437	+	3.35386	4.07271	0.71885	0.0172646	0.0521872	0.199367	0.242306	0.0429391	0.00965378	0.113542	cg16158863	chr13	32605217	32605219	-219	0.114186	0.20991	4.2593e-05	0.000457034	-0.0957231	-0.368223	0.0229278	0.280167	up_regulated	negtive
63339	ENSG00000196150.9	chr8	146127553	-	2.2976	1.52444	-0.773161	0.00446953	0.0170646	0.430847	0.268634	-0.162212	0.000164583	0.00633616	cg05851813	chr8	146126850	146126852	702	0.0221546	0.0183811	0.0374529	0.0808143	0.00377346	-0.279127	0.0896787	-0.591851	down_regulated	None
63375	ENSG00000196187.7	chr1	226054448	-	0.769394	0.214899	-0.554495	0.0129725	0.0412321	0.01887	0.0060427	-0.0128273	0.0223907	0.192663	cg15323828	chr1	226053672	226053674	775	0.80714	0.794738	0.273571	0.383939	0.0124014	-0.203372	0.220711	-1.84006	down_regulated	None
63668	ENSG00000196428.8	chr3	150140826	+	0.727088	0.130745	-0.596343	0.00309801	0.0125252	0.0539656	0.00962461	-0.044341	0.0027244	0.0482341	cg10735582	chr3	150140074	150140076	-751	0.568086	0.630447	0.161603	0.255055	-0.0623615	0.260078	0.114808	-2.47538	down_regulated	None
63717	ENSG00000196470.7	chr16	48399812	-	0.899671	2.09695	1.19728	0.00120392	0.00564875	0.139143	0.265577	0.126434	0.00399758	0.0628957	cg08209473	chr16	48399768	48399770	43	0.139282	0.186381	0.0164054	0.0422341	-0.0470991	-0.35203	0.0301981	1.22082	up_regulated	negtive
63744	ENSG00000196498.9	chr12	124826601	-	0.43328	0.976021	0.542741	0.0203043	0.0595335	0.00653301	0.0149874	0.00845434	0.0180513	0.169544	cg23878260	chr12	124827314	124827316	-714	0.728548	0.768661	0.00302235	0.0112257	-0.0401134	-0.0799886	0.633093	1.17161	up_regulated	None
63751	ENSG00000196498.9	chr12	125002840	-	2.36567	1.72278	-0.642894	0.0355835	0.0936187	0.0358073	0.0265596	-0.00924774	0.0357401	0.258336	cg04347477	chr12	125002006	125002008	833	0.246065	0.379645	0.000905241	0.0044384	-0.13358	0.375265	0.0202556	-0.457513	down_regulated	positive
63838	ENSG00000196547.10	chr15	91460882	+	1.13773	0.256998	-0.880728	0.000796499	0.00398763	0.01285	0.00266558	-0.0101844	0.000359484	0.011286	cg20507228	chr15	91460070	91460072	-811	0.809448	0.859138	0.12961	0.214583	-0.0496905	0.26478	0.108162	-2.14632	down_regulated	None
64004	ENSG00000196678.9	chr16	20911671	-	4.52226	3.34229	-1.17998	2.19605e-06	2.60856e-05	0.286799	0.233178	-0.0536213	2.79201e-05	0.00164625	cg02026475	chr16	20912112	20912114	-442	0.0587473	0.0654818	0.0400364	0.0851739	-0.00673452	0.308005	0.0599356	-0.43621	down_regulated	None
64119	ENSG00000196814.10	chr9	129097498	+	4.24233	3.24495	-0.997377	0.0139453	0.0437889	0.237215	0.196952	-0.0402627	0.0417887	0.282253	cg13960660	chr9	129096819	129096821	-678	0.741878	0.831432	0.0161109	0.0416459	-0.0895546	0.142325	0.393995	-0.386659	down_regulated	None
64153	ENSG00000196876.9	chr12	51984050	+	0.281691	1.34058	1.05889	0.00081495	0.00406389	0.0183003	0.0795375	0.0612371	0.000515647	0.0145651	cg18426142	chr12	51984245	51984247	196	0.231852	0.488406	8.15982e-08	1.17009e-05	-0.256554	-0.379929	0.0186329	2.25067	up_regulated	negtive
64253	ENSG00000196968.6	chr10	75533363	+	0.2159	0.568587	0.352687	0.0367994	0.0960745	0.0342514	0.103164	0.0689121	0.0161983	0.157974	cg23231163	chr10	75533349	75533351	-13	0.232141	0.387662	2.48636e-05	0.000311366	-0.155521	-0.325861	0.0458787	1.39702	up_regulated	negtive
64257	ENSG00000196975.10	chr2	69871557	+	3.64898	2.57174	-1.07724	0.000106275	0.000717864	0.146355	0.116495	-0.0298603	0.0114584	0.126519	cg10313637	chr2	69870891	69870893	-665	0.0296956	0.0237006	0.00886365	0.026064	0.00599502	-0.338916	0.0373905	-0.504749	down_regulated	negtive
64557	ENSG00000197265.4	chr8	30515135	-	0.470313	0.0848186	-0.385494	0.0208961	0.0609754	0.0354286	0.00689027	-0.0285383	0.0253949	0.209519	cg09086714	chr8	30515922	30515924	-788	0.0874751	0.091842	0.207334	0.309605	-0.00436691	0.197678	0.234185	-2.47117	down_regulated	None
64568	ENSG00000197283.8	chr6	33387847	+	0.930108	0.293328	-0.636779	0.0315052	0.0848558	0.138294	0.0433655	-0.0949285	0.025893	0.211541	cg01320573	chr6	33387002	33387004	-844	0.785724	0.77688	0.686738	0.767074	0.00884403	-0.408139	0.0109672	-1.66488	down_regulated	negtive
64597	ENSG00000197321.10	chr10	29936184	-	0.0468747	0.339507	0.292632	0.018899	0.0561649	0.00140231	0.0109575	0.00955515	0.0169189	0.162531	cg24212268	chr10	29936148	29936150	35	0.794661	0.744213	0.00578475	0.0186637	0.0504479	0.321468	0.0490616	2.85656	up_regulated	positive
64613	ENSG00000197332.7	chr19	11750591	+	0.404882	1.29533	0.890447	0.000821752	0.00409147	0.111752	0.363792	0.252039	0.00065876	0.0174275	cg11948442	chr19	11750360	11750362	-230	0.0977689	0.107625	0.0326588	0.0725003	-0.00985631	-0.479181	0.00233648	1.67775	up_regulated	negtive
64683	ENSG00000197415.7	chr3	157221216	-	1.87442	0.832204	-1.04221	0.00310301	0.0125418	0.11828	0.0474292	-0.070851	0.00013852	0.00556567	cg13449424	chr3	157222025	157222027	-810	0.804986	0.808359	0.878343	0.915182	-0.0033726	0.157015	0.346484	-1.17143	down_regulated	None
64684	ENSG00000197415.7	chr3	157221415	-	1.61542	0.689487	-0.925938	0.0108955	0.0357415	0.0979782	0.0370504	-0.0609277	0.00151013	0.0317766	cg14738921	chr3	157221328	157221330	86	0.697916	0.788755	0.0596277	0.116589	-0.0908397	-0.204483	0.218145	-1.22832	down_regulated	None
64685	ENSG00000197415.7	chr3	157251408	-	0.277871	1.17784	0.899964	0.000499265	0.00267748	0.0156399	0.122249	0.106609	0.000121089	0.00503019	cg19453154	chr3	157250626	157250628	781	0.224544	0.32704	0.000528983	0.00294614	-0.102495	-0.347199	0.0327022	2.08365	up_regulated	negtive
64872	ENSG00000197601.8	chr11	13690217	+	4.22893	3.4401	-0.788833	0.0114433	0.0372249	0.203068	0.18665	-0.0164176	0.046765	0.299959	cg24412501	chr11	13690193	13690195	-23	0.468465	0.290029	0.000293975	0.00189064	0.178436	-0.712073	5.34835e-07	-0.297843	down_regulated	negtive
65021	ENSG00000197782.10	chr19	40596795	-	3.01104	2.14923	-0.861811	0.00170656	0.00756884	0.22828	0.171259	-0.0570205	0.00124821	0.0277341	cg03860969	chr19	40596997	40596999	-203	0.077329	0.083603	0.128437	0.213073	-0.00627402	0.371989	0.0214644	-0.486442	down_regulated	positive
65116	ENSG00000197879.10	chr17	1394531	-	0.167407	0.78177	0.614363	0.00374932	0.0147152	0.00262313	0.0122964	0.00967325	0.00295292	0.0508896	cg14381348	chr17	1394840	1394842	-310	0.152258	0.0988926	7.38226e-05	0.000678591	0.0533651	0.456343	0.00398063	2.22339	up_regulated	positive
65119	ENSG00000197879.10	chr17	1396106	-	3.09072	2.25277	-0.837951	0.00991089	0.0330718	0.0488463	0.0365679	-0.0122784	0.0202503	0.181378	cg12741184	chr17	1397078	1397080	-973	0.673355	0.76946	0.0125528	0.0342451	-0.0961055	0.205887	0.214933	-0.456243	down_regulated	None
65238	ENSG00000197971.10	chr18	74799607	-	2.92936	0.865952	-2.06341	2.76051e-08	6.33986e-07	0.103148	0.0367947	-0.0663532	9.46141e-08	1.96733e-05	cg08737246	chr18	74799908	74799910	-302	0.759816	0.708026	0.0100719	0.0287996	0.0517903	-0.469128	0.00296724	-1.75823	down_regulated	negtive
65241	ENSG00000197971.10	chr18	74839901	-	0.262725	0.906015	0.64329	0.0133609	0.0422416	0.00964287	0.0360751	0.0264322	0.00663904	0.0880973	cg26457248	chr18	74840215	74840217	-315	0.372494	0.410433	0.463841	0.573181	-0.0379388	-0.452302	0.00435803	1.78598	up_regulated	negtive
65242	ENSG00000197971.10	chr18	74843640	-	1.18903	1.88449	0.695459	0.0240096	0.0681985	0.041592	0.0803074	0.0387155	0.000245898	0.00853886	cg15462468	chr18	74843260	74843262	379	0.103799	0.101927	0.561138	0.660896	0.00187155	0.149898	0.36905	0.664387	up_regulated	None
65617	ENSG00000198369.5	chr2	65593886	-	0.243021	1.50392	1.2609	0.00277113	0.0113964	0.0127454	0.0676281	0.0548828	0.00110811	0.0253381	cg01751245	chr2	65593760	65593762	125	0.607045	0.836923	0.000438698	0.00255802	-0.229878	-0.727378	2.3037e-07	2.62958	up_regulated	negtive
65620	ENSG00000198369.5	chr2	65659771	-	1.21405	1.96233	0.748278	0.0191707	0.0568078	0.0659932	0.0951229	0.0291297	0.0471887	0.301547	cg03163734	chr2	65659862	65659864	-92	0.0395664	0.0391214	0.844613	0.890272	0.000444978	0.235664	0.154344	0.692737	up_regulated	None
6588	ENSG00000075240.12	chr22	47016299	+	0.582571	1.31754	0.734965	0.00725941	0.0255639	0.0239971	0.0530637	0.0290666	0.00790148	0.0992271	cg02066590	chr22	47016622	47016624	324	0.859456	0.881865	0.0853063	0.154502	-0.0224097	-0.332712	0.041249	1.17734	up_regulated	negtive
65996	ENSG00000198728.6	chr10	103874703	-	3.11551	4.40156	1.28605	0.000198308	0.00122468	0.209486	0.283199	0.0737135	0.000135928	0.00548529	cg14325733	chr10	103875133	103875135	-431	0.108051	0.194386	0.00669749	0.0209258	-0.0863345	-0.576241	0.000153067	0.498549	up_regulated	negtive
66126	ENSG00000198805.7	chr14	20938685	+	1.1281	0.406911	-0.721187	0.0150075	0.0465214	0.06165	0.0248271	-0.036823	0.0216733	0.189189	cg01293050	chr14	20937713	20937715	-971	0.104537	0.102705	0.668642	0.752364	0.00183171	-0.208151	0.209821	-1.47111	down_regulated	None
66143	ENSG00000198815.4	chr1	42801548	-	4.26541	2.51127	-1.75414	6.00898e-09	1.79422e-07	0.160446	0.101659	-0.0587872	1.68132e-08	5.03337e-06	cg01990334	chr1	42801333	42801335	214	0.0308181	0.0212914	0.00282702	0.0106553	0.00952671	-0.563346	0.000230962	-0.764269	down_regulated	negtive
66351	ENSG00000198929.8	chr1	162337102	+	0.341037	0.0399242	-0.301113	0.0457722	0.114053	0.0327406	0.00337042	-0.0293702	0.0391024	0.271981	cg11687863	chr1	162337247	162337249	146	0.870213	0.919654	0.294566	0.406307	-0.0494412	-0.199181	0.230577	-3.0946	down_regulated	None
66417	ENSG00000198964.9	chr10	52384923	-	2.9604	2.23571	-0.724684	0.0302821	0.0822435	0.138972	0.106608	-0.0323641	0.0148034	0.148536	cg15457883	chr10	52385224	52385226	-302	0.0717416	0.075423	0.126536	0.210569	-0.00368136	0.358823	0.0269458	-0.405055	down_regulated	positive
6662	ENSG00000075426.7	chr2	28618378	+	2.38585	1.59187	-0.793983	0.00741875	0.0260265	0.307508	0.213818	-0.0936903	0.00498003	0.0727099	cg08836542	chr2	28618830	28618832	453	0.296222	0.338363	0.336353	0.449156	-0.0421407	-0.176601	0.288853	-0.583783	down_regulated	None
6703	ENSG00000075651.11	chr3	171489175	-	6.31228	4.27034	-2.04194	2.10016e-07	3.5489e-06	0.138939	0.102702	-0.036237	2.24356e-06	0.000233618	cg02937055	chr3	171489624	171489626	-450	0.612277	0.643523	0.256454	0.365351	-0.0312466	0.038481	0.818579	-0.56381	down_regulated	None
6818	ENSG00000076351.8	chr17	26731839	-	0.969422	1.66734	0.697917	0.0321981	0.0863705	0.116665	0.191817	0.0751522	0.0333673	0.248339	cg04010423	chr17	26732119	26732121	-281	0.40814	0.50096	0.000686802	0.00359234	-0.0928205	-0.35437	0.0290432	0.78235	up_regulated	negtive
68400	ENSG00000203880.7	chr20	62887939	+	2.67325	4.09541	1.42216	7.57272e-06	7.49111e-05	0.175384	0.261753	0.0863686	1.55451e-06	0.00017497	cg04820387	chr20	62887533	62887535	-405	0.0434027	0.0399515	0.216952	0.320647	0.00345118	0.306398	0.0613516	0.615413	up_regulated	None
68633	ENSG00000204256.8	chr6	32936942	+	1.83444	2.37608	0.541635	0.0124843	0.0399824	0.0335672	0.0430227	0.00945551	0.00740307	0.0946963	cg06071395	chr6	32937413	32937415	472	0.0266431	0.0393837	0.0651932	0.125058	-0.0127406	-0.414434	0.00968459	0.37324	up_regulated	negtive
69470	ENSG00000205189.7	chr8	81397854	+	3.19289	2.15515	-1.03774	0.000375328	0.00209975	0.309977	0.234371	-0.0756067	0.000824537	0.0205814	cg15708373	chr8	81397788	81397790	-65	0.058778	0.0641958	0.0408196	0.0865042	-0.00541775	0.359007	0.026862	-0.567076	down_regulated	positive
6962	ENSG00000077044.5	chr2	234327887	+	1.14194	2.38152	1.23958	0.000438386	0.00239568	0.0272231	0.0588635	0.0316404	0.000181815	0.00677956	cg04956471	chr2	234328456	234328458	570	0.565951	0.606438	0.172971	0.268937	-0.0404873	-0.305454	0.0621963	1.06039	up_regulated	None
69877	ENSG00000205758.7	chr21	35016232	-	0.638606	0.0468585	-0.591748	0.00805894	0.0278852	0.0113575	0.000893308	-0.0104642	0.00905718	0.109031	cg16452651	chr21	35016872	35016874	-641	0.314413	0.405074	0.084117	0.152805	-0.090661	0.166991	0.316307	-3.76855	down_regulated	None
7117	ENSG00000077684.11	chr4	129731074	+	2.75789	2.14196	-0.615935	0.0046425	0.0175968	0.34178	0.251856	-0.0899234	0.000242063	0.00845019	cg15389440	chr4	129730136	129730138	-937	0.859947	0.902575	0.00831628	0.0247982	-0.0426274	0.368394	0.0228595	-0.364636	down_regulated	positive
7118	ENSG00000077684.11	chr4	129732443	+	1.26707	2.607	1.33992	4.91307e-06	5.18161e-05	0.142105	0.307032	0.164927	4.00289e-07	6.31624e-05	cg21959036	chr4	129733056	129733058	614	0.0942165	0.0808373	0.127474	0.211801	0.0133792	0.197337	0.235011	1.04089	up_regulated	None
7138	ENSG00000077782.15	chr8	38325418	-	0.717986	0.156152	-0.561834	0.0104995	0.0346632	0.0157277	0.00355443	-0.0121733	0.0149359	0.14935	cg12614213	chr8	38324612	38324614	805	0.20987	0.12808	0.0927895	0.165038	0.0817902	-0.265391	0.10732	-2.20101	down_regulated	None
7203	ENSG00000078070.7	chr3	182833863	-	0.0917649	0.950291	0.858526	0.00143773	0.00655828	0.00293395	0.031843	0.028909	0.00120054	0.0269348	cg27200315	chr3	182833741	182833743	121	0.356369	0.584337	5.70079e-06	0.000115352	-0.227968	-0.410917	0.0103844	3.37235	up_regulated	negtive
72392	ENSG00000213380.9	chr16	69362569	-	0.128083	0.673705	0.545621	0.0345143	0.091404	0.0166225	0.0909715	0.074349	0.0262737	0.213321	cg02004370	chr16	69362628	69362630	-60	0.644786	0.890578	2.09671e-05	0.00027676	-0.245792	-0.233126	0.158961	2.39503	up_regulated	None
72450	ENSG00000213445.4	chr11	65407337	+	1.54822	0.811827	-0.736392	0.000399021	0.00221113	0.0425829	0.0235904	-0.0189925	0.000900695	0.021892	cg04466898	chr11	65407733	65407735	397	0.678312	0.595457	0.00189408	0.00782561	0.0828558	-0.386519	0.0165271	-0.931365	down_regulated	negtive
72504	ENSG00000213533.7	chr3	52874623	-	0.80622	0.216391	-0.589829	0.0132208	0.0418652	0.0589993	0.0184959	-0.0405034	0.0235252	0.199114	cg23485473	chr3	52874467	52874469	155	0.877289	0.925051	0.11394	0.193882	-0.0477612	0.251736	0.12735	-1.89753	down_regulated	None
72662	ENSG00000213741.4	chr14	50065408	-	1.67714	0.751785	-0.925354	0.00248034	0.0103798	0.105421	0.0506436	-0.0547777	0.0032811	0.054532	cg04871582	chr14	50065064	50065066	343	0.054446	0.0642219	0.12389	0.207073	-0.00977591	0.482082	0.00217784	-1.15761	down_regulated	positive
72935	ENSG00000214063.6	chr11	844081	+	5.69105	4.47577	-1.21527	0.000155851	0.000996861	0.128375	0.116087	-0.0122877	0.00136761	0.0296854	cg07269682	chr11	843914	843916	-166	0.1814	0.228454	0.1596	0.252594	-0.0470547	-0.248872	0.131881	-0.346558	down_regulated	None
72936	ENSG00000214063.6	chr11	844446	+	2.21893	1.15536	-1.06357	0.00142662	0.00651432	0.0491055	0.0276509	-0.0214547	0.00257806	0.0464315	cg07269682	chr11	843914	843916	-531	0.1814	0.228454	0.1596	0.252594	-0.0470547	-0.107417	0.520936	-0.941525	down_regulated	None
73071	ENSG00000214253.4	chr7	100884458	-	0.640434	1.39159	0.751151	0.00605599	0.0219782	0.0481841	0.0911958	0.0430117	0.0205669	0.183181	cg25385322	chr7	100884093	100884095	364	0.931832	0.939592	0.521259	0.625505	-0.00775981	-0.322161	0.0485481	1.11961	up_regulated	negtive
73073	ENSG00000214253.4	chr7	100888012	-	0.0595272	0.490644	0.431117	0.0100412	0.0334056	0.00459778	0.0307528	0.026155	0.0140833	0.143995	cg18158419	chr7	100887238	100887240	773	0.392431	0.502162	0.00980784	0.0282113	-0.109731	-0.559098	0.000263509	3.04306	up_regulated	negtive
73166	ENSG00000214413.3	chr10	112678694	-	1.42887	2.48963	1.06076	0.000458191	0.00248719	0.160765	0.264802	0.104037	0.000498975	0.014235	cg00547414	chr10	112677921	112677923	772	0.180511	0.311019	2.7791e-06	7.3681e-05	-0.130507	-0.54343	0.000422147	0.801058	up_regulated	negtive
73684	ENSG00000215252.7	chr15	34875061	-	2.5867	3.40003	0.813329	0.00492389	0.0184665	0.224688	0.284381	0.0596935	0.00399824	0.0628957	cg09399801	chr15	34874182	34874184	878	0.768423	0.906817	0.000214714	0.00149567	-0.138394	-0.490845	0.00175458	0.394434	up_regulated	negtive
73769	ENSG00000215375.2	chr4	667369	+	3.65687	2.6241	-1.03277	0.00019272	0.00119529	0.233453	0.19434	-0.0391128	0.020257	0.181413	cg05760641	chr4	668292	668294	924	0.0124786	0.0124143	0.938516	0.958055	6.43589e-05	-0.348288	0.0321233	-0.478785	down_regulated	negtive
7422	ENSG00000079156.12	chr2	179184971	+	0.872928	0.208465	-0.664463	0.00275853	0.0113519	0.118504	0.0306861	-0.087818	0.00393799	0.0622708	cg04461800	chr2	179184480	179184482	-490	0.75295	0.882707	0.00795776	0.0239466	-0.129757	0.309856	0.0583358	-2.06606	down_regulated	None
79097	ENSG00000226688.2	chr10	97667640	-	3.6984	4.61592	0.917523	0.00566917	0.0207823	0.509729	0.594477	0.0847483	0.00701985	0.0915668	cg17180012	chr10	97666928	97666930	711	0.0742684	0.0879156	0.597277	0.692305	-0.0136472	-0.642677	1.35772e-05	0.319718	up_regulated	negtive
79099	ENSG00000226688.2	chr10	97849995	-	3.57742	2.97318	-0.604241	0.00829102	0.028543	0.490271	0.399838	-0.0904331	0.00410484	0.0638801	cg01207600	chr10	97850342	97850344	-348	0.907447	0.88998	0.0400149	0.0851363	0.0174667	-0.249891	0.130256	-0.266913	down_regulated	None
79117	ENSG00000226711.2	chr12	8332805	+	1.08521	0.361466	-0.723742	0.00439771	0.0168312	0.457891	0.106081	-0.35181	0.000543152	0.0150929	cg05853266	chr12	8331978	8331980	-826	0.611888	0.792042	1.35735e-06	4.78371e-05	-0.180154	0.555879	0.000290853	-1.58604	down_regulated	positive
7933	ENSG00000082153.13	chr2	201675317	+	1.83761	0.430425	-1.40719	1.47715e-05	0.000132464	0.0548693	0.0135439	-0.0413254	1.78436e-05	0.00117242	cg23892690	chr2	201675738	201675740	422	0.150999	0.15534	0.819913	0.871701	-0.00434023	-0.187909	0.258579	-2.094	down_regulated	None
7938	ENSG00000082153.13	chr2	201677712	+	0.355375	0.0508381	-0.304536	0.0339839	0.0902833	0.0101481	0.00152765	-0.00862049	0.0365783	0.261958	cg27561421	chr2	201676719	201676721	-992	0.0730279	0.0789191	0.0319776	0.0713027	-0.00589119	0.193866	0.243512	-2.80536	down_regulated	None
80170	ENSG00000227906.3	chr20	10200402	-	0.0917649	0.673611	0.581846	0.0197857	0.0582521	0.0402866	0.162316	0.122029	0.0466369	0.299426	cg13088102	chr20	10200188	10200190	213	0.0215627	0.0410366	0.000156059	0.00117857	-0.0194738	-0.309427	0.0587034	2.8759	up_regulated	None
8036	ENSG00000082641.11	chr17	46133314	+	0.372368	1.52587	1.1535	5.81656e-05	0.000428539	0.0173666	0.0690762	0.0517096	2.38521e-05	0.00145391	cg27050612	chr17	46133197	46133199	-116	0.398797	0.626294	1.71365e-06	5.48126e-05	-0.227496	-0.507449	0.00114662	2.03483	up_regulated	negtive
81063	ENSG00000228956.4	chr3	18735379	+	0.203676	1.38058	1.17691	0.0114304	0.0371964	0.0352424	0.23287	0.197628	0.0191963	0.175637	cg21429544	chr3	18735632	18735634	254	0.639911	0.8676	3.62529e-06	8.6589e-05	-0.227689	-0.656302	7.67956e-06	2.76093	up_regulated	negtive
8956	ENSG00000088298.8	chr20	33865928	-	2.69743	1.85919	-0.838246	0.0125866	0.0402389	0.176637	0.12279	-0.0538475	0.00738129	0.0945493	cg03689076	chr20	33865951	33865953	-24	0.216895	0.0575718	0.0302681	0.0682878	0.159323	-0.245359	0.137605	-0.536915	down_regulated	None
9	ENSG00000000457.9	chr1	169863408	-	0.275288	0.922306	0.647018	0.0297795	0.0811371	0.0223003	0.0712249	0.0489246	0.0214887	0.188078	cg26670450	chr1	169862882	169862884	525	0.0349615	0.0364469	0.592345	0.688037	-0.00148536	-0.283875	0.0841318	1.7443	up_regulated	None
90604	ENSG00000240344.4	chr2	201753302	-	0.0917649	0.781893	0.690128	0.000767597	0.00386344	0.00422608	0.0359352	0.0317092	0.000639204	0.0170599	cg12465398	chr2	201753873	201753875	-572	0.111612	0.130276	0.0586404	0.115061	-0.018664	-0.453874	0.00420769	3.09096	up_regulated	negtive
90830	ENSG00000240771.2	chr12	58003963	+	2.2153	0.952605	-1.2627	0.000332656	0.00189428	0.161089	0.0862248	-0.0748638	0.00638016	0.0857821	cg07132223	chr12	58003384	58003386	-578	0.798006	0.876992	0.0276652	0.0636166	-0.0789862	0.339587	0.0369911	-1.21755	down_regulated	positive
91159	ENSG00000241388.3	chr12	121417550	-	1.14111	0.474651	-0.666456	0.00632202	0.0227897	0.267721	0.10206	-0.165661	0.00197426	0.0386499	cg25477769	chr12	121416565	121416567	984	0.506865	0.598334	1.13662e-05	0.000181941	-0.0914686	0.486603	0.00194948	-1.2655	down_regulated	positive
91300	ENSG00000241635.3	chr2	234621638	+	0.747264	0.0965726	-0.650691	0.00202148	0.00872808	0.0306812	0.00387718	-0.026804	0.00152544	0.0320281	cg12043793	chr2	234621620	234621622	-17	0.563971	0.662957	0.00323263	0.011829	-0.0989858	0.196229	0.237701	-2.95193	down_regulated	None
91301	ENSG00000241635.3	chr2	234637773	+	6.45548	3.32915	-3.12633	1.77791e-09	6.60514e-08	0.269546	0.201837	-0.0677093	0.00808454	0.100862	cg23464269	chr2	234637666	234637668	-106	0.321824	0.431305	6.29355e-05	0.000604873	-0.109481	0.336338	0.038956	-0.95537	down_regulated	positive
9171	ENSG00000089094.12	chr12	121974140	-	1.78345	0.988506	-0.794949	0.00613481	0.0222073	0.0568591	0.0309181	-0.0259411	0.00559403	0.0785565	cg15695155	chr12	121973870	121973872	269	0.640308	0.485738	0.012408	0.0339363	0.15457	-0.534296	0.000549819	-0.851353	down_regulated	negtive
9216	ENSG00000089159.11	chr12	120687964	-	1.11977	0.322025	-0.797748	0.00145788	0.00663471	0.0648304	0.0211055	-0.0437249	0.00297388	0.0511321	cg03074946	chr12	120687693	120687695	270	0.849787	0.779738	3.53914e-05	0.000400794	0.0700493	-0.5297	0.000626255	-1.79796	down_regulated	negtive
92322	ENSG00000243414.4	chr5	114938176	-	3.13598	2.51023	-0.625751	0.0209552	0.0611125	0.272975	0.226812	-0.0461634	0.016227	0.158069	cg08870042	chr5	114938147	114938149	28	0.199243	0.168539	0.338149	0.450983	0.0307042	-0.656652	7.56526e-06	-0.321097	down_regulated	negtive
9289	ENSG00000089486.12	chr16	4588471	-	1.86659	1.12753	-0.739058	0.0265719	0.0740024	0.106636	0.0675848	-0.0390511	0.0311601	0.237937	cg02678084	chr16	4588490	4588492	-20	0.0829523	0.0849722	0.681827	0.763069	-0.00201991	0.212343	0.20058	-0.727237	down_regulated	None
9313	ENSG00000089693.6	chr12	6862082	-	0.881185	0.228673	-0.652513	0.00537896	0.0198916	0.0342	0.00963076	-0.0245693	0.00754736	0.0960719	cg22823800	chr12	6862817	6862819	-736	0.0394946	0.0396182	0.984388	0.989477	-0.000123598	0.25069	0.128992	-1.94616	down_regulated	None
93206	ENSG00000245571.2	chr11	58910488	-	0.857907	1.54327	0.685364	0.0166175	0.0506292	0.141973	0.219238	0.077265	0.0396055	0.273878	cg18529243	chr11	58911114	58911116	-627	0.531944	0.59203	0.189616	0.288816	-0.0600864	-0.487192	0.00192131	0.847098	up_regulated	negtive
93360	ENSG00000246662.2	chr8	94712661	-	0.970862	0.0508973	-0.919964	8.15026e-05	0.000571617	0.554642	0.0416667	-0.512976	0.000230478	0.00813512	cg02509647	chr8	94712809	94712811	-149	0.0324088	0.0345812	0.361363	0.474147	-0.0021724	0.264867	0.108042	-4.25361	down_regulated	None
94143	ENSG00000248905.4	chr15	33360363	-	2.71771	1.49572	-1.22199	0.00204538	0.00881615	0.245389	0.144085	-0.101304	0.00370864	0.0596474	cg17454592	chr15	33360352	33360354	10	0.308708	0.460382	0.000816608	0.00410221	-0.151674	0.25375	0.124233	-0.861555	down_regulated	None
9467	ENSG00000090487.6	chr15	65281844	-	2.7054	1.75136	-0.954041	0.00311049	0.0125656	0.144998	0.0997586	-0.0452394	0.00321632	0.0538711	cg04090599	chr15	65281880	65281882	-37	0.0434327	0.0453761	0.388319	0.500847	-0.00194335	0.364259	0.0245569	-0.627367	down_regulated	positive
96258	ENSG00000251503.3	chr1	10490159	+	1.27788	3.49688	2.219	2.18382e-09	7.79388e-08	0.167852	0.356784	0.188931	5.09904e-08	1.22867e-05	cg19915020	chr1	10490984	10490986	826	0.012975	0.0100353	0.149405	0.239911	0.00293966	0.322306	0.0484412	1.45232	up_regulated	positive
9700	ENSG00000091428.13	chr2	173600525	+	2.53944	3.78707	1.24763	0.00494068	0.0185216	0.0689113	0.112783	0.043872	0.000189927	0.00699515	cg14379854	chr2	173600361	173600363	-163	0.19987	0.281802	0.0758175	0.14078	-0.0819315	-0.478631	0.00236765	0.576573	up_regulated	negtive
9705	ENSG00000091428.13	chr2	173792880	+	4.34056	1.03759	-3.30297	9.69395e-08	1.83345e-06	0.115847	0.0302392	-0.0856079	8.25399e-08	1.7887e-05	cg05862039	chr2	173792878	173792880	-1	0.495135	0.389732	0.0443197	0.0922761	0.105404	-0.337779	0.0380745	-2.06464	down_regulated	negtive
9718	ENSG00000091483.6	chr1	241682604	-	1.36881	2.15974	0.790937	0.0190945	0.0566376	0.0651825	0.106752	0.0415691	0.00605715	0.0829483	cg17895289	chr1	241682883	241682885	-280	0.0124138	0.0123736	0.974701	0.982959	4.0227e-05	-0.276583	0.0927654	0.657942	up_regulated	None
97950	ENSG00000253320.1	chr8	103942410	+	0.369408	1.34436	0.974955	0.00612918	0.0221948	0.0423311	0.165506	0.123174	0.00553839	0.077972	cg20627646	chr8	103943307	103943309	898	0.909252	0.919232	0.0535509	0.107094	-0.00998001	-0.473573	0.00267201	1.86364	up_regulated	negtive
98193	ENSG00000253552.3	chr7	27154967	+	0.607171	0.131583	-0.475589	0.0165497	0.0504813	0.368873	0.0506675	-0.318206	0.00425793	0.0655442	cg15982700	chr7	27154910	27154912	-56	0.571631	0.543382	0.642372	0.7304	0.0282486	0.155676	0.350665	-2.20613	down_regulated	None
