# Supplementary material for: A Genome-Wide Investigation of Effects of Aberrant DNA Methylation on the Usage of Alternative Promoters in Hepatocellular Carcinoma
Source: Front Oncol. 2022 Jan 17;11:780266. doi: 10.3389/fonc.2021.780266 (PMC8803206; doi:10.3389/fonc.2021.780266)
Supplement: Supplementary file 1 [file DataSheet_1.zip › Supp_Table_4.xlsx]

## Sheet: revise_all_promoter_and_isoform
		Supplementary_Table 4：Statistical and annotation information of association between AP/mrAP and corresponding transcript isoforms.
PromoterId	Gene_name	GeneId	TranscriptName	T_transcript_mean	N_transcript_mean	Transcript_log2fc	Transcript_pval	N.mean	T.mean	promoter activity (log2FC)	promoter activity alter pvalue	Transcript_number	Mintranscriptp	Isoform_label	Promoter_label
prmtr.568	ZFX	ENSG00000005889.11	ENST00000480195.1	0.115263	0.141579	-0.296443	0.494585	0.0642347	0.594085	3.20924	0.0237745	1	0.494585	Others	mrAP
prmtr.1359	LRRC23	ENSG00000010626.10	ENST00000433346.1	0.356316	0.267895	0.411357	0.167685	3.51907	4.54242	0.368265	5.27921e-05	2	0.167685	Major Diff isoform	mrAP
prmtr.1359	LRRC23	ENSG00000010626.10	ENST00000449039.1	0.0331579	0.03	0.143933	0.888681	3.51907	4.54242	0.368265	5.27921e-05	2	0.167685	Others	mrAP
prmtr.1953	PHLDB1	ENSG00000019144.12	ENST00000356063.5	2.81737	1.91368	0.557971	0.083851	4.77778	3.88751	-0.297495	0.0119346	4	0.083851	Major Diff isoform	mrAP
prmtr.1953	PHLDB1	ENSG00000019144.12	ENST00000528594.1	0.428421	0.575789	-0.426426	0.307323	4.77778	3.88751	-0.297495	0.0119346	4	0.083851	Diff isoform	mrAP
prmtr.1953	PHLDB1	ENSG00000019144.12	ENST00000530708.1	0.375263	0.339474	0.144562	0.734343	4.77778	3.88751	-0.297495	0.0119346	4	0.083851	Others	mrAP
prmtr.1953	PHLDB1	ENSG00000019144.12	ENST00000530994.1	0.177368	0.169474	0.06565	0.907526	4.77778	3.88751	-0.297495	0.0119346	4	0.083851	Others	mrAP
prmtr.3190	CC2D2A	ENSG00000048342.11	ENST00000413206.1	0.223158	0.0457895	2.28248	0.13096	3.96384	2.54472	-0.639389	8.13254e-06	7	0.000344189	Others	mrAP
prmtr.3190	CC2D2A	ENSG00000048342.11	ENST00000424120.1	0.0342105	0.0921053	-1.4262	0.254926	3.96384	2.54472	-0.639389	8.13254e-06	7	0.000344189	Diff isoform	mrAP
prmtr.3190	CC2D2A	ENSG00000048342.11	ENST00000438599.2	0.0615789	0	9.26863	0.18445	3.96384	2.54472	-0.639389	8.13254e-06	7	0.000344189	Others	mrAP
prmtr.3190	CC2D2A	ENSG00000048342.11	ENST00000503292.1	0.403158	0.322105	0.323723	0.548819	3.96384	2.54472	-0.639389	8.13254e-06	7	0.000344189	Others	mrAP
prmtr.3190	CC2D2A	ENSG00000048342.11	ENST00000503658.1	0.0194737	0.03	-0.620848	0.628607	3.96384	2.54472	-0.639389	8.13254e-06	7	0.000344189	Diff isoform	mrAP
prmtr.3190	CC2D2A	ENSG00000048342.11	ENST00000507954.1	0.0347368	0.03	0.21085	0.856575	3.96384	2.54472	-0.639389	8.13254e-06	7	0.000344189	Others	mrAP
prmtr.3190	CC2D2A	ENSG00000048342.11	ENST00000511544.1	0.5	0.115263	2.11603	0.000344189	3.96384	2.54472	-0.639389	8.13254e-06	7	0.000344189	Major Diff isoform	mrAP
prmtr.3190	CC2D2A	ENSG00000048342.11	ENST00000512702.1	0.255789	0.423684	-0.727809	0.0715647	3.96384	2.54472	-0.639389	8.13254e-06	7	0.000344189	Diff isoform	mrAP
prmtr.3190	CC2D2A	ENSG00000048342.11	ENST00000513811.1	0.297895	0.353684	-0.247583	0.363747	3.96384	2.54472	-0.639389	8.13254e-06	7	0.000344189	Others	mrAP
prmtr.3190	CC2D2A	ENSG00000048342.11	ENST00000514450.1	0.503684	0.392632	0.359262	0.154536	3.96384	2.54472	-0.639389	8.13254e-06	7	0.000344189	Others	mrAP
prmtr.3190	CC2D2A	ENSG00000048342.11	ENST00000515124.1	0.206316	0.332105	-0.686522	0.16949	3.96384	2.54472	-0.639389	8.13254e-06	7	0.000344189	Diff isoform	mrAP
prmtr.3654	SDCCAG8	ENSG00000054282.11	ENST00000497459.1	0.0178947	0.198947	-3.46746	0.018972	0.992713	0.185424	-2.42055	0.0219075	1	0.018972	Significant Diff isoform	mrAP
prmtr.3876	TRAF3IP2	ENSG00000056972.14	ENST00000368730.1	0.0742105	0.04	0.889964	0.303708	0.121437	1.09775	3.17626	0.000223863	4	0.00716036	Diff isoform	mrAP
prmtr.3876	TRAF3IP2	ENSG00000056972.14	ENST00000368734.1	0.106842	0	10.0626	0.0316736	0.121437	1.09775	3.17626	0.000223863	4	0.00716036	Significant Diff isoform	mrAP
prmtr.3876	TRAF3IP2	ENSG00000056972.14	ENST00000368735.1	0.231579	0.0210526	3.45322	0.00716036	0.121437	1.09775	3.17626	0.000223863	4	0.00716036	Major Significant Diff isoform	mrAP
prmtr.3876	TRAF3IP2	ENSG00000056972.14	ENST00000464903.1	0.0578947	0.0510526	0.181114	0.856981	0.121437	1.09775	3.17626	0.000223863	4	0.00716036	Others	mrAP
prmtr.4034	FLYWCH1	ENSG00000059122.12	ENST00000570759.1	0.116316	0.106842	0.122457	0.826385	0.0824771	0.627612	2.92781	0.00216541	1	0.826385	Others	mrAP
prmtr.4043	UNKL	ENSG00000059145.14	ENST00000513783.1	0.0431579	0.0184211	1.2238	0.432814	0.0302064	0.937769	4.95631	0.000516581	2	0.0213722	Diff isoform	mrAP
prmtr.4043	UNKL	ENSG00000059145.14	ENST00000515195.1	0.184737	0.0473684	1.96121	0.0213722	0.0302064	0.937769	4.95631	0.000516581	2	0.0213722	Major Significant Diff isoform	mrAP
prmtr.4044	UNKL	ENSG00000059145.14	ENST00000248104.7	0.650526	0.387895	0.745792	0.00213011	1.01235	2.4628	1.28259	4.72897e-06	4	0.000115799	Significant Diff isoform	mrAP
prmtr.4044	UNKL	ENSG00000059145.14	ENST00000397464.1	0.0710526	0	9.47477	0.043204	1.01235	2.4628	1.28259	4.72897e-06	4	0.000115799	Significant Diff isoform	mrAP
prmtr.4044	UNKL	ENSG00000059145.14	ENST00000402641.2	0.106842	0.0263158	2.01736	0.0157861	1.01235	2.4628	1.28259	4.72897e-06	4	0.000115799	Significant Diff isoform	mrAP
prmtr.4044	UNKL	ENSG00000059145.14	ENST00000403703.1	0.767895	0.139474	2.46007	0.000115799	1.01235	2.4628	1.28259	4.72897e-06	4	0.000115799	Major Significant Diff isoform	mrAP
prmtr.4340	SPHK2	ENSG00000063176.11	ENST00000593308.1	1.16105	0.955789	0.280642	0.692875	3.48989	1.59054	-1.13367	1.03962e-05	4	0.0846018	Others	mrAP
prmtr.4340	SPHK2	ENSG00000063176.11	ENST00000597434.1	0.232632	0.27	-0.214827	0.517502	3.48989	1.59054	-1.13367	1.03962e-05	4	0.0846018	Others	mrAP
prmtr.4340	SPHK2	ENSG00000063176.11	ENST00000599033.1	0.633684	0.897895	-0.502715	0.319008	3.48989	1.59054	-1.13367	1.03962e-05	4	0.0846018	Diff isoform	mrAP
prmtr.4340	SPHK2	ENSG00000063176.11	ENST00000601704.1	0.236316	0.379474	-0.683054	0.0846018	3.48989	1.59054	-1.13367	1.03962e-05	4	0.0846018	Major Diff isoform	mrAP
prmtr.4578	SBNO2	ENSG00000064932.11	ENST00000438103.2	0.887895	0.960526	-0.113424	0.734503	3.519	2.74979	-0.355843	0.00686478	2	0.307197	Others	mrAP
prmtr.4578	SBNO2	ENSG00000064932.11	ENST00000592222.1	0.721579	0.884737	-0.294054	0.307197	3.519	2.74979	-0.355843	0.00686478	2	0.307197	Major Diff isoform	mrAP
prmtr.4896	NFYC	ENSG00000066136.15	ENST00000372651.1	1.41421	0.960526	0.558052	0.239842	4.11529	2.82001	-0.545291	0.000340669	2	0.001543	Others	mrAP
prmtr.4896	NFYC	ENSG00000066136.15	ENST00000372652.1	0.705263	1.16474	-0.72369	0.001543	4.11529	2.82001	-0.545291	0.000340669	2	0.001543	Major Significant Diff isoform	mrAP
prmtr.5170	ZFY	ENSG00000067646.7	ENST00000383052.1	1.65789	2.70789	-0.707786	0.0261735	2.70086	1.69353	-0.673386	0.0325572	2	0.0261735	Major Significant Diff isoform	mrAP
prmtr.5170	ZFY	ENSG00000067646.7	ENST00000431102.1	0.0615789	0.0894737	-0.538297	0.128652	2.70086	1.69353	-0.673386	0.0325572	2	0.0261735	Diff isoform	mrAP
prmtr.5237	RASSF1	ENSG00000068028.13	ENST00000327761.3	6.00263	2.14526	1.4844	2.127e-06	3.55274	4.73599	0.414735	2.4012e-06	1	2.127e-06	Significant Diff isoform	mrAP
prmtr.5239	RASSF1	ENSG00000068028.13	ENST00000357043.2	0.0310526	0.0436842	-0.491057	0.563518	2.7515	1.611	-0.772259	0.00158928	6	0.0285715	Diff isoform	mrAP
prmtr.5239	RASSF1	ENSG00000068028.13	ENST00000359365.4	0.162632	0.274211	-0.753316	0.0285715	2.7515	1.611	-0.772259	0.00158928	6	0.0285715	Major Significant Diff isoform	mrAP
prmtr.5239	RASSF1	ENSG00000068028.13	ENST00000395117.2	0.0268421	0.0778947	-1.53351	0.181313	2.7515	1.611	-0.772259	0.00158928	6	0.0285715	Diff isoform	mrAP
prmtr.5239	RASSF1	ENSG00000068028.13	ENST00000478619.1	1.09053	1.27211	-0.222175	0.216236	2.7515	1.611	-0.772259	0.00158928	6	0.0285715	Others	mrAP
prmtr.5239	RASSF1	ENSG00000068028.13	ENST00000482447.1	0.00157895	0.00842105	-2.34347	0.330565	2.7515	1.611	-0.772259	0.00158928	6	0.0285715	Diff isoform	mrAP
prmtr.5239	RASSF1	ENSG00000068028.13	ENST00000488024.1	0.0589474	0.0231579	1.34415	0.213062	2.7515	1.611	-0.772259	0.00158928	6	0.0285715	Others	mrAP
prmtr.5673	NDST1	ENSG00000070614.10	ENST00000261797.6	13.0437	11.2837	0.209111	0.213742	2.3906	1.13988	-1.0685	2.15559e-05	1	0.213742	Others	mrAP
prmtr.6326	FRY	ENSG00000073910.15	ENST00000380250.3	3.56684	2.73895	0.381014	0.0151139	3.35386	4.07271	0.280167	0.0172646	2	0.0151139	Major Significant Diff isoform	mrAP
prmtr.6326	FRY	ENSG00000073910.15	ENST00000463566.1	0.130526	0.104737	0.3173	0.610755	3.35386	4.07271	0.280167	0.0172646	2	0.0151139	Diff isoform	mrAP
prmtr.6588	GRAMD4	ENSG00000075240.12	ENST00000406902.1	0.547895	0.269474	1.02348	0.0885036	0.582571	1.31754	1.17734	0.00725941	1	0.0885036	Diff isoform	mrAP
prmtr.6818	SLC46A1	ENSG00000076351.8	ENST00000582735.1	1.21579	0.512105	1.24722	0.02764	0.969422	1.66734	0.78235	0.0321981	1	0.02764	Significant Diff isoform	mrAP
prmtr.7203	MCCC1	ENSG00000078070.7	ENST00000492597.1	0.248947	0.0947368	1.3929	0.0785569	0.0917649	0.950291	3.37235	0.00143773	1	0.0785569	Diff isoform	mrAP
prmtr.8036	NFE2L1	ENSG00000082641.11	ENST00000580037.1	0.695263	0.04	4.11609	0.000599575	0.372368	1.52587	2.03483	5.81656e-05	1	0.000599575	Significant Diff isoform	mrAP
prmtr.9171	KDM2B	ENSG00000089094.12	ENST00000538379.1	0.131579	0.285789	-1.11843	0.0592593	1.78345	0.988506	-0.851353	0.00613481	3	0.0135605	Diff isoform	mrAP
prmtr.9171	KDM2B	ENSG00000089094.12	ENST00000541318.1	0.261579	0.140526	0.895931	0.0246583	1.78345	0.988506	-0.851353	0.00613481	3	0.0135605	Others	mrAP
prmtr.9171	KDM2B	ENSG00000089094.12	ENST00000541511.1	0.0626316	0.161579	-1.36587	0.0135605	1.78345	0.988506	-0.851353	0.00613481	3	0.0135605	Major Significant Diff isoform	mrAP
prmtr.9216	PXN	ENSG00000089159.11	ENST00000458477.2	0.127895	0.291053	-1.18569	0.01864	1.11977	0.322025	-1.79796	0.00145788	1	0.01864	Significant Diff isoform	mrAP
prmtr.9705	RAPGEF4	ENSG00000091428.13	ENST00000466030.1	0.636316	2.86316	-2.16962	0.0216817	4.34056	1.03759	-2.06464	9.69395e-08	1	0.0216817	Significant Diff isoform	mrAP
prmtr.9700	RAPGEF4	ENSG00000091428.13	ENST00000264111.6	0.0963158	0.0642105	0.584215	0.575045	2.53944	3.78707	0.576573	0.00494068	3	0.00550519	Diff isoform	mrAP
prmtr.9700	RAPGEF4	ENSG00000091428.13	ENST00000397081.3	5.00632	1.52	1.71961	0.00550519	2.53944	3.78707	0.576573	0.00494068	3	0.00550519	Major Significant Diff isoform	mrAP
prmtr.9700	RAPGEF4	ENSG00000091428.13	ENST00000409036.1	0.402632	0.238947	0.752522	0.111234	2.53944	3.78707	0.576573	0.00494068	3	0.00550519	Diff isoform	mrAP
prmtr.10266	CREM	ENSG00000095794.15	ENST00000345491.3	0.0289474	0.0926316	-1.67465	0.153563	3.58548	2.83054	-0.341088	0.0249412	6	0.153563	Major Diff isoform	mrAP
prmtr.10266	CREM	ENSG00000095794.15	ENST00000374728.3	0.324737	0.348947	-0.103708	0.836578	3.58548	2.83054	-0.341088	0.0249412	6	0.153563	Others	mrAP
prmtr.10266	CREM	ENSG00000095794.15	ENST00000395895.2	0.01	0	6.65821	0.177934	3.58548	2.83054	-0.341088	0.0249412	6	0.153563	Others	mrAP
prmtr.10266	CREM	ENSG00000095794.15	ENST00000427847.2	0.382632	0.0647368	2.56145	0.206677	3.58548	2.83054	-0.341088	0.0249412	6	0.153563	Others	mrAP
prmtr.10266	CREM	ENSG00000095794.15	ENST00000487132.1	0.402105	0.512632	-0.350272	0.711373	3.58548	2.83054	-0.341088	0.0249412	6	0.153563	Diff isoform	mrAP
prmtr.10266	CREM	ENSG00000095794.15	ENST00000489321.1	0.674737	0.554737	0.282475	0.575907	3.58548	2.83054	-0.341088	0.0249412	6	0.153563	Others	mrAP
prmtr.10350	ACOT7	ENSG00000097021.15	ENST00000377855.2	0.213684	0.0436842	2.28767	0.000263472	0.278067	0.999015	1.84507	0.000776174	1	0.000263472	Significant Diff isoform	mrAP
prmtr.10349	ACOT7	ENSG00000097021.15	ENST00000377845.3	1.43684	1.62263	-0.175422	0.763277	2.75621	1.65346	-0.737196	0.0154842	2	0.763277	Others	mrAP
prmtr.10349	ACOT7	ENSG00000097021.15	ENST00000541130.1	0.0242105	0.0226316	0.0968832	0.842021	2.75621	1.65346	-0.737196	0.0154842	2	0.763277	Others	mrAP
prmtr.10701	GGT1	ENSG00000100031.14	ENST00000406383.2	1.39053	1.06211	0.388672	0.339303	3.04515	1.85116	-0.718079	0.000450635	5	0.0295704	Others	mrAP
prmtr.10701	GGT1	ENSG00000100031.14	ENST00000428855.1	0.141579	0	10.4684	0.23096	3.04515	1.85116	-0.718079	0.000450635	5	0.0295704	Others	mrAP
prmtr.10701	GGT1	ENSG00000100031.14	ENST00000432867.1	0.218421	0.27	-0.305721	0.602833	3.04515	1.85116	-0.718079	0.000450635	5	0.0295704	Diff isoform	mrAP
prmtr.10701	GGT1	ENSG00000100031.14	ENST00000447416.1	0.104211	0.307368	-1.55955	0.0295704	3.04515	1.85116	-0.718079	0.000450635	5	0.0295704	Major Significant Diff isoform	mrAP
prmtr.10701	GGT1	ENSG00000100031.14	ENST00000451366.1	0.0321053	0.0605263	-0.912648	0.205961	3.04515	1.85116	-0.718079	0.000450635	5	0.0295704	Diff isoform	mrAP
prmtr.10967	CYB5R3	ENSG00000100243.16	ENST00000361740.4	0.393684	0.101579	1.95338	0.061434	0.314732	1.24063	1.97888	0.0146842	1	0.061434	Diff isoform	mrAP
prmtr.11038	TSPO	ENSG00000100300.13	ENST00000329563.4	0.00736842	0.0105263	-0.508766	0.789852	0.457593	1.18422	1.37181	0.0128338	2	0.0315473	Others	mrAP
prmtr.11038	TSPO	ENSG00000100300.13	ENST00000428336.1	0.501579	0.270526	0.890462	0.0315473	0.457593	1.18422	1.37181	0.0128338	2	0.0315473	Major Significant Diff isoform	mrAP
prmtr.11123	TXN2	ENSG00000100348.5	ENST00000403313.1	1.21895	0.434211	1.48896	2.26496e-05	1.31705	1.93335	0.553797	0.0315824	1	2.26496e-05	Significant Diff isoform	mrAP
prmtr.11755	NINL	ENSG00000101004.10	ENST00000278886.6	4.05368	3.29421	0.299293	0.10948	2.53148	3.74658	0.565594	2.23654e-05	2	0.01664	Diff isoform	mrAP
prmtr.11755	NINL	ENSG00000101004.10	ENST00000422516.1	0.349474	0.154211	1.17976	0.01664	2.53148	3.74658	0.565594	2.23654e-05	2	0.01664	Major Significant Diff isoform	mrAP
prmtr.12260	MID1	ENSG00000101871.10	ENST00000380785.1	0.0784211	0	9.61694	0.00146955	0.291046	2.40207	3.04496	1.72643e-05	2	0.000236951	Significant Diff isoform	mrAP
prmtr.12260	MID1	ENSG00000101871.10	ENST00000380787.1	2.46526	0.181053	3.76652	0.000236951	0.291046	2.40207	3.04496	1.72643e-05	2	0.000236951	Major Significant Diff isoform	mrAP
prmtr.12815	NDRG4	ENSG00000103034.10	ENST00000356752.4	0.0157895	0.00894737	0.812501	0.339225	0.127384	0.779938	2.61418	0.00431254	7	0.0417708	Diff isoform	mrAP
prmtr.12815	NDRG4	ENSG00000103034.10	ENST00000562731.1	0	0.00315789	-5.02587	0.330565	0.127384	0.779938	2.61418	0.00431254	7	0.0417708	Others	mrAP
prmtr.12815	NDRG4	ENSG00000103034.10	ENST00000562930.1	0	0	0	NA	0.127384	0.779938	2.61418	0.00431254	7	0.0417708	Others	mrAP
prmtr.12815	NDRG4	ENSG00000103034.10	ENST00000562999.1	0.0131579	0.00421053	1.62092	0.410602	0.127384	0.779938	2.61418	0.00431254	7	0.0417708	Diff isoform	mrAP
prmtr.12815	NDRG4	ENSG00000103034.10	ENST00000563022.1	0.0510526	0.0315789	0.691284	0.260991	0.127384	0.779938	2.61418	0.00431254	7	0.0417708	Diff isoform	mrAP
prmtr.12815	NDRG4	ENSG00000103034.10	ENST00000563317.1	0.0263158	0.00263158	3.27359	0.0669039	0.127384	0.779938	2.61418	0.00431254	7	0.0417708	Diff isoform	mrAP
prmtr.12815	NDRG4	ENSG00000103034.10	ENST00000563799.1	0.00578947	0	5.88007	0.206128	0.127384	0.779938	2.61418	0.00431254	7	0.0417708	Diff isoform	mrAP
prmtr.12815	NDRG4	ENSG00000103034.10	ENST00000563978.1	0.000526316	0	2.64689	0.330565	0.127384	0.779938	2.61418	0.00431254	7	0.0417708	Diff isoform	mrAP
prmtr.12815	NDRG4	ENSG00000103034.10	ENST00000564960.1	0.0105263	0.01	0.0732862	0.95792	0.127384	0.779938	2.61418	0.00431254	7	0.0417708	Others	mrAP
prmtr.12815	NDRG4	ENSG00000103034.10	ENST00000565088.1	0.0194737	0.00736842	1.39004	0.333366	0.127384	0.779938	2.61418	0.00431254	7	0.0417708	Diff isoform	mrAP
prmtr.12815	NDRG4	ENSG00000103034.10	ENST00000566192.1	0.129474	0.0321053	2.0084	0.0654827	0.127384	0.779938	2.61418	0.00431254	7	0.0417708	Diff isoform	mrAP
prmtr.12815	NDRG4	ENSG00000103034.10	ENST00000566585.1	0.0678947	0	9.40928	0.0417708	0.127384	0.779938	2.61418	0.00431254	7	0.0417708	Major Significant Diff isoform	mrAP
prmtr.12815	NDRG4	ENSG00000103034.10	ENST00000568424.1	0	0	0	NA	0.127384	0.779938	2.61418	0.00431254	7	0.0417708	Others	mrAP
prmtr.12815	NDRG4	ENSG00000103034.10	ENST00000568464.1	0	0	0	NA	0.127384	0.779938	2.61418	0.00431254	7	0.0417708	Others	mrAP
prmtr.12815	NDRG4	ENSG00000103034.10	ENST00000568640.1	0.00631579	0.0105263	-0.727943	0.460564	0.127384	0.779938	2.61418	0.00431254	7	0.0417708	Others	mrAP
prmtr.12815	NDRG4	ENSG00000103034.10	ENST00000569923.1	0.0121053	0.00684211	0.814058	0.664981	0.127384	0.779938	2.61418	0.00431254	7	0.0417708	Diff isoform	mrAP
prmtr.12815	NDRG4	ENSG00000103034.10	ENST00000570248.1	0.0221053	0.00947368	1.21376	0.405393	0.127384	0.779938	2.61418	0.00431254	7	0.0417708	Diff isoform	mrAP
prmtr.12919	NECAB2	ENSG00000103154.5	ENST00000567703.1	0.888947	0.0594737	3.89951	0.12906	0.212987	1.1691	2.45656	0.024643	1	0.12906	Diff isoform	mrAP
prmtr.13485	SGK3	ENSG00000104205.8	ENST00000396596.1	1.55053	0.776842	0.996972	0.0462479	2.7288	3.33216	0.288193	0.0235589	5	0.0317098	Significant Diff isoform	mrAP
prmtr.13485	SGK3	ENSG00000104205.8	ENST00000520976.1	0.0515789	0.0268421	0.939714	0.469363	2.7288	3.33216	0.288193	0.0235589	5	0.0317098	Diff isoform	mrAP
prmtr.13485	SGK3	ENSG00000104205.8	ENST00000521960.1	1.13053	0.917895	0.300564	0.359241	2.7288	3.33216	0.288193	0.0235589	5	0.0317098	Diff isoform	mrAP
prmtr.13485	SGK3	ENSG00000104205.8	ENST00000522398.1	0.0147368	0.00368421	1.97112	0.161313	2.7288	3.33216	0.288193	0.0235589	5	0.0317098	Diff isoform	mrAP
prmtr.13485	SGK3	ENSG00000104205.8	ENST00000522629.1	0.754211	0.284737	1.40502	0.0317098	2.7288	3.33216	0.288193	0.0235589	5	0.0317098	Major Significant Diff isoform	mrAP
prmtr.13796	TUSC3	ENSG00000104723.16	ENST00000382020.4	1.93053	1.02684	0.910714	0.470929	4.93385	3.8062	-0.374365	0.0271265	6	0.296761	Others	mrAP
prmtr.13796	TUSC3	ENSG00000104723.16	ENST00000503731.1	4.37421	2.11947	1.04528	0.387079	4.93385	3.8062	-0.374365	0.0271265	6	0.296761	Others	mrAP
prmtr.13796	TUSC3	ENSG00000104723.16	ENST00000506802.1	2.03895	1.06105	0.942263	0.296761	4.93385	3.8062	-0.374365	0.0271265	6	0.296761	Others	mrAP
prmtr.13796	TUSC3	ENSG00000104723.16	ENST00000509380.1	0.0289474	0.00947368	1.60126	0.425069	4.93385	3.8062	-0.374365	0.0271265	6	0.296761	Others	mrAP
prmtr.13796	TUSC3	ENSG00000104723.16	ENST00000510836.1	0.0247368	0.0105263	1.22484	0.530298	4.93385	3.8062	-0.374365	0.0271265	6	0.296761	Others	mrAP
prmtr.13796	TUSC3	ENSG00000104723.16	ENST00000515859.1	3.94579	1.07842	1.8713	0.314896	4.93385	3.8062	-0.374365	0.0271265	6	0.296761	Others	mrAP
prmtr.14527	DBP	ENSG00000105516.6	ENST00000593500.1	0.842105	0.350526	1.26424	0.0187291	1.78874	2.41112	0.430756	0.0203638	2	0.0187291	Major Significant Diff isoform	mrAP
prmtr.14527	DBP	ENSG00000105516.6	ENST00000599385.1	2.28684	2.70789	-0.243805	0.142511	1.78874	2.41112	0.430756	0.0203638	2	0.0187291	Others	mrAP
prmtr.14528	DBP	ENSG00000105516.6	ENST00000222122.5	2.18526	2.22579	-0.0265089	0.870958	3.93771	3.27495	-0.265885	0.0444944	3	0.0156929	Others	mrAP
prmtr.14528	DBP	ENSG00000105516.6	ENST00000594723.1	0.597895	0.4	0.579772	0.0156929	3.93771	3.27495	-0.265885	0.0444944	3	0.0156929	Major Diff isoform	mrAP
prmtr.14528	DBP	ENSG00000105516.6	ENST00000601104.1	0.144211	0.248421	-0.784192	0.118359	3.93771	3.27495	-0.265885	0.0444944	3	0.0156929	Diff isoform	mrAP
prmtr.14616	ARRDC2	ENSG00000105643.5	ENST00000595712.1	0.312105	0.176316	0.823515	0.00371115	0.239864	0.686478	1.51699	0.0251781	2	0.00371115	Major Significant Diff isoform	mrAP
prmtr.14616	ARRDC2	ENSG00000105643.5	ENST00000600788.2	0.673158	0.484211	0.475227	0.206081	0.239864	0.686478	1.51699	0.0251781	2	0.00371115	Diff isoform	mrAP
prmtr.15554	KANK1	ENSG00000107104.14	ENST00000382303.1	1.16158	0.245789	2.24013	0.000507959	0.610875	1.79437	1.55453	1.39809e-05	1	0.000507959	Significant Diff isoform	mrAP
prmtr.15798	ACTA2	ENSG00000107796.8	ENST00000415557.1	1.00105	1.99	-0.991179	0.00380357	4.49795	2.82817	-0.669397	4.00665e-06	3	0.00380357	Major Significant Diff isoform	mrAP
prmtr.15798	ACTA2	ENSG00000107796.8	ENST00000458159.1	0.284211	0.488947	-0.782507	0.0163175	4.49795	2.82817	-0.669397	4.00665e-06	3	0.00380357	Significant Diff isoform	mrAP
prmtr.15798	ACTA2	ENSG00000107796.8	ENST00000458208.1	0.128421	0.0989474	0.375814	0.655066	4.49795	2.82817	-0.669397	4.00665e-06	3	0.00380357	Others	mrAP
prmtr.15892	SH3PXD2A	ENSG00000107957.12	ENST00000538130.1	0.0331579	0.171053	-2.36351	0.00781599	1.7855	0.640504	-1.47905	9.80217e-05	1	0.00781599	Significant Diff isoform	mrAP
prmtr.15897	SH3PXD2A	ENSG00000107957.12	ENST00000355946.2	0.351053	0.117895	1.57338	0.0812754	3.69741	4.91911	0.41188	1.00016e-05	2	0.00875656	Diff isoform	mrAP
prmtr.15897	SH3PXD2A	ENSG00000107957.12	ENST00000369774.4	6.09789	4.02947	0.597708	0.00875656	3.69741	4.91911	0.41188	1.00016e-05	2	0.00875656	Major Significant Diff isoform	mrAP
prmtr.16569	PMP22	ENSG00000109099.9	ENST00000395936.1	0.0110526	0.0184211	-0.731782	0.542463	4.29102	2.81476	-0.608311	0.000647233	3	0.433082	Diff isoform	mrAP
prmtr.16569	PMP22	ENSG00000109099.9	ENST00000395938.2	4.90737	5.19684	-0.082684	0.755901	4.29102	2.81476	-0.608311	0.000647233	3	0.433082	Others	mrAP
prmtr.16569	PMP22	ENSG00000109099.9	ENST00000426385.3	0.108947	0.154211	-0.500882	0.433082	4.29102	2.81476	-0.608311	0.000647233	3	0.433082	Major Diff isoform	mrAP
prmtr.16920	CRYAB	ENSG00000109846.3	ENST00000527950.1	4.88263	2.20105	1.14943	0.210218	0.193224	0.984884	2.34968	0.0231142	1	0.210218	Diff isoform	mrAP
prmtr.16917	CRYAB	ENSG00000109846.3	ENST00000527899.1	0.254737	0.463158	-0.862242	0.0545859	3.21282	1.88544	-0.768934	0.000133987	3	0.0152722	Diff isoform	mrAP
prmtr.16917	CRYAB	ENSG00000109846.3	ENST00000531198.1	0	0	0	NA	3.21282	1.88544	-0.768934	0.000133987	3	0.0152722	Others	mrAP
prmtr.16917	CRYAB	ENSG00000109846.3	ENST00000533879.1	0.135789	0.356316	-1.39113	0.0152722	3.21282	1.88544	-0.768934	0.000133987	3	0.0152722	Major Significant Diff isoform	mrAP
prmtr.17012	UNC93B1	ENSG00000110057.3	ENST00000528423.1	0.482105	0	12.2354	0.0550355	0.0595272	0.937804	3.97766	0.00398803	1	0.0550355	Diff isoform	mrAP
prmtr.18369	TFEB	ENSG00000112561.13	ENST00000416140.1	0.329474	0.0773684	2.08892	4.62482e-05	0.257766	1.43802	2.47995	8.34998e-06	1	4.62482e-05	Significant Diff isoform	mrAP
prmtr.18916	TXNDC15	ENSG00000113621.10	ENST00000508810.1	1.80474	1.42053	0.345341	0.214585	0.511672	1.19582	1.22471	0.0147158	1	0.214585	Diff isoform	mrAP
prmtr.19094	UBE3A	ENSG00000114062.13	ENST00000397954.2	3.64368	0.302105	3.59184	6.18985e-05	6.02841	4.95859	-0.281848	9.00495e-06	2	6.18985e-05	Others	mrAP
prmtr.19094	UBE3A	ENSG00000114062.13	ENST00000428984.2	0.643158	0.385789	0.73721	0.216553	6.02841	4.95859	-0.281848	9.00495e-06	2	6.18985e-05	Others	mrAP
prmtr.19400	GORASP1	ENSG00000114745.9	ENST00000416741.1	0.0178947	0.0257895	-0.524791	0.680792	0.691165	0.0897789	-2.94458	0.000451525	3	0.250602	Diff isoform	mrAP
prmtr.19400	GORASP1	ENSG00000114745.9	ENST00000431601.1	0.615263	0.644211	-0.0663181	0.788852	0.691165	0.0897789	-2.94458	0.000451525	3	0.250602	Others	mrAP
prmtr.19400	GORASP1	ENSG00000114745.9	ENST00000437458.1	0.00578947	0.0194737	-1.7327	0.250602	0.691165	0.0897789	-2.94458	0.000451525	3	0.250602	Major Diff isoform	mrAP
prmtr.19482	FOXP1	ENSG00000114861.14	ENST00000471386.2	0.0768421	0.123684	-0.685982	0.345862	4.93628	3.96257	-0.316986	0.000158846	2	0.345862	Major Diff isoform	mrAP
prmtr.19482	FOXP1	ENSG00000114861.14	ENST00000493089.1	1.80684	1.63158	0.147193	0.396755	4.93628	3.96257	-0.316986	0.000158846	2	0.345862	Others	mrAP
prmtr.20587	FBXO6	ENSG00000116663.6	ENST00000474239.1	0.154211	0.0489474	1.65359	0.00756805	0.360488	1.12724	1.64477	0.00265372	1	0.00756805	Significant Diff isoform	mrAP
prmtr.21096	SLC35A3	ENSG00000117620.8	ENST00000370153.1	0.449474	0.693158	-0.624835	0.271971	0.418735	1.18183	1.49691	0.0133455	3	0.0580216	Others	mrAP
prmtr.21096	SLC35A3	ENSG00000117620.8	ENST00000532693.1	0.0342105	0	8.42251	0.0580216	0.418735	1.18183	1.49691	0.0133455	3	0.0580216	Major Diff isoform	mrAP
prmtr.21096	SLC35A3	ENSG00000117620.8	ENST00000533028.1	6.81842	5.46053	0.320392	0.113141	0.418735	1.18183	1.49691	0.0133455	3	0.0580216	Diff isoform	mrAP
prmtr.21131	RPS6KA1	ENSG00000117676.9	ENST00000374163.1	0.461579	0.368947	0.323084	0.266978	3.6282	2.67804	-0.438078	0.0046831	3	0.0238058	Others	mrAP
prmtr.21131	RPS6KA1	ENSG00000117676.9	ENST00000530607.1	0.0715789	0.204211	-1.51114	0.0238058	3.6282	2.67804	-0.438078	0.0046831	3	0.0238058	Major Significant Diff isoform	mrAP
prmtr.21131	RPS6KA1	ENSG00000117676.9	ENST00000531382.1	0.681579	0.694211	-0.0264886	0.94596	3.6282	2.67804	-0.438078	0.0046831	3	0.0238058	Others	mrAP
prmtr.21364	PHF3	ENSG00000118482.7	ENST00000509330.1	1.78842	1.04053	0.781315	0.0281945	0.768649	1.45606	0.92167	0.0311368	1	0.0281945	Significant Diff isoform	mrAP
prmtr.21684	NEK6	ENSG00000119408.12	ENST00000444973.1	0.0342105	0.448947	-3.71014	0.129891	4.02248	3.17322	-0.342137	0.00383678	3	0.107984	Diff isoform	mrAP
prmtr.21684	NEK6	ENSG00000119408.12	ENST00000454453.1	0.0152632	0.03	-0.970289	0.310058	4.02248	3.17322	-0.342137	0.00383678	3	0.107984	Diff isoform	mrAP
prmtr.21684	NEK6	ENSG00000119408.12	ENST00000545174.1	12.0005	9.20474	0.382646	0.107984	4.02248	3.17322	-0.342137	0.00383678	3	0.107984	Major Diff isoform	mrAP
prmtr.22183	ACAT2	ENSG00000120437.7	ENST00000467951.1	0.499474	0.174211	1.51904	0.0106676	1.04132	2.10744	1.01708	0.0030699	2	0.00419355	Significant Diff isoform	mrAP
prmtr.22183	ACAT2	ENSG00000120437.7	ENST00000541436.1	40.5516	23.5142	0.786223	0.00419355	1.04132	2.10744	1.01708	0.0030699	2	0.00419355	Major Significant Diff isoform	mrAP
prmtr.22338	SERP1	ENSG00000120742.6	ENST00000479209.1	0.212105	0.164737	0.364422	0.198019	4.18132	3.29031	-0.345733	0.000274255	4	0.198019	Major Diff isoform	mrAP
prmtr.22338	SERP1	ENSG00000120742.6	ENST00000484608.2	0.15	0.182632	-0.283802	0.485234	4.18132	3.29031	-0.345733	0.000274255	4	0.198019	Diff isoform	mrAP
prmtr.22338	SERP1	ENSG00000120742.6	ENST00000490945.1	2.70316	2.50263	0.111196	0.484104	4.18132	3.29031	-0.345733	0.000274255	4	0.198019	Others	mrAP
prmtr.22338	SERP1	ENSG00000120742.6	ENST00000491195.1	0.0952632	0.0363158	1.38887	0.280753	4.18132	3.29031	-0.345733	0.000274255	4	0.198019	Others	mrAP
prmtr.23068	INHBA	ENSG00000122641.9	ENST00000242208.4	5.62	3.47684	0.692777	0.106716	2.35321	4.09238	0.798312	0.00442317	1	0.106716	Diff isoform	mrAP
prmtr.24228	BMP4	ENSG00000125378.11	ENST00000245451.4	0.197368	0.349474	-0.823975	0.104575	1.86438	0.782309	-1.25288	0.00143372	3	0.104575	Major Diff isoform	mrAP
prmtr.24228	BMP4	ENSG00000125378.11	ENST00000558489.1	0.0778947	0.114211	-0.55151	0.328363	1.86438	0.782309	-1.25288	0.00143372	3	0.104575	Diff isoform	mrAP
prmtr.24228	BMP4	ENSG00000125378.11	ENST00000559087.1	0.297368	0.577368	-0.957006	0.255494	1.86438	0.782309	-1.25288	0.00143372	3	0.104575	Diff isoform	mrAP
prmtr.25499	TPST2	ENSG00000128294.11	ENST00000398110.2	4.22211	1.39053	1.60226	0.00572914	0.0626381	0.444132	2.82588	0.012521	1	0.00572914	Significant Diff isoform	mrAP
prmtr.26067	HEATR5A	ENSG00000129493.10	ENST00000549184.1	0.399474	0.175263	1.18812	0.0017019	0.85608	1.33097	0.636662	0.0249463	1	0.0017019	Significant Diff isoform	mrAP
prmtr.26384	XPO7	ENSG00000130227.12	ENST00000433566.4	0.0452632	0.255263	-2.49296	0.000986333	1.27571	0.34984	-1.86653	0.000796354	1	0.000986333	Significant Diff isoform	mrAP
prmtr.26657	H19	ENSG00000130600.11	ENST00000442037.1	59.2289	39.0895	0.599521	0.598643	3.86651	2.31496	-0.740043	0.00742499	1	0.598643	Others	mrAP
prmtr.26941	ZNF331	ENSG00000130844.12	ENST00000253144.9	2.18895	0.217895	3.32794	0.00694498	2.18724	3.5825	0.711858	0.00531871	4	0.00121839	Significant Diff isoform	mrAP
prmtr.26941	ZNF331	ENSG00000130844.12	ENST00000502248.1	0.0305263	0.0210526	0.533935	0.600634	2.18724	3.5825	0.711858	0.00531871	4	0.00121839	Diff isoform	mrAP
prmtr.26941	ZNF331	ENSG00000130844.12	ENST00000511593.2	0.408947	0.0373684	3.44852	0.0525887	2.18724	3.5825	0.711858	0.00531871	4	0.00121839	Diff isoform	mrAP
prmtr.26941	ZNF331	ENSG00000130844.12	ENST00000513929.1	0.519474	0.118947	2.12579	0.00121839	2.18724	3.5825	0.711858	0.00531871	4	0.00121839	Major Significant Diff isoform	mrAP
prmtr.26944	ZNF331	ENSG00000130844.12	ENST00000411977.2	1.73421	1.67	0.0544277	0.845109	4.66365	3.61335	-0.368126	0.00328487	6	0.0477715	Others	mrAP
prmtr.26944	ZNF331	ENSG00000130844.12	ENST00000504940.1	0.0821053	0.136316	-0.730708	0.216086	4.66365	3.61335	-0.368126	0.00328487	6	0.0477715	Diff isoform	mrAP
prmtr.26944	ZNF331	ENSG00000130844.12	ENST00000509047.1	0.586316	0.703684	-0.263209	0.716596	4.66365	3.61335	-0.368126	0.00328487	6	0.0477715	Diff isoform	mrAP
prmtr.26944	ZNF331	ENSG00000130844.12	ENST00000509069.1	0.281579	0.628947	-1.15912	0.0477715	4.66365	3.61335	-0.368126	0.00328487	6	0.0477715	Major Significant Diff isoform	mrAP
prmtr.26944	ZNF331	ENSG00000130844.12	ENST00000509585.1	0.105789	0.128947	-0.285342	0.775288	4.66365	3.61335	-0.368126	0.00328487	6	0.0477715	Diff isoform	mrAP
prmtr.26944	ZNF331	ENSG00000130844.12	ENST00000511154.1	0.176316	0.185789	-0.0754654	0.916167	4.66365	3.61335	-0.368126	0.00328487	6	0.0477715	Others	mrAP
prmtr.27171	GSE1	ENSG00000131149.13	ENST00000405402.2	0.0768421	0.0610526	0.331359	0.683646	1.47943	0.744562	-0.990582	0.0116239	1	0.683646	Others	mrAP
prmtr.27318	MGAT1	ENSG00000131446.11	ENST00000427865.2	1.56421	2.00263	-0.356442	0.0092183	4.75234	3.85269	-0.302772	3.36876e-05	2	0.0092183	Major Significant Diff isoform	mrAP
prmtr.27318	MGAT1	ENSG00000131446.11	ENST00000514283.1	0.239474	0.187368	0.353822	0.191507	4.75234	3.85269	-0.302772	3.36876e-05	2	0.0092183	Others	mrAP
prmtr.27493	RARA	ENSG00000131759.13	ENST00000254066.5	2.68842	1.14	1.23765	0.000508344	1.21342	2.84871	1.23123	0.00013532	2	0.000508344	Major Significant Diff isoform	mrAP
prmtr.27493	RARA	ENSG00000131759.13	ENST00000577646.1	0.161579	0.112105	0.526991	0.330284	1.21342	2.84871	1.23123	0.00013532	2	0.000508344	Diff isoform	mrAP
prmtr.27788	RAMP1	ENSG00000132329.6	ENST00000404910.2	0.360526	0.0336842	3.41608	0.0254286	0.272357	1.06527	1.96765	0.0168635	1	0.0254286	Significant Diff isoform	mrAP
prmtr.27941	EIF5A	ENSG00000132507.13	ENST00000336452.7	34.3463	31.4674	0.126298	0.63049	3.78976	2.28752	-0.728319	2.04646e-06	1	0.63049	Others	mrAP
prmtr.27965	DLG4	ENSG00000132535.14	ENST00000399510.2	0.334737	0.295789	0.1784	0.472733	1.25442	0.512544	-1.29127	0.00441256	1	0.472733	Others	mrAP
prmtr.29082	IAH1	ENSG00000134330.14	ENST00000482918.1	6.50316	2.67895	1.27944	0.00270208	0.963885	2.59062	1.42636	0.000941396	2	0.00270208	Major Significant Diff isoform	mrAP
prmtr.29082	IAH1	ENSG00000134330.14	ENST00000496603.1	0.744211	0.175263	2.08556	0.0068927	0.963885	2.59062	1.42636	0.000941396	2	0.00270208	Significant Diff isoform	mrAP
prmtr.29471	ARGLU1	ENSG00000134884.9	ENST00000375926.1	0.776316	1.00053	-0.366002	0.245396	3.50415	2.0174	-0.796569	0.0115242	1	0.245396	Diff isoform	mrAP
prmtr.29535	APC	ENSG00000134982.12	ENST00000257430.4	0.713684	1.20842	-0.759683	0.188867	3.35759	2.22256	-0.595203	0.00127737	3	0.00599773	Diff isoform	mrAP
prmtr.29535	APC	ENSG00000134982.12	ENST00000508376.2	2.23632	1.08105	1.04862	0.00599773	3.35759	2.22256	-0.595203	0.00127737	3	0.00599773	Major Diff isoform	mrAP
prmtr.29535	APC	ENSG00000134982.12	ENST00000508624.1	1.40947	1.32895	0.0848664	0.659051	3.35759	2.22256	-0.595203	0.00127737	3	0.00599773	Others	mrAP
prmtr.29833	ELF5	ENSG00000135374.5	ENST00000312319.2	0.0221053	0.0605263	-1.44904	0.0590082	0.526738	0.0968252	-2.44363	0.0116753	2	0.0343361	Diff isoform	mrAP
prmtr.29833	ELF5	ENSG00000135374.5	ENST00000528709.1	0.00894737	0.0247368	-1.45691	0.0343361	0.526738	0.0968252	-2.44363	0.0116753	2	0.0343361	Major Significant Diff isoform	mrAP
prmtr.29893	ITGA7	ENSG00000135424.11	ENST00000257879.6	0.71	0.304211	1.22248	0.0253148	2.17038	2.85744	0.396774	0.0280382	7	0.0083698	Significant Diff isoform	mrAP
prmtr.29893	ITGA7	ENSG00000135424.11	ENST00000257880.7	0.00684211	0.0221053	-1.67746	0.0144391	2.17038	2.85744	0.396774	0.0280382	7	0.0083698	Others	mrAP
prmtr.29893	ITGA7	ENSG00000135424.11	ENST00000347027.6	0.214737	0.0621053	1.78813	0.00885142	2.17038	2.85744	0.396774	0.0280382	7	0.0083698	Significant Diff isoform	mrAP
prmtr.29893	ITGA7	ENSG00000135424.11	ENST00000394229.2	0	0	0	NA	2.17038	2.85744	0.396774	0.0280382	7	0.0083698	Others	mrAP
prmtr.29893	ITGA7	ENSG00000135424.11	ENST00000394230.2	0	0	0	NA	2.17038	2.85744	0.396774	0.0280382	7	0.0083698	Others	mrAP
prmtr.29893	ITGA7	ENSG00000135424.11	ENST00000553804.1	0.577368	0.369474	0.64388	0.02808	2.17038	2.85744	0.396774	0.0280382	7	0.0083698	Significant Diff isoform	mrAP
prmtr.29893	ITGA7	ENSG00000135424.11	ENST00000554359.1	0.118947	0.0526316	1.1748	0.0630129	2.17038	2.85744	0.396774	0.0280382	7	0.0083698	Diff isoform	mrAP
prmtr.29893	ITGA7	ENSG00000135424.11	ENST00000555728.1	0.0510526	0.00157895	4.92918	0.0083698	2.17038	2.85744	0.396774	0.0280382	7	0.0083698	Major Significant Diff isoform	mrAP
prmtr.29911	BLOC1S1	ENSG00000135441.3	ENST00000547076.1	1.54158	0.523158	1.55891	6.71002e-06	2.98012	4.41618	0.567431	5.44716e-07	3	6.71002e-06	Major Significant Diff isoform	mrAP
prmtr.29911	BLOC1S1	ENSG00000135441.3	ENST00000548556.1	1.51842	0.337895	2.16759	4.14601e-05	2.98012	4.41618	0.567431	5.44716e-07	3	6.71002e-06	Significant Diff isoform	mrAP
prmtr.29911	BLOC1S1	ENSG00000135441.3	ENST00000551926.1	0.433684	0.14	1.63052	0.0278755	2.98012	4.41618	0.567431	5.44716e-07	3	6.71002e-06	Significant Diff isoform	mrAP
prmtr.30019	NHSL1	ENSG00000135540.7	ENST00000468095.2	0.0136842	0.0347368	-1.3376	0.286398	3.3355	2.65333	-0.330098	0.0160399	2	0.286398	Major Diff isoform	mrAP
prmtr.30019	NHSL1	ENSG00000135540.7	ENST00000491526.2	1.05053	1.18053	-0.168303	0.649384	3.3355	2.65333	-0.330098	0.0160399	2	0.286398	Others	mrAP
prmtr.30120	MDM2	ENSG00000135679.17	ENST00000393415.3	4.95684	3.16368	0.647799	0.355236	6.98545	5.79274	-0.270107	0.013179	5	0.177915	Others	mrAP
prmtr.30120	MDM2	ENSG00000135679.17	ENST00000393416.2	1.81053	1.22158	0.567624	0.177915	6.98545	5.79274	-0.270107	0.013179	5	0.177915	Others	mrAP
prmtr.30120	MDM2	ENSG00000135679.17	ENST00000523991.1	0.0226316	0.00526316	2.08354	0.330565	6.98545	5.79274	-0.270107	0.013179	5	0.177915	Others	mrAP
prmtr.30120	MDM2	ENSG00000135679.17	ENST00000539479.1	13.5542	11.0289	0.297444	0.541455	6.98545	5.79274	-0.270107	0.013179	5	0.177915	Others	mrAP
prmtr.30120	MDM2	ENSG00000135679.17	ENST00000543323.1	0.0268421	0.0163158	0.714778	0.729034	6.98545	5.79274	-0.270107	0.013179	5	0.177915	Others	mrAP
prmtr.30849	TANK	ENSG00000136560.9	ENST00000259075.2	5.28105	7.26368	-0.459869	0.116057	5.7723	4.44515	-0.376915	6.93826e-05	4	0.0195366	Diff isoform	mrAP
prmtr.30849	TANK	ENSG00000136560.9	ENST00000432002.1	0.0752632	0.211053	-1.48635	0.0304428	5.7723	4.44515	-0.376915	6.93826e-05	4	0.0195366	Significant Diff isoform	mrAP
prmtr.30849	TANK	ENSG00000136560.9	ENST00000457476.1	0.179474	0.281579	-0.649476	0.385825	5.7723	4.44515	-0.376915	6.93826e-05	4	0.0195366	Diff isoform	mrAP
prmtr.30849	TANK	ENSG00000136560.9	ENST00000463502.1	2.81684	4.11421	-0.546521	0.0195366	5.7723	4.44515	-0.376915	6.93826e-05	4	0.0195366	Major Significant Diff isoform	mrAP
prmtr.32490	PDE5A	ENSG00000138735.11	ENST00000264805.5	0.261053	0.0815789	1.67686	0.00201923	1.28511	1.81413	0.497381	0.0418766	1	0.00201923	Significant Diff isoform	mrAP
prmtr.32651	RGS3	ENSG00000138835.18	ENST00000317613.6	2.81684	0.394211	2.83673	3.45749e-07	1.35394	4.02419	1.57154	1.62171e-11	2	3.45749e-07	Major Significant Diff isoform	mrAP
prmtr.32651	RGS3	ENSG00000138835.18	ENST00000478599.1	0.0805263	0.0126316	2.66284	0.0516595	1.35394	4.02419	1.57154	1.62171e-11	2	3.45749e-07	Diff isoform	mrAP
prmtr.33635	ZNF710	ENSG00000140548.5	ENST00000268154.4	4.20105	2.66526	0.656453	0.0124688	1.49706	2.19123	0.54961	0.00767954	1	0.0124688	Significant Diff isoform	mrAP
prmtr.35124	CTTNBP2NL	ENSG00000143079.10	ENST00000441739.1	1.66316	1.50211	0.14693	0.367751	2.09709	1.50323	-0.480319	0.0479767	1	0.367751	Others	mrAP
prmtr.35289	RRNAD1	ENSG00000143303.7	ENST00000484742.1	2.23105	1.39368	0.678782	0.00205609	0.669264	1.3558	1.01849	0.00449479	1	0.00205609	Significant Diff isoform	mrAP
prmtr.35732	EPHX1	ENSG00000143819.8	ENST00000366837.4	84.3332	139.07	-0.721639	0.0649116	9.98825	7.69145	-0.376976	5.14432e-05	1	0.0649116	Diff isoform	mrAP
prmtr.36049	CCDC150	ENSG00000144395.13	ENST00000272831.7	0.518421	0.13	1.99478	0.000123731	2.24167	4.14579	0.887072	1.14458e-07	7	4.50195e-05	Significant Diff isoform	mrAP
prmtr.36049	CCDC150	ENSG00000144395.13	ENST00000389175.4	0.225263	0.0657895	1.77413	0.031278	2.24167	4.14579	0.887072	1.14458e-07	7	4.50195e-05	Significant Diff isoform	mrAP
prmtr.36049	CCDC150	ENSG00000144395.13	ENST00000423093.2	0.0273684	0.00210526	3.63875	0.371535	2.24167	4.14579	0.887072	1.14458e-07	7	4.50195e-05	Diff isoform	mrAP
prmtr.36049	CCDC150	ENSG00000144395.13	ENST00000431807.2	0.518421	0.13	1.99478	0.000123731	2.24167	4.14579	0.887072	1.14458e-07	7	4.50195e-05	Significant Diff isoform	mrAP
prmtr.36049	CCDC150	ENSG00000144395.13	ENST00000471033.1	0.437895	0.0663158	2.72132	0.00658171	2.24167	4.14579	0.887072	1.14458e-07	7	4.50195e-05	Significant Diff isoform	mrAP
prmtr.36049	CCDC150	ENSG00000144395.13	ENST00000471546.1	0.443684	0.0657895	2.75174	0.00458391	2.24167	4.14579	0.887072	1.14458e-07	7	4.50195e-05	Significant Diff isoform	mrAP
prmtr.36049	CCDC150	ENSG00000144395.13	ENST00000472405.2	1.27316	0.152632	3.05945	4.50195e-05	2.24167	4.14579	0.887072	1.14458e-07	7	4.50195e-05	Major Significant Diff isoform	mrAP
prmtr.36049	CCDC150	ENSG00000144395.13	ENST00000498512.1	0	0.00157895	-4.06949	0.330565	2.24167	4.14579	0.887072	1.14458e-07	7	4.50195e-05	Others	mrAP
prmtr.36564	TRMT10A	ENSG00000145331.9	ENST00000273962.3	0.202632	0.273158	-0.430692	0.0714181	4.12737	3.07327	-0.425446	5.57612e-05	4	0.0714181	Major Diff isoform	mrAP
prmtr.36564	TRMT10A	ENSG00000145331.9	ENST00000455368.2	0.591053	0.658947	-0.156851	0.623391	4.12737	3.07327	-0.425446	5.57612e-05	4	0.0714181	Others	mrAP
prmtr.36564	TRMT10A	ENSG00000145331.9	ENST00000507394.1	0.471579	0.416316	0.17978	0.473949	4.12737	3.07327	-0.425446	5.57612e-05	4	0.0714181	Others	mrAP
prmtr.36564	TRMT10A	ENSG00000145331.9	ENST00000514547.1	0.742105	1.08053	-0.541978	0.141343	4.12737	3.07327	-0.425446	5.57612e-05	4	0.0714181	Diff isoform	mrAP
prmtr.36565	TRMT10A	ENSG00000145331.9	ENST00000394876.2	2.75526	1.43789	0.938184	9.48216e-06	3.87288	4.93987	0.351066	4.43813e-06	2	9.48216e-06	Major Significant Diff isoform	mrAP
prmtr.36565	TRMT10A	ENSG00000145331.9	ENST00000394877.3	1.84105	1.15632	0.670949	0.00030676	3.87288	4.93987	0.351066	4.43813e-06	2	9.48216e-06	Significant Diff isoform	mrAP
prmtr.36596	ANK2	ENSG00000145362.12	ENST00000508613.1	0.718421	0.0205263	5.12247	0.0623675	0.0302064	1.22697	5.3441	0.00692406	1	0.0623675	Diff isoform	mrAP
prmtr.36594	ANK2	ENSG00000145362.12	ENST00000503271.1	0.461053	0.00789474	5.85005	0.00168722	0.279658	2.2901	3.03368	9.70035e-06	3	0.00168722	Major Significant Diff isoform	mrAP
prmtr.36594	ANK2	ENSG00000145362.12	ENST00000503423.1	0.0473684	0.00526316	3.14581	0.00221457	0.279658	2.2901	3.03368	9.70035e-06	3	0.00168722	Significant Diff isoform	mrAP
prmtr.36594	ANK2	ENSG00000145362.12	ENST00000506722.1	0.421579	0.00842105	5.62897	0.00980272	0.279658	2.2901	3.03368	9.70035e-06	3	0.00168722	Significant Diff isoform	mrAP
prmtr.37245	POMZP3	ENSG00000146707.10	ENST00000275569.4	0.0173684	0.0178947	-0.0428258	0.97008	2.41299	2.97735	0.30321	0.0367096	3	0.010758	Others	mrAP
prmtr.37245	POMZP3	ENSG00000146707.10	ENST00000310842.4	0.951053	0.62	0.617176	0.010758	2.41299	2.97735	0.30321	0.0367096	3	0.010758	Major Significant Diff isoform	mrAP
prmtr.37245	POMZP3	ENSG00000146707.10	ENST00000424818.1	0.178947	0.0963158	0.893	0.0744514	2.41299	2.97735	0.30321	0.0367096	3	0.010758	Diff isoform	mrAP
prmtr.37325	EPHA1	ENSG00000146904.4	ENST00000275815.3	4.93632	3.70895	0.412415	0.237214	4.97065	3.87902	-0.357742	0.0193006	2	0.191674	Others	mrAP
prmtr.37325	EPHA1	ENSG00000146904.4	ENST00000488068.1	0.264211	0.362632	-0.456668	0.191674	4.97065	3.87902	-0.357742	0.0193006	2	0.191674	Major Diff isoform	mrAP
prmtr.37371	SH3KBP1	ENSG00000147010.13	ENST00000379716.1	0.0547368	0.0131579	2.04829	0.00995309	0.117155	0.894132	2.93207	0.000389744	1	0.00995309	Significant Diff isoform	mrAP
prmtr.37376	SH3KBP1	ENSG00000147010.13	ENST00000379698.4	5.83	3.87421	0.589581	0.00498921	3.9342	2.13055	-0.884845	2.23121e-07	1	0.00498921	Others	mrAP
prmtr.37640	TACC1	ENSG00000147526.15	ENST00000443286.2	0.140526	0.0568421	1.3043	0.183724	6.19903	4.0174	-0.625781	2.64235e-11	7	3.5961e-05	Others	mrAP
prmtr.37640	TACC1	ENSG00000147526.15	ENST00000518415.1	4.66368	3.48263	0.421282	0.363645	6.19903	4.0174	-0.625781	2.64235e-11	7	3.5961e-05	Others	mrAP
prmtr.37640	TACC1	ENSG00000147526.15	ENST00000519416.1	0.0194737	0.00315789	2.5869	0.18377	6.19903	4.0174	-0.625781	2.64235e-11	7	3.5961e-05	Others	mrAP
prmtr.37640	TACC1	ENSG00000147526.15	ENST00000520340.1	0.46	0.712632	-0.631411	0.0932593	6.19903	4.0174	-0.625781	2.64235e-11	7	3.5961e-05	Diff isoform	mrAP
prmtr.37640	TACC1	ENSG00000147526.15	ENST00000520615.1	0.952632	2.54	-1.41474	3.5961e-05	6.19903	4.0174	-0.625781	2.64235e-11	7	3.5961e-05	Major Significant Diff isoform	mrAP
prmtr.37640	TACC1	ENSG00000147526.15	ENST00000522474.1	0.12	0.829474	-2.78813	0.000247594	6.19903	4.0174	-0.625781	2.64235e-11	7	3.5961e-05	Significant Diff isoform	mrAP
prmtr.37640	TACC1	ENSG00000147526.15	ENST00000522983.1	0.207895	0.131579	0.659522	0.668906	6.19903	4.0174	-0.625781	2.64235e-11	7	3.5961e-05	Others	mrAP
prmtr.37641	TACC1	ENSG00000147526.15	ENST00000330691.6	0.0447368	0.0494737	-0.14489	0.926957	3.67287	5.07735	0.467165	9.49835e-06	6	1.26704e-05	Others	mrAP
prmtr.37641	TACC1	ENSG00000147526.15	ENST00000348567.4	11.3184	7.21263	0.650068	0.00318315	3.67287	5.07735	0.467165	9.49835e-06	6	1.26704e-05	Significant Diff isoform	mrAP
prmtr.37641	TACC1	ENSG00000147526.15	ENST00000521050.1	0	0	0	NA	3.67287	5.07735	0.467165	9.49835e-06	6	1.26704e-05	Others	mrAP
prmtr.37641	TACC1	ENSG00000147526.15	ENST00000521642.1	1.46789	0.148421	3.30511	1.26704e-05	3.67287	5.07735	0.467165	9.49835e-06	6	1.26704e-05	Major Significant Diff isoform	mrAP
prmtr.37641	TACC1	ENSG00000147526.15	ENST00000522752.1	0.85	0.634737	0.421247	0.0883203	3.67287	5.07735	0.467165	9.49835e-06	6	1.26704e-05	Diff isoform	mrAP
prmtr.37641	TACC1	ENSG00000147526.15	ENST00000522904.1	7.60053	3.40158	1.15987	0.00227951	3.67287	5.07735	0.467165	9.49835e-06	6	1.26704e-05	Significant Diff isoform	mrAP
prmtr.37917	MRRF	ENSG00000148187.13	ENST00000373724.1	0.0931579	0.00947368	3.28408	0.0142834	0.172844	0.745273	2.1083	0.00161375	1	0.0142834	Significant Diff isoform	mrAP
prmtr.38276	SYT8	ENSG00000149043.12	ENST00000436964.2	0.0905263	0.00842105	3.41083	0.0918516	0.20396	0.95345	2.22487	0.00808678	1	0.0918516	Diff isoform	mrAP
prmtr.38683	FERMT3	ENSG00000149781.8	ENST00000541252.1	0.0431579	0.0989474	-1.19516	0.118838	1.16721	0.525921	-1.15014	0.0125658	1	0.118838	Diff isoform	mrAP
prmtr.38847	CTAGE5	ENSG00000150527.12	ENST00000396165.4	0.602632	0.305263	0.98099	0.00407112	2.5064	3.34377	0.415859	0.00436096	1	0.00407112	Significant Diff isoform	mrAP
prmtr.39585	RABGAP1L	ENSG00000152061.17	ENST00000367688.3	0.985789	3.28895	-1.73817	6.57501e-05	5.58645	2.61491	-1.09517	1.09412e-11	2	6.57501e-05	Major Significant Diff isoform	mrAP
prmtr.39585	RABGAP1L	ENSG00000152061.17	ENST00000485114.1	0	0	0	NA	5.58645	2.61491	-1.09517	1.09412e-11	2	6.57501e-05	Others	mrAP
prmtr.39793	TMEM123	ENSG00000152558.10	ENST00000526676.1	0.0684211	0.145263	-1.08504	0.0907979	1.92673	0.758699	-1.34455	9.64771e-05	2	0.000161344	Diff isoform	mrAP
prmtr.39793	TMEM123	ENSG00000152558.10	ENST00000532161.1	0.442632	1.11737	-1.33573	0.000161344	1.92673	0.758699	-1.34455	9.64771e-05	2	0.000161344	Major Significant Diff isoform	mrAP
prmtr.40427	SEMA3D	ENSG00000153993.9	ENST00000444867.1	0.512632	0.368947	0.474398	0.402608	2.37285	1.33167	-0.833384	0.00868426	1	0.402608	Others	mrAP
prmtr.40634	DISP1	ENSG00000154309.7	ENST00000495684.1	0.0178947	0.0247368	-0.464907	0.734184	3.23072	4.31345	0.416986	5.84826e-05	1	0.734184	Others	mrAP
prmtr.40901	CCDC144B	ENSG00000154874.10	ENST00000285176.8	2.14474	2.01737	0.0883218	0.805884	3.79932	2.60977	-0.54182	0.0133467	6	0.126485	Others	mrAP
prmtr.40901	CCDC144B	ENSG00000154874.10	ENST00000445752.1	0.368947	0.331579	0.154019	0.702757	3.79932	2.60977	-0.54182	0.0133467	6	0.126485	Others	mrAP
prmtr.40901	CCDC144B	ENSG00000154874.10	ENST00000447265.2	0.374737	0.421053	-0.16808	0.68911	3.79932	2.60977	-0.54182	0.0133467	6	0.126485	Others	mrAP
prmtr.40901	CCDC144B	ENSG00000154874.10	ENST00000450277.1	0.133158	0.0221053	2.58525	0.126485	3.79932	2.60977	-0.54182	0.0133467	6	0.126485	Others	mrAP
prmtr.40901	CCDC144B	ENSG00000154874.10	ENST00000455629.1	0.398947	0.433684	-0.120418	0.853168	3.79932	2.60977	-0.54182	0.0133467	6	0.126485	Others	mrAP
prmtr.40901	CCDC144B	ENSG00000154874.10	ENST00000457330.1	0.0442105	0.0473684	-0.0993186	0.921696	3.79932	2.60977	-0.54182	0.0133467	6	0.126485	Others	mrAP
prmtr.41249	ELMO1	ENSG00000155849.11	ENST00000396045.3	2.71211	0.554211	2.2907	0.0969756	0.353793	2.31914	2.71261	0.00642336	3	0.0510048	Diff isoform	mrAP
prmtr.41249	ELMO1	ENSG00000155849.11	ENST00000464262.2	1.48842	0.0436842	5.08733	0.0510048	0.353793	2.31914	2.71261	0.00642336	3	0.0510048	Major Diff isoform	mrAP
prmtr.41249	ELMO1	ENSG00000155849.11	ENST00000487843.1	0.0321053	0.00263158	3.55949	0.37441	0.353793	2.31914	2.71261	0.00642336	3	0.0510048	Diff isoform	mrAP
prmtr.42412	SHROOM4	ENSG00000158352.11	ENST00000289292.7	0.150526	0.126316	0.252797	0.288057	1.74444	0.749823	-1.21814	0.001422	2	0.137776	Others	mrAP
prmtr.42412	SHROOM4	ENSG00000158352.11	ENST00000376020.2	0.165789	0.243158	-0.552264	0.137776	1.74444	0.749823	-1.21814	0.001422	2	0.137776	Major Diff isoform	mrAP
prmtr.42876	ARHGAP27	ENSG00000159314.7	ENST00000376922.2	2.12316	1.60737	0.401489	0.20357	1.73258	2.64303	0.609267	0.0285831	2	0.20357	Major Diff isoform	mrAP
prmtr.42876	ARHGAP27	ENSG00000159314.7	ENST00000524404.1	0.0636842	0.0284211	1.16117	0.299403	1.73258	2.64303	0.609267	0.0285831	2	0.20357	Diff isoform	mrAP
prmtr.43167	NPR2	ENSG00000159899.10	ENST00000342694.2	2.45368	2.41789	0.0211973	0.944786	3.67866	2.81689	-0.38508	0.0292544	2	0.0115643	Others	mrAP
prmtr.43167	NPR2	ENSG00000159899.10	ENST00000464810.1	0.810526	0.427368	0.923219	0.0115643	3.67866	2.81689	-0.38508	0.0292544	2	0.0115643	Others	mrAP
prmtr.43396	RALGDS	ENSG00000160271.10	ENST00000372062.3	0.494737	0.683158	-0.465477	0.179014	1.84211	0.988664	-0.897809	0.00870374	1	0.179014	Diff isoform	mrAP
prmtr.43425	PCNT	ENSG00000160299.12	ENST00000480896.1	0.870526	0.498421	0.804399	0.0188962	1.99201	2.53054	0.345223	0.0136142	1	0.0188962	Significant Diff isoform	mrAP
prmtr.44104	GRASP	ENSG00000161835.6	ENST00000293662.4	1.22316	1.3	-0.087894	0.856681	3.94376	2.97675	-0.405836	0.00866841	1	0.856681	Others	mrAP
prmtr.45569	PRICKLE2	ENSG00000163637.7	ENST00000498162.1	0.694737	0.703684	-0.0184589	0.960979	3.49605	2.72722	-0.358295	0.0157613	1	0.960979	Others	mrAP
prmtr.46245	ARFIP1	ENSG00000164144.10	ENST00000511289.1	0.467895	0.0452632	3.3669	0.00712922	0.48988	1.403	1.51801	0.0152766	2	0.00712922	Major Significant Diff isoform	mrAP
prmtr.46245	ARFIP1	ENSG00000164144.10	ENST00000513361.1	0.155263	0.170526	-0.135196	0.834118	0.48988	1.403	1.51801	0.0152766	2	0.00712922	Others	mrAP
prmtr.46675	KIAA1324L	ENSG00000164659.10	ENST00000423294.1	0.838421	0.400526	1.06559	0.0248445	1.96278	0.973165	-1.01214	0.00274379	3	0.0248445	Others	mrAP
prmtr.46675	KIAA1324L	ENSG00000164659.10	ENST00000444627.1	0.289474	0.216316	0.420125	0.476399	1.96278	0.973165	-1.01214	0.00274379	3	0.0248445	Others	mrAP
prmtr.46675	KIAA1324L	ENSG00000164659.10	ENST00000450689.2	0.394737	0.270526	0.544954	0.172688	1.96278	0.973165	-1.01214	0.00274379	3	0.0248445	Others	mrAP
prmtr.46913	C7orf55	ENSG00000164898.8	ENST00000481123.1	2.27263	0.491053	2.21018	4.0719e-05	1.33702	2.82553	1.0795	8.84096e-07	3	4.0719e-05	Major Significant Diff isoform	mrAP
prmtr.46913	C7orf55	ENSG00000164898.8	ENST00000482181.1	0.301579	0.0657895	2.19489	0.138999	1.33702	2.82553	1.0795	8.84096e-07	3	4.0719e-05	Diff isoform	mrAP
prmtr.46913	C7orf55	ENSG00000164898.8	ENST00000488886.1	0.0589474	0.0184211	1.67271	0.229539	1.33702	2.82553	1.0795	8.84096e-07	3	4.0719e-05	Diff isoform	mrAP
prmtr.47202	NLGN4Y	ENSG00000165246.8	ENST00000339174.5	0.313158	0.392632	-0.326193	0.360394	2.69947	1.48439	-0.86281	0.0211031	2	0.360394	Major Diff isoform	mrAP
prmtr.47202	NLGN4Y	ENSG00000165246.8	ENST00000481089.1	0.615263	0.762105	-0.308741	0.411746	2.69947	1.48439	-0.86281	0.0211031	2	0.360394	Diff isoform	mrAP
prmtr.47682	TC2N	ENSG00000165929.8	ENST00000435962.2	1.65105	2.63526	-0.674528	0.0187135	4.10363	1.58656	-1.371	5.24402e-07	2	0.000271522	Significant Diff isoform	mrAP
prmtr.47682	TC2N	ENSG00000165929.8	ENST00000555302.1	0.196316	1.20053	-2.6118	0.000271522	4.10363	1.58656	-1.371	5.24402e-07	2	0.000271522	Major Significant Diff isoform	mrAP
prmtr.48247	WEE1	ENSG00000166483.6	ENST00000524612.1	0.537368	0.331579	0.696393	0.596649	0.128301	0.65812	2.35882	0.00204636	1	0.596649	Diff isoform	mrAP
prmtr.48629	SCG5	ENSG00000166922.4	ENST00000300175.4	0.958947	0.678421	0.499208	0.123429	0.297801	1.25144	2.07117	0.00372251	4	0.0353799	Diff isoform	mrAP
prmtr.48629	SCG5	ENSG00000166922.4	ENST00000413748.2	0.333684	0.0747368	2.1571	0.0353799	0.297801	1.25144	2.07117	0.00372251	4	0.0353799	Major Significant Diff isoform	mrAP
prmtr.48629	SCG5	ENSG00000166922.4	ENST00000494364.1	0.0478947	0.0394737	0.278335	0.748634	0.297801	1.25144	2.07117	0.00372251	4	0.0353799	Diff isoform	mrAP
prmtr.48629	SCG5	ENSG00000166922.4	ENST00000497208.1	0.0710526	0.0368421	0.945651	0.289792	0.297801	1.25144	2.07117	0.00372251	4	0.0353799	Diff isoform	mrAP
prmtr.48708	MAPRE2	ENSG00000166974.8	ENST00000300249.5	3.10947	4.46737	-0.522741	0.00502514	6.61313	5.49825	-0.26636	6.31369e-07	5	0.000844449	Significant Diff isoform	mrAP
prmtr.48708	MAPRE2	ENSG00000166974.8	ENST00000538170.2	0.03	0.0247368	0.277282	0.675363	6.61313	5.49825	-0.26636	6.31369e-07	5	0.000844449	Others	mrAP
prmtr.48708	MAPRE2	ENSG00000166974.8	ENST00000585592.1	0.422105	0.998421	-1.24185	0.000844449	6.61313	5.49825	-0.26636	6.31369e-07	5	0.000844449	Major Significant Diff isoform	mrAP
prmtr.48708	MAPRE2	ENSG00000166974.8	ENST00000588910.1	1.24211	1.66737	-0.424756	0.00830923	6.61313	5.49825	-0.26636	6.31369e-07	5	0.000844449	Significant Diff isoform	mrAP
prmtr.48708	MAPRE2	ENSG00000166974.8	ENST00000589699.1	0.00947368	0.0331579	-1.79655	0.131506	6.61313	5.49825	-0.26636	6.31369e-07	5	0.000844449	Diff isoform	mrAP
prmtr.51160	ONECUT1	ENSG00000169856.7	ENST00000561401.2	8.77842	8.46	0.0533032	0.779708	3.25226	1.73941	-0.902842	0.00238417	1	0.779708	Others	mrAP
prmtr.51230	KLF13	ENSG00000169926.5	ENST00000560473.1	0.0189474	0.0626316	-1.7196	0.157269	0.867435	0.165308	-2.3916	0.00869728	1	0.157269	Diff isoform	mrAP
prmtr.52540	CTPS1	ENSG00000171793.9	ENST00000470271.1	0.318421	0.0726316	2.13073	0.000320992	0.586391	1.56805	1.41904	0.000476485	1	0.000320992	Significant Diff isoform	mrAP
prmtr.52589	NINJ2	ENSG00000171840.7	ENST00000305108.4	0.895263	0.567368	0.657933	0.0308546	0.185516	0.702707	1.92138	0.0225849	1	0.0308546	Significant Diff isoform	mrAP
prmtr.52819	SNTB1	ENSG00000172164.9	ENST00000520717.1	0.563684	0.0863158	2.70578	0.0255708	0.872131	1.9318	1.14733	0.0103555	1	0.0255708	Significant Diff isoform	mrAP
prmtr.52835	ISG20	ENSG00000172183.10	ENST00000558992.1	0	0.143158	-10.4844	0.173505	0.879197	0.252593	-1.79937	0.0145774	2	0.031568	Diff isoform	mrAP
prmtr.52835	ISG20	ENSG00000172183.10	ENST00000560741.1	4.72789	2.60842	0.857996	0.031568	0.879197	0.252593	-1.79937	0.0145774	2	0.031568	Major Diff isoform	mrAP
prmtr.53763	TNFRSF10C	ENSG00000173535.9	ENST00000397703.2	1.10632	0.148421	2.89715	0.000104999	0.364366	3.40158	3.22274	5.73919e-11	2	0.000104999	Major Significant Diff isoform	mrAP
prmtr.53763	TNFRSF10C	ENSG00000173535.9	ENST00000520607.1	0.239474	0.0173684	3.77765	0.00548701	0.364366	3.40158	3.22274	5.73919e-11	2	0.000104999	Significant Diff isoform	mrAP
prmtr.53841	SLC19A1	ENSG00000173638.14	ENST00000477688.1	0.270526	0.557895	-1.04395	0.0667266	3.30107	1.43787	-1.199	0.000116149	2	0.00245524	Diff isoform	mrAP
prmtr.53841	SLC19A1	ENSG00000173638.14	ENST00000485649.2	0.994737	0.446316	1.15607	0.00245524	3.30107	1.43787	-1.199	0.000116149	2	0.00245524	Major Diff isoform	mrAP
prmtr.53844	SLC19A1	ENSG00000173638.14	ENST00000311124.4	2.34474	1.06895	1.13316	0.00117189	2.57697	3.93705	0.611441	7.84302e-06	2	0.00117189	Major Significant Diff isoform	mrAP
prmtr.53844	SLC19A1	ENSG00000173638.14	ENST00000380010.4	0.797368	0.243684	1.70982	0.00187624	2.57697	3.93705	0.611441	7.84302e-06	2	0.00117189	Significant Diff isoform	mrAP
prmtr.54270	LIG4	ENSG00000174405.9	ENST00000405925.1	0.843158	1.47684	-0.808567	0.0152981	2.55713	1.13517	-1.17161	2.46852e-05	1	0.0152981	Significant Diff isoform	mrAP
prmtr.54498	PDZK1	ENSG00000174827.9	ENST00000443667.1	35.6521	22.4342	0.668284	0.02978	1.54168	2.58827	0.747483	0.00593636	1	0.02978	Significant Diff isoform	mrAP
prmtr.54792	GOLGA8A	ENSG00000175265.13	ENST00000569781.1	2.81895	2.49789	0.174437	0.655314	2.7835	1.84534	-0.593012	0.0272504	1	0.655314	Others	mrAP
prmtr.55268	CCDC57	ENSG00000176155.14	ENST00000582100.1	0.435263	0.428421	0.0228532	0.937965	4.80448	3.73413	-0.363607	0.00350149	2	0.924858	Others	mrAP
prmtr.55268	CCDC57	ENSG00000176155.14	ENST00000584717.1	5.91789	6.04579	-0.0308462	0.924858	4.80448	3.73413	-0.363607	0.00350149	2	0.924858	Others	mrAP
prmtr.55430	WDR25	ENSG00000176473.9	ENST00000555865.1	0.108421	0.00736842	3.86103	0.00401226	0.0468747	0.572297	3.60988	0.0010534	1	0.00401226	Significant Diff isoform	mrAP
prmtr.55450	PHLDB3	ENSG00000176531.6	ENST00000292140.5	2.85947	1.76737	0.694116	0.00429644	2.27558	3.28509	0.529699	0.00332493	4	0.00429644	Major Significant Diff isoform	mrAP
prmtr.55450	PHLDB3	ENSG00000176531.6	ENST00000596902.1	0.380526	0.205263	0.890198	0.0168764	2.27558	3.28509	0.529699	0.00332493	4	0.00429644	Significant Diff isoform	mrAP
prmtr.55450	PHLDB3	ENSG00000176531.6	ENST00000599242.1	0.782632	0.736842	0.0869664	0.600938	2.27558	3.28509	0.529699	0.00332493	4	0.00429644	Others	mrAP
prmtr.55450	PHLDB3	ENSG00000176531.6	ENST00000601646.1	1.62263	1.19368	0.442882	0.183647	2.27558	3.28509	0.529699	0.00332493	4	0.00429644	Diff isoform	mrAP
prmtr.55930	ZBTB38	ENSG00000177311.6	ENST00000513570.1	0.864737	0.842632	0.0373548	0.876755	2.64974	2.06344	-0.360798	0.0374098	1	0.876755	Others	mrAP
prmtr.56150	EFCAB4A	ENSG00000177685.12	ENST00000527089.1	0.129474	0.0263158	2.2943	0.000865536	0.927091	1.48799	0.682585	0.044563	3	0.000865536	Major Significant Diff isoform	mrAP
prmtr.56150	EFCAB4A	ENSG00000177685.12	ENST00000530183.1	0.407895	0.19	1.10179	0.0858257	0.927091	1.48799	0.682585	0.044563	3	0.000865536	Diff isoform	mrAP
prmtr.56150	EFCAB4A	ENSG00000177685.12	ENST00000534606.1	0.0373684	0.0163158	1.19059	0.253187	0.927091	1.48799	0.682585	0.044563	3	0.000865536	Diff isoform	mrAP
prmtr.56249	CHID1	ENSG00000177830.13	ENST00000323541.7	0.224737	0.254737	-0.180695	0.659932	5.64226	3.99759	-0.497142	0.000940946	6	0.00606029	Others	mrAP
prmtr.56249	CHID1	ENSG00000177830.13	ENST00000449825.1	1.80053	1.02947	0.806452	0.00606029	5.64226	3.99759	-0.497142	0.000940946	6	0.00606029	Major Diff isoform	mrAP
prmtr.56249	CHID1	ENSG00000177830.13	ENST00000525840.1	0.376316	0.631579	-0.746864	0.173887	5.64226	3.99759	-0.497142	0.000940946	6	0.00606029	Diff isoform	mrAP
prmtr.56249	CHID1	ENSG00000177830.13	ENST00000528154.1	0.676842	0.893158	-0.400044	0.500711	5.64226	3.99759	-0.497142	0.000940946	6	0.00606029	Diff isoform	mrAP
prmtr.56249	CHID1	ENSG00000177830.13	ENST00000533056.1	1.39947	1.72	-0.297505	0.69019	5.64226	3.99759	-0.497142	0.000940946	6	0.00606029	Diff isoform	mrAP
prmtr.56249	CHID1	ENSG00000177830.13	ENST00000533059.1	0.244737	0.374211	-0.612415	0.252095	5.64226	3.99759	-0.497142	0.000940946	6	0.00606029	Diff isoform	mrAP
prmtr.56465	PLEC	ENSG00000178209.10	ENST00000357649.2	0.426316	1.19895	-1.49156	8.9122e-06	4.9484	2.88058	-0.780603	1.99337e-06	1	8.9122e-06	Significant Diff isoform	mrAP
prmtr.56466	PLEC	ENSG00000178209.10	ENST00000354589.3	0.493684	1.41316	-1.51707	9.55197e-07	4.70304	2.6396	-0.833273	6.42455e-08	1	9.55197e-07	Significant Diff isoform	mrAP
prmtr.56700	TRIM73	ENSG00000178809.7	ENST00000447409.2	0.181053	0.0305263	2.56436	0.104728	0.206787	1.09201	2.40077	0.00712604	1	0.104728	Diff isoform	mrAP
prmtr.56705	OPLAH	ENSG00000178814.11	ENST00000567871.1	0.198947	0.559474	-1.49122	0.0859742	1.00031	0.132929	-2.91172	0.00230516	1	0.0859742	Diff isoform	mrAP
prmtr.56796	FBXO34	ENSG00000178974.5	ENST00000555280.1	0.195789	0.0905263	1.11204	0.00774633	0.379627	1.00641	1.40656	0.0160804	1	0.00774633	Significant Diff isoform	mrAP
prmtr.57043	GEMIN4	ENSG00000179409.6	ENST00000570364.1	0.0573684	0.307895	-2.42206	4.06236e-05	0.385484	0.0486685	-2.98561	0.0360608	1	4.06236e-05	Significant Diff isoform	mrAP
prmtr.57311	PSTK	ENSG00000179988.9	ENST00000465232.1	1.00105	0.0842105	3.56981	0.0387729	0.676335	2.49031	1.88052	5.63817e-05	1	0.0387729	Significant Diff isoform	mrAP
prmtr.58054	C3orf58	ENSG00000181744.4	ENST00000492452.2	0.0557895	0.0668421	-0.260337	0.819946	1.11337	0.337198	-1.72327	0.000419191	2	0.756576	Others	mrAP
prmtr.58054	C3orf58	ENSG00000181744.4	ENST00000495414.1	0.286842	0.302105	-0.0747691	0.756576	1.11337	0.337198	-1.72327	0.000419191	2	0.756576	Others	mrAP
prmtr.58118	ZNF329	ENSG00000181894.10	ENST00000500161.2	0.525789	0.44	0.256928	0.291246	1.82202	1.11501	-0.708478	0.0214404	2	0.291246	Others	mrAP
prmtr.58118	ZNF329	ENSG00000181894.10	ENST00000601887.1	0.107368	0.0757895	0.501941	0.323986	1.82202	1.11501	-0.708478	0.0214404	2	0.291246	Others	mrAP
prmtr.58766	SLC25A18	ENSG00000182902.9	ENST00000327451.6	7.49105	4.75789	0.654834	0.0307677	0.910868	2.31644	1.34659	0.00202149	4	0.00056043	Significant Diff isoform	mrAP
prmtr.58766	SLC25A18	ENSG00000182902.9	ENST00000399813.1	10.3184	11.7963	-0.193112	0.4838	0.910868	2.31644	1.34659	0.00202149	4	0.00056043	Others	mrAP
prmtr.58766	SLC25A18	ENSG00000182902.9	ENST00000467228.1	3.12105	5.37579	-0.784425	0.00056043	0.910868	2.31644	1.34659	0.00202149	4	0.00056043	Major Significant Diff isoform	mrAP
prmtr.58766	SLC25A18	ENSG00000182902.9	ENST00000496051.1	0.0631579	0.00631579	3.30155	0.0253991	0.910868	2.31644	1.34659	0.00202149	4	0.00056043	Significant Diff isoform	mrAP
prmtr.58866	LSMD1	ENSG00000183011.9	ENST00000570555.1	0.15	0.0789474	0.925135	0.11612	2.69227	4.13886	0.620412	0.000557421	2	0.00445111	Diff isoform	mrAP
prmtr.58866	LSMD1	ENSG00000183011.9	ENST00000576861.1	3.62842	1.47316	1.30037	0.00445111	2.69227	4.13886	0.620412	0.000557421	2	0.00445111	Major Significant Diff isoform	mrAP
prmtr.59524	SMTN	ENSG00000183963.14	ENST00000422839.1	1.25895	0.0542105	4.53496	0.0402067	0.30621	1.73119	2.49917	0.0120529	2	0.00835391	Significant Diff isoform	mrAP
prmtr.59524	SMTN	ENSG00000183963.14	ENST00000432777.1	0.200526	0.00368421	5.72837	0.00835391	0.30621	1.73119	2.49917	0.0120529	2	0.00835391	Major Significant Diff isoform	mrAP
prmtr.60540	C14orf80	ENSG00000185347.13	ENST00000329886.7	0.158421	0.142632	0.15137	0.705823	0.187674	0.548962	1.54848	0.0310332	3	0.160847	Others	mrAP
prmtr.60540	C14orf80	ENSG00000185347.13	ENST00000427614.1	0.0136842	0.0121053	0.175513	0.85396	0.187674	0.548962	1.54848	0.0310332	3	0.160847	Others	mrAP
prmtr.60540	C14orf80	ENSG00000185347.13	ENST00000455454.1	0.02	0.00421053	2.22126	0.160847	0.187674	0.548962	1.54848	0.0310332	3	0.160847	Major Diff isoform	mrAP
prmtr.61501	ARAP1	ENSG00000186635.10	ENST00000393609.3	1.79368	0.620526	1.53121	0.000438365	3.30551	4.31483	0.38443	0.00032437	1	0.000438365	Significant Diff isoform	mrAP
prmtr.61499	ARAP1	ENSG00000186635.10	ENST00000334211.8	6.14105	7.30263	-0.249927	0.291087	6.03103	4.79832	-0.329875	0.00148294	4	0.0175305	Others	mrAP
prmtr.61499	ARAP1	ENSG00000186635.10	ENST00000426523.1	0	0.0968421	-9.92098	0.0720237	6.03103	4.79832	-0.329875	0.00148294	4	0.0175305	Diff isoform	mrAP
prmtr.61499	ARAP1	ENSG00000186635.10	ENST00000429686.1	1.80895	0.721053	1.32685	0.0175305	6.03103	4.79832	-0.329875	0.00148294	4	0.0175305	Major Diff isoform	mrAP
prmtr.61499	ARAP1	ENSG00000186635.10	ENST00000465814.1	2.15737	1.49842	0.5258	0.0544262	6.03103	4.79832	-0.329875	0.00148294	4	0.0175305	Others	mrAP
prmtr.62475	PRKAR1B	ENSG00000188191.10	ENST00000360274.4	0.138947	0.299474	-1.10733	0.00859939	1.98281	1.09231	-0.860163	0.00828769	1	0.00859939	Significant Diff isoform	mrAP
prmtr.62483	HNRNPU-AS1	ENSG00000188206.5	ENST00000489705.1	0.621053	0.145789	2.09007	0.00128971	1.38276	2.32257	0.748172	0.00146505	1	0.00128971	Significant Diff isoform	mrAP
prmtr.62690	NBR1	ENSG00000188554.9	ENST00000341165.6	25.4	23.3995	0.118352	0.443356	4.72757	3.70334	-0.352269	0.000117051	3	0.0292098	Others	mrAP
prmtr.62690	NBR1	ENSG00000188554.9	ENST00000422280.1	3.03211	4.12053	-0.442496	0.0292098	4.72757	3.70334	-0.352269	0.000117051	3	0.0292098	Major Significant Diff isoform	mrAP
prmtr.62690	NBR1	ENSG00000188554.9	ENST00000586650.1	0	0	0	NA	4.72757	3.70334	-0.352269	0.000117051	3	0.0292098	Others	mrAP
prmtr.62736	ZNF177	ENSG00000188629.7	ENST00000343499.4	0.438421	0.365263	0.263315	0.376703	0.0595272	0.76291	3.67989	0.00934059	2	0.265071	Diff isoform	mrAP
prmtr.62736	ZNF177	ENSG00000188629.7	ENST00000592912.1	0.0226316	0.0110526	1.02731	0.265071	0.0595272	0.76291	3.67989	0.00934059	2	0.265071	Major Diff isoform	mrAP
prmtr.63717	SIAH1	ENSG00000196470.7	ENST00000356721.3	1.77789	1.13947	0.641757	0.0205104	0.899671	2.09695	1.22082	0.00120392	2	0.00503113	Significant Diff isoform	mrAP
prmtr.63717	SIAH1	ENSG00000196470.7	ENST00000573005.1	0.496316	0.741053	-0.578222	0.00503113	0.899671	2.09695	1.22082	0.00120392	2	0.00503113	Major Significant Diff isoform	mrAP
prmtr.64153	SCN8A	ENSG00000196876.9	ENST00000546961.1	0.148421	0.0568421	1.3831	0.116981	0.281691	1.34058	2.25067	0.00081495	1	0.116981	Diff isoform	mrAP
prmtr.64253	FUT11	ENSG00000196968.6	ENST00000489264.2	3.40105	2.58895	0.393602	0.014864	0.2159	0.568587	1.39702	0.0367994	1	0.014864	Significant Diff isoform	mrAP
prmtr.64257	ANXA4	ENSG00000196975.10	ENST00000418066.2	1.04316	1.40895	-0.433624	0.0224366	3.64898	2.57174	-0.504749	0.000106275	1	0.0224366	Significant Diff isoform	mrAP
prmtr.64568	SYNGAP1	ENSG00000197283.8	ENST00000293748.5	0	0.00421053	-5.42979	0.330565	0.930108	0.293328	-1.66488	0.0315052	5	0.0282852	Diff isoform	mrAP
prmtr.64568	SYNGAP1	ENSG00000197283.8	ENST00000418600.2	0.512632	0.343684	0.5767	0.0282852	0.930108	0.293328	-1.66488	0.0315052	5	0.0282852	Major Diff isoform	mrAP
prmtr.64568	SYNGAP1	ENSG00000197283.8	ENST00000449372.2	0.295263	0.314211	-0.0897007	0.805858	0.930108	0.293328	-1.66488	0.0315052	5	0.0282852	Others	mrAP
prmtr.64568	SYNGAP1	ENSG00000197283.8	ENST00000479510.1	0.171579	0.112632	0.606821	0.190711	0.930108	0.293328	-1.66488	0.0315052	5	0.0282852	Others	mrAP
prmtr.64568	SYNGAP1	ENSG00000197283.8	ENST00000496374.1	0.0757895	0.0973684	-0.361035	0.403369	0.930108	0.293328	-1.66488	0.0315052	5	0.0282852	Diff isoform	mrAP
prmtr.64613	ZNF833P	ENSG00000197332.7	ENST00000344893.3	0.437895	0.267368	0.711545	0.0143355	0.404882	1.29533	1.67775	0.000821752	1	0.0143355	Significant Diff isoform	mrAP
prmtr.64685	VEPH1	ENSG00000197415.7	ENST00000461299.1	0.0631579	0.0105263	2.5736	0.0303048	0.277871	1.17784	2.08365	0.000499265	6	0.00104033	Significant Diff isoform	mrAP
prmtr.64685	VEPH1	ENSG00000197415.7	ENST00000473907.1	0.0231579	0.0473684	-1.02925	0.224104	0.277871	1.17784	2.08365	0.000499265	6	0.00104033	Others	mrAP
prmtr.64685	VEPH1	ENSG00000197415.7	ENST00000475050.1	0.0768421	0.0547368	0.488628	0.597465	0.277871	1.17784	2.08365	0.000499265	6	0.00104033	Diff isoform	mrAP
prmtr.64685	VEPH1	ENSG00000197415.7	ENST00000479987.1	0.0821053	0.0547368	0.584085	0.494005	0.277871	1.17784	2.08365	0.000499265	6	0.00104033	Diff isoform	mrAP
prmtr.64685	VEPH1	ENSG00000197415.7	ENST00000487753.1	0.268421	0.0610526	2.13455	0.00104033	0.277871	1.17784	2.08365	0.000499265	6	0.00104033	Major Significant Diff isoform	mrAP
prmtr.64685	VEPH1	ENSG00000197415.7	ENST00000489602.1	0.0157895	0.00894737	0.812501	0.474541	0.277871	1.17784	2.08365	0.000499265	6	0.00104033	Diff isoform	mrAP
prmtr.64872	FAR1	ENSG00000197601.8	ENST00000354817.3	4.19421	3.03421	0.467065	0.355022	4.22893	3.4401	-0.297843	0.0114433	2	0.355022	Others	mrAP
prmtr.64872	FAR1	ENSG00000197601.8	ENST00000532701.1	0.937895	1.00421	-0.0985537	0.79206	4.22893	3.4401	-0.297843	0.0114433	2	0.355022	Others	mrAP
prmtr.65241	MBP	ENSG00000197971.10	ENST00000581878.1	0.565263	0.365263	0.629847	0.326839	0.262725	0.906015	1.78598	0.0133609	1	0.326839	Diff isoform	mrAP
prmtr.65238	MBP	ENSG00000197971.10	ENST00000493247.1	0.853684	1.17579	-0.461809	0.0101478	2.92936	0.865952	-1.75823	2.76051e-08	3	0.0022836	Significant Diff isoform	mrAP
prmtr.65238	MBP	ENSG00000197971.10	ENST00000495162.1	0.0705263	0.347895	-2.30079	0.0022836	2.92936	0.865952	-1.75823	2.76051e-08	3	0.0022836	Major Significant Diff isoform	mrAP
prmtr.65238	MBP	ENSG00000197971.10	ENST00000580473.1	0.00736842	0.00578947	0.342665	0.858462	2.92936	0.865952	-1.75823	2.76051e-08	3	0.0022836	Others	mrAP
prmtr.65617	SPRED2	ENSG00000198369.5	ENST00000443619.2	0	0	0	NA	0.243021	1.50392	2.62958	0.00277113	2	0.0950964	Others	mrAP
prmtr.65617	SPRED2	ENSG00000198369.5	ENST00000474228.1	0.451053	0.158947	1.50416	0.0950964	0.243021	1.50392	2.62958	0.00277113	2	0.0950964	Major Diff isoform	mrAP
prmtr.65996	LDB1	ENSG00000198728.6	ENST00000361198.5	3.17632	1.02368	1.63349	0.00108684	3.11551	4.40156	0.498549	0.000198308	1	0.00108684	Significant Diff isoform	mrAP
prmtr.66143	FOXJ3	ENSG00000198815.4	ENST00000372573.1	1.10263	2.16316	-0.972124	9.85563e-05	4.26541	2.51127	-0.764269	6.00898e-09	1	9.85563e-05	Significant Diff isoform	mrAP
prmtr.68633	BRD2	ENSG00000204256.8	ENST00000456339.1	0.122105	0.576316	-2.2378	0.448199	1.83444	2.37608	0.37324	0.0124843	2	0.000150155	Others	mrAP
prmtr.68633	BRD2	ENSG00000204256.8	ENST00000496118.2	0.561579	0.237368	1.24201	0.000150155	1.83444	2.37608	0.37324	0.0124843	2	0.000150155	Major Significant Diff isoform	mrAP
prmtr.72450	SIPA1	ENSG00000213445.4	ENST00000527525.1	0.0947368	0.274211	-1.53229	0.00164045	1.54822	0.811827	-0.931365	0.000399021	1	0.00164045	Significant Diff isoform	mrAP
prmtr.73071	FIS1	ENSG00000214253.4	ENST00000463406.1	0.294211	0.0821053	1.84004	0.0202433	0.640434	1.39159	1.11961	0.00605599	1	0.0202433	Significant Diff isoform	mrAP
prmtr.73073	FIS1	ENSG00000214253.4	ENST00000480497.1	0.103684	0.0347368	1.5749	0.0929743	0.0595272	0.490644	3.04306	0.0100412	1	0.0929743	Diff isoform	mrAP
prmtr.73166	BBIP1	ENSG00000214413.3	ENST00000605742.1	4.07	2.11947	0.94129	0.000448435	1.42887	2.48963	0.801058	0.000458191	1	0.000448435	Significant Diff isoform	mrAP
prmtr.73684	GOLGA8B	ENSG00000215252.7	ENST00000484716.1	5.15053	2.36	1.1259	1.77637e-05	2.5867	3.40003	0.394434	0.00492389	2	1.77637e-05	Major Significant Diff isoform	mrAP
prmtr.73684	GOLGA8B	ENSG00000215252.7	ENST00000569811.1	0.28	0.19	0.559183	0.0280277	2.5867	3.40003	0.394434	0.00492389	2	1.77637e-05	Significant Diff isoform	mrAP
prmtr.73769	MYL5	ENSG00000215375.2	ENST00000502720.1	1.67684	1.09053	0.620676	0.247672	3.65687	2.6241	-0.478785	0.00019272	5	0.0342426	Others	mrAP
prmtr.73769	MYL5	ENSG00000215375.2	ENST00000503300.1	0.363684	0.348947	0.0596601	0.780346	3.65687	2.6241	-0.478785	0.00019272	5	0.0342426	Others	mrAP
prmtr.73769	MYL5	ENSG00000215375.2	ENST00000505477.1	0.613684	0.816316	-0.411573	0.370606	3.65687	2.6241	-0.478785	0.00019272	5	0.0342426	Diff isoform	mrAP
prmtr.73769	MYL5	ENSG00000215375.2	ENST00000506838.1	1.27421	0.64	0.993348	0.0342426	3.65687	2.6241	-0.478785	0.00019272	5	0.0342426	Major Diff isoform	mrAP
prmtr.73769	MYL5	ENSG00000215375.2	ENST00000511290.1	0.0657895	0.0389474	0.754823	0.44263	3.65687	2.6241	-0.478785	0.00019272	5	0.0342426	Others	mrAP
prmtr.79097	ENTPD1-AS1	ENSG00000226688.2	ENST00000414006.1	0.765263	0.179474	2.09157	0.000322885	3.6984	4.61592	0.319718	0.00566917	4	0.000229345	Significant Diff isoform	mrAP
prmtr.79097	ENTPD1-AS1	ENSG00000226688.2	ENST00000427300.1	0.499474	0.283158	0.818581	0.0924871	3.6984	4.61592	0.319718	0.00566917	4	0.000229345	Diff isoform	mrAP
prmtr.79097	ENTPD1-AS1	ENSG00000226688.2	ENST00000449419.1	3.12632	1.00895	1.63152	0.000229345	3.6984	4.61592	0.319718	0.00566917	4	0.000229345	Major Significant Diff isoform	mrAP
prmtr.79097	ENTPD1-AS1	ENSG00000226688.2	ENST00000452942.2	0.79	0.277368	1.50971	0.00223701	3.6984	4.61592	0.319718	0.00566917	4	0.000229345	Significant Diff isoform	mrAP
prmtr.81063	AC144521.1	ENSG00000228956.4	ENST00000425799.2	0.655789	0.0105263	5.94774	0.0408419	0.203676	1.38058	2.76093	0.0114304	1	0.0408419	Significant Diff isoform	mrAP
prmtr.90604	PPIL3	ENSG00000240344.4	ENST00000457063.1	0.508947	0.274211	0.89199	0.00742457	0.0917649	0.781893	3.09096	0.000767597	1	0.00742457	Significant Diff isoform	mrAP
prmtr.92322	TICAM2	ENSG00000243414.4	ENST00000427199.2	1.29579	1.54421	-0.25302	0.232959	3.13598	2.51023	-0.321097	0.0209552	2	0.0942236	Others	mrAP
prmtr.92322	TICAM2	ENSG00000243414.4	ENST00000513729.1	0.0468421	0	8.87474	0.0942236	3.13598	2.51023	-0.321097	0.0209552	2	0.0942236	Others	mrAP
prmtr.93206	AP001258.4	ENSG00000245571.2	ENST00000531708.1	0.222105	0.0447368	2.30914	0.00480228	0.857907	1.54327	0.847098	0.0166175	1	0.00480228	Significant Diff isoform	mrAP
prmtr.97950	KB-1507C5.2	ENSG00000253320.1	ENST00000517996.1	0.495789	0.226316	1.13104	0.147061	0.369408	1.34436	1.86364	0.00612918	1	0.147061	Diff isoform	mrAP
prmtr.9	SCYL3	ENSG00000000457.9	ENST00000423670.1	0.920526	0.343684	1.42111	0.00690745	0.275288	0.922306	1.7443	0.0297795	1	0.00690745	Significant Diff isoform	AP
prmtr.30	GCLC	ENSG00000001084.6	ENST00000505197.1	0.0505263	0.0205263	1.2954	0.45488	0.9818	2.26335	1.20496	0.0193859	1	0.45488	Diff isoform	AP
prmtr.88	BAD	ENSG00000002330.9	ENST00000492141.1	0.756842	0.0342105	4.46346	0.0154321	0.651473	1.78088	1.45081	0.0018745	1	0.0154321	Significant Diff isoform	AP
prmtr.103	AOC1	ENSG00000002726.15	ENST00000467291.1	0	0.114737	-10.1654	0.106031	0.814976	0.0436612	-4.22234	0.0103275	1	0.106031	Diff isoform	AP
prmtr.231	SARM1	ENSG00000004139.9	ENST00000577870.1	0.261053	0.166316	0.650101	0.10183	1.86591	1.32064	-0.498639	0.0485107	1	0.10183	Others	AP
prmtr.1258	DYRK4	ENSG00000010219.9	ENST00000538520.1	0.142105	0.0963158	0.560634	0.24955	0.577638	0.206861	-1.4815	0.0389133	1	0.24955	Others	AP
prmtr.1278	UQCRC1	ENSG00000010256.6	ENST00000493806.1	0.0963158	0	9.91313	0.0307801	0	0.776806	4.69452	0.00511901	1	0.0307801	Significant Diff isoform	AP
prmtr.1283	CD9	ENSG00000010278.7	ENST00000481267.1	0.0778947	0.105789	-0.441111	0.432457	0.466642	0.0302821	-3.94578	0.00592244	1	0.432457	Diff isoform	AP
prmtr.1439	ABHD5	ENSG00000011198.3	ENST00000454293.1	0.0789474	0.102105	-0.37068	0.526482	0.790663	0.229906	-1.78202	0.0203246	1	0.526482	Diff isoform	AP
prmtr.1499	PLAUR	ENSG00000011422.7	ENST00000593939.1	0.188421	0.0842105	1.16094	0.124009	0.142133	0.914211	2.68529	0.00226442	4	0.000483635	Diff isoform	AP
prmtr.1499	PLAUR	ENSG00000011422.7	ENST00000599546.1	0.242632	0.0694737	1.80275	0.000483635	0.142133	0.914211	2.68529	0.00226442	4	0.000483635	Major Significant Diff isoform	AP
prmtr.1499	PLAUR	ENSG00000011422.7	ENST00000599892.1	0.0857895	0.0163158	2.3874	0.0999827	0.142133	0.914211	2.68529	0.00226442	4	0.000483635	Diff isoform	AP
prmtr.1499	PLAUR	ENSG00000011422.7	ENST00000602141.1	0.0173684	0	7.44861	0.0855332	0.142133	0.914211	2.68529	0.00226442	4	0.000483635	Diff isoform	AP
prmtr.1520	RABGAP1	ENSG00000011454.12	ENST00000373643.5	1.03421	0.625789	0.72469	0.0580496	1.31808	2.3408	0.828559	0.000506248	4	0.0580496	Major Diff isoform	AP
prmtr.1520	RABGAP1	ENSG00000011454.12	ENST00000468760.1	0.340526	0.275263	0.306854	0.318397	1.31808	2.3408	0.828559	0.000506248	4	0.0580496	Diff isoform	AP
prmtr.1520	RABGAP1	ENSG00000011454.12	ENST00000475607.1	0.0384211	0.0168421	1.18503	0.155485	1.31808	2.3408	0.828559	0.000506248	4	0.0580496	Diff isoform	AP
prmtr.1520	RABGAP1	ENSG00000011454.12	ENST00000493854.1	0.00736842	0	6.22273	0.330565	1.31808	2.3408	0.828559	0.000506248	4	0.0580496	Diff isoform	AP
prmtr.1611	NR1H4	ENSG00000012504.9	ENST00000188403.7	1.91	2.20474	-0.207024	0.618026	6.24351	4.53507	-0.461232	6.41933e-05	3	0.00421989	Others	AP
prmtr.1611	NR1H4	ENSG00000012504.9	ENST00000551184.1	4.82	2.91421	0.725908	0.0253018	6.24351	4.53507	-0.461232	6.41933e-05	3	0.00421989	Others	AP
prmtr.1611	NR1H4	ENSG00000012504.9	ENST00000551379.1	3.42211	7.07895	-1.04863	0.00421989	6.24351	4.53507	-0.461232	6.41933e-05	3	0.00421989	Major Significant Diff isoform	AP
prmtr.1660	MVP	ENSG00000013364.14	ENST00000566252.1	1.95526	0.406842	2.26454	0.00286288	1.02598	2.06308	1.0078	0.00487058	1	0.00286288	Significant Diff isoform	AP
prmtr.1661	MVP	ENSG00000013364.14	ENST00000566554.1	3.18895	1.23737	1.36573	0.00413658	1.50921	2.59214	0.780354	0.0139398	1	0.00413658	Significant Diff isoform	AP
prmtr.1688	ANGEL1	ENSG00000013523.5	ENST00000555079.1	0.188947	0.247895	-0.391562	0.325398	1.72011	0.922534	-0.898827	0.00572696	1	0.325398	Diff isoform	AP
prmtr.1689	ANGEL1	ENSG00000013523.5	ENST00000554941.1	0.401053	0.973684	-1.27945	9.30658e-05	2.62217	1.08265	-1.2762	1.60486e-06	1	9.30658e-05	Significant Diff isoform	AP
prmtr.1783	CCDC88C	ENSG00000015133.14	ENST00000556726.1	0.318421	0.423684	-0.411941	0.219824	2.40149	1.12625	-1.0924	6.20486e-05	1	0.219824	Diff isoform	AP
prmtr.1958	PHLDB1	ENSG00000019144.12	ENST00000526670.1	0.187895	0.240526	-0.356102	0.537608	0	0.286288	3.25443	0.00775434	1	0.537608	Others	AP
prmtr.1978	PRDM11	ENSG00000019485.8	ENST00000526442.1	0.34	0.445789	-0.390727	0.202314	0.967595	0.254469	-1.92691	0.00423113	1	0.202314	Diff isoform	AP
prmtr.2228	KPNA6	ENSG00000025800.9	ENST00000469790.1	0.262632	0.382632	-0.542743	0.491687	0.93831	1.80162	0.941156	0.00187452	2	0.119521	Others	AP
prmtr.2228	KPNA6	ENSG00000025800.9	ENST00000545542.1	1.43842	0.991053	0.537407	0.119521	0.93831	1.80162	0.941156	0.00187452	2	0.119521	Major Diff isoform	AP
prmtr.2338	TBPL1	ENSG00000028839.5	ENST00000416965.1	0.456842	0.859474	-0.91161	0.00152286	3.31655	1.96961	-0.751771	1.23699e-05	2	0.00152286	Major Significant Diff isoform	AP
prmtr.2338	TBPL1	ENSG00000028839.5	ENST00000457715.1	0.162632	0.0989474	0.716304	0.0794159	3.31655	1.96961	-0.751771	1.23699e-05	2	0.00152286	Others	AP
prmtr.2540	RNF19A	ENSG00000034677.7	ENST00000523167.1	0.566316	0.664737	-0.231139	0.444953	2.08811	1.45813	-0.518074	0.0470672	1	0.444953	Others	AP
prmtr.2680	FBXO42	ENSG00000037637.6	ENST00000444116.1	1.30474	0.733684	0.830442	0.00247843	0.321581	0	-3.42215	0.0162709	1	0.00247843	Others	AP
prmtr.2775	ZFYVE16	ENSG00000039319.12	ENST00000513789.1	0.468947	0.116842	2.00394	0.0197563	0.996146	1.5297	0.61882	0.0397719	1	0.0197563	Significant Diff isoform	AP
prmtr.2974	ADAM28	ENSG00000042980.8	ENST00000521110.1	0.0110526	0.158421	-3.82922	0.148967	0.822423	0.0894948	-3.2	0.00320335	1	0.148967	Diff isoform	AP
prmtr.2985	PHF15	ENSG00000043143.16	ENST00000512386.1	2.05105	1.80526	0.184146	0.382238	3.24643	2.60226	-0.319088	0.00474324	1	0.382238	Others	AP
prmtr.3195	CC2D2A	ENSG00000048342.11	ENST00000514039.1	0.0563158	0.0231579	1.27838	0.336987	0.0678566	0.340523	2.32719	0.04339	1	0.336987	Diff isoform	AP
prmtr.3201	ZNF800	ENSG00000048405.5	ENST00000485577.1	0.321053	0.270526	0.246957	0.122625	1.16948	0.571178	-1.03385	0.0191562	1	0.122625	Others	AP
prmtr.3318	RCN1	ENSG00000049449.4	ENST00000527337.1	0.0863158	0.00947368	3.17415	0.0452524	0.946524	1.794	0.922465	0.0241661	2	0.0139406	Significant Diff isoform	AP
prmtr.3318	RCN1	ENSG00000049449.4	ENST00000532474.1	0.346842	0.0121053	4.82912	0.0139406	0.946524	1.794	0.922465	0.0241661	2	0.0139406	Major Significant Diff isoform	AP
prmtr.3529	PLEKHA5	ENSG00000052126.10	ENST00000534979.1	0.941053	0.656316	0.519819	0.173354	2.02746	1.12086	-0.855065	0.00548582	2	0.173354	Others	AP
prmtr.3529	PLEKHA5	ENSG00000052126.10	ENST00000536974.1	0.324211	0.274737	0.2388	0.585018	2.02746	1.12086	-0.855065	0.00548582	2	0.173354	Others	AP
prmtr.3652	SDCCAG8	ENSG00000054282.11	ENST00000493334.1	0.188421	0.294211	-0.642614	0.216982	0.934354	0.210692	-2.14884	0.00403959	1	0.216982	Diff isoform	AP
prmtr.3682	TBC1D22A	ENSG00000054611.9	ENST00000406733.1	1.64421	0.565789	1.53889	6.62041e-05	1.24861	2.80359	1.16695	3.19489e-05	1	6.62041e-05	Significant Diff isoform	AP
prmtr.4032	DGKG	ENSG00000058866.10	ENST00000265022.3	0.761579	0.670526	0.183674	0.524336	2.64763	1.33337	-0.989625	0.00144195	5	0.00110367	Others	AP
prmtr.4032	DGKG	ENSG00000058866.10	ENST00000344484.4	0.0115789	0.111053	-3.25056	0.00110367	2.64763	1.33337	-0.989625	0.00144195	5	0.00110367	Major Significant Diff isoform	AP
prmtr.4032	DGKG	ENSG00000058866.10	ENST00000382164.4	0.00789474	0	6.32098	0.113806	2.64763	1.33337	-0.989625	0.00144195	5	0.00110367	Others	AP
prmtr.4032	DGKG	ENSG00000058866.10	ENST00000480809.1	0.0889474	0.114211	-0.360313	0.270766	2.64763	1.33337	-0.989625	0.00144195	5	0.00110367	Diff isoform	AP
prmtr.4032	DGKG	ENSG00000058866.10	ENST00000544847.1	0.0452632	0.0247368	0.869039	0.677602	2.64763	1.33337	-0.989625	0.00144195	5	0.00110367	Others	AP
prmtr.4049	UNKL	ENSG00000059145.14	ENST00000301712.5	0.339474	0.507368	-0.579593	0.00999904	4.5897	3.66163	-0.325914	1.98602e-05	6	0.00711568	Significant Diff isoform	AP
prmtr.4049	UNKL	ENSG00000059145.14	ENST00000382757.5	0.328421	0.523684	-0.672987	0.00711568	4.5897	3.66163	-0.325914	1.98602e-05	6	0.00711568	Major Significant Diff isoform	AP
prmtr.4049	UNKL	ENSG00000059145.14	ENST00000389221.4	0.438947	0.317368	0.467764	0.0404695	4.5897	3.66163	-0.325914	1.98602e-05	6	0.00711568	Others	AP
prmtr.4049	UNKL	ENSG00000059145.14	ENST00000397462.1	0.0363158	0.0584211	-0.684392	0.0262769	4.5897	3.66163	-0.325914	1.98602e-05	6	0.00711568	Significant Diff isoform	AP
prmtr.4049	UNKL	ENSG00000059145.14	ENST00000503648.1	0.206842	0.385789	-0.89896	0.137623	4.5897	3.66163	-0.325914	1.98602e-05	6	0.00711568	Diff isoform	AP
prmtr.4049	UNKL	ENSG00000059145.14	ENST00000508903.2	0.326842	0.372105	-0.187063	0.458476	4.5897	3.66163	-0.325914	1.98602e-05	6	0.00711568	Others	AP
prmtr.4306	VMP1	ENSG00000062716.6	ENST00000587259.1	0.294737	0.568947	-0.948632	0.0084513	2.24818	1.22895	-0.871334	0.00157083	1	0.0084513	Significant Diff isoform	AP
prmtr.4339	SPHK2	ENSG00000063176.11	ENST00000426514.2	0.151579	0.0852632	0.829335	0.26733	0.117147	0.498871	2.09034	0.0265778	1	0.26733	Diff isoform	AP
prmtr.4389	ADCK1	ENSG00000063761.11	ENST00000556560.1	0.136842	0.101579	0.429545	0.356509	0.882018	0.421491	-1.06531	0.0345373	1	0.356509	Others	AP
prmtr.4413	LIMCH1	ENSG00000064042.13	ENST00000503057.1	0.222105	0.257895	-0.215449	0.402483	3.81792	1.1824	-1.69106	6.44088e-11	2	0.0123011	Others	AP
prmtr.4413	LIMCH1	ENSG00000064042.13	ENST00000511496.1	0.153684	0.301579	-0.972107	0.0123011	3.81792	1.1824	-1.69106	6.44088e-11	2	0.0123011	Major Significant Diff isoform	AP
prmtr.4807	FAM107B	ENSG00000065809.9	ENST00000378458.2	1.32053	1.97684	-0.582048	0.0438248	4.89712	3.2297	-0.600534	0.000199698	7	0.0131562	Significant Diff isoform	AP
prmtr.4807	FAM107B	ENSG00000065809.9	ENST00000378462.1	0.461579	0.396316	0.219876	0.6674	4.89712	3.2297	-0.600534	0.000199698	7	0.0131562	Others	AP
prmtr.4807	FAM107B	ENSG00000065809.9	ENST00000378465.3	1.04474	1.30789	-0.324079	0.173902	4.89712	3.2297	-0.600534	0.000199698	7	0.0131562	Diff isoform	AP
prmtr.4807	FAM107B	ENSG00000065809.9	ENST00000452706.2	0.533158	0.734211	-0.461557	0.241146	4.89712	3.2297	-0.600534	0.000199698	7	0.0131562	Diff isoform	AP
prmtr.4807	FAM107B	ENSG00000065809.9	ENST00000464952.1	0.0715789	0.0136842	2.37853	0.0131562	4.89712	3.2297	-0.600534	0.000199698	7	0.0131562	Major Significant Diff isoform	AP
prmtr.4807	FAM107B	ENSG00000065809.9	ENST00000472095.1	0.0926316	0.0484211	0.93445	0.199652	4.89712	3.2297	-0.600534	0.000199698	7	0.0131562	Others	AP
prmtr.4807	FAM107B	ENSG00000065809.9	ENST00000482277.1	0.478421	0.827368	-0.790122	0.101782	4.89712	3.2297	-0.600534	0.000199698	7	0.0131562	Diff isoform	AP
prmtr.4807	FAM107B	ENSG00000065809.9	ENST00000488576.1	0.311579	0.114737	1.44048	0.136129	4.89712	3.2297	-0.600534	0.000199698	7	0.0131562	Others	AP
prmtr.4807	FAM107B	ENSG00000065809.9	ENST00000495292.1	0	0	0	NA	4.89712	3.2297	-0.600534	0.000199698	7	0.0131562	Others	AP
prmtr.4808	FAM107B	ENSG00000065809.9	ENST00000468492.1	2.44684	2.58421	-0.0787995	0.799183	4.04677	3.07483	-0.396267	0.00921914	2	0.35948	Others	AP
prmtr.4808	FAM107B	ENSG00000065809.9	ENST00000479731.1	2.73947	3.34368	-0.28753	0.35948	4.04677	3.07483	-0.396267	0.00921914	2	0.35948	Major Diff isoform	AP
prmtr.4897	NFYC	ENSG00000066136.15	ENST00000531464.1	0.0784211	0.0957895	-0.288293	0.602633	0.674913	0.253197	-1.41444	0.0430878	1	0.602633	Diff isoform	AP
prmtr.4927	MPPED2	ENSG00000066382.12	ENST00000529220.1	0.0357895	0.00842105	2.07446	0.112791	0	0.318256	3.40715	0.0184076	1	0.112791	Diff isoform	AP
prmtr.5093	EVI5	ENSG00000067208.10	ENST00000466778.2	0.142105	0.0915789	0.633312	0.301296	0.88151	1.57195	0.834508	0.019271	2	0.000219948	Diff isoform	AP
prmtr.5093	EVI5	ENSG00000067208.10	ENST00000474806.1	2.49105	1.31263	0.924241	0.000219948	0.88151	1.57195	0.834508	0.019271	2	0.000219948	Major Significant Diff isoform	AP
prmtr.5121	METTL22	ENSG00000067365.10	ENST00000563501.1	0.574211	0.388421	0.563838	0.0576617	0.392064	0.948067	1.2739	0.0184172	1	0.0576617	Diff isoform	AP
prmtr.5238	RASSF1	ENSG00000068028.13	ENST00000395126.3	0.578947	1.36105	-1.23308	0.00526038	1.44164	0.67547	-1.09375	0.00395913	2	0.00526038	Major Significant Diff isoform	AP
prmtr.5238	RASSF1	ENSG00000068028.13	ENST00000494145.1	0.0384211	0.0352632	0.1234	0.778953	1.44164	0.67547	-1.09375	0.00395913	2	0.00526038	Others	AP
prmtr.5260	MEF2A	ENSG00000068305.13	ENST00000560493.1	0.274737	0.501579	-0.868189	0.00789235	2.71952	1.36726	-0.992067	1.42785e-07	1	0.00789235	Significant Diff isoform	AP
prmtr.5343	SRBD1	ENSG00000068784.8	ENST00000493649.1	0.926842	1.30053	-0.488655	0.034651	2.44425	1.64672	-0.569801	0.0100096	2	0.034651	Major Significant Diff isoform	AP
prmtr.5343	SRBD1	ENSG00000068784.8	ENST00000535761.1	0.00315789	0.0410526	-3.65897	0.371535	2.44425	1.64672	-0.569801	0.0100096	2	0.034651	Diff isoform	AP
prmtr.5405	MAST4	ENSG00000069020.14	ENST00000478569.1	0.0163158	0.0421053	-1.36234	0.0782907	1.81316	0.876779	-1.04822	0.00425053	1	0.0782907	Diff isoform	AP
prmtr.5408	MAST4	ENSG00000069020.14	ENST00000403666.1	0	0	0	NA	1.47325	2.6993	0.873583	0.000104596	4	0.153113	Others	AP
prmtr.5408	MAST4	ENSG00000069020.14	ENST00000450827.1	0.147895	0.0784211	0.914394	0.153113	1.47325	2.6993	0.873583	0.000104596	4	0.153113	Major Diff isoform	AP
prmtr.5408	MAST4	ENSG00000069020.14	ENST00000470421.1	0.471579	0.542632	-0.202434	0.499349	1.47325	2.6993	0.873583	0.000104596	4	0.153113	Others	AP
prmtr.5408	MAST4	ENSG00000069020.14	ENST00000490016.2	0.551579	0.478947	0.203661	0.357623	1.47325	2.6993	0.873583	0.000104596	4	0.153113	Others	AP
prmtr.5439	BCL3	ENSG00000069399.8	ENST00000403534.3	0.687368	0.625789	0.135386	0.622172	2.04924	0.976765	-1.069	0.0055823	2	0.0216631	Others	AP
prmtr.5439	BCL3	ENSG00000069399.8	ENST00000487394.1	0.0952632	0.360526	-1.919	0.0216631	2.04924	0.976765	-1.069	0.0055823	2	0.0216631	Major Significant Diff isoform	AP
prmtr.5453	KCNAB2	ENSG00000069424.10	ENST00000378083.3	0.284211	0.827895	-1.54215	0.00367974	3.03074	0.388073	-2.96527	1.11147e-07	2	0.00367974	Major Significant Diff isoform	AP
prmtr.5453	KCNAB2	ENSG00000069424.10	ENST00000458166.2	0.0173684	0.387368	-4.47126	0.0198527	3.03074	0.388073	-2.96527	1.11147e-07	2	0.00367974	Significant Diff isoform	AP
prmtr.5519	RAB27A	ENSG00000069974.11	ENST00000566877.1	1.31368	0.0842105	3.96187	0.0130359	0.412284	2.09862	2.34773	0.000180927	1	0.0130359	Significant Diff isoform	AP
prmtr.5544	NUCB2	ENSG00000070081.11	ENST00000526120.1	0.0584211	0.112105	-0.939113	0.310494	0.805361	0.337905	-1.25302	0.0439884	1	0.310494	Diff isoform	AP
prmtr.5611	CLTCL1	ENSG00000070371.11	ENST00000458188.2	0.122632	0.0978947	0.32473	0.660736	0.125128	0.809571	2.69376	0.00139161	1	0.660736	Diff isoform	AP
prmtr.5627	RNF126	ENSG00000070423.13	ENST00000592418.1	0.0678947	0.0452632	0.583902	0.454223	1.19543	0.526293	-1.18359	0.022404	1	0.454223	Others	AP
prmtr.5858	MBD3	ENSG00000071655.13	ENST00000592361.1	1.48895	0.956316	0.63868	0.0179572	0.181159	0.588234	1.69913	0.0173058	1	0.0179572	Significant Diff isoform	AP
prmtr.6040	RHOBTB1	ENSG00000072422.12	ENST00000357917.4	5.16316	5.81842	-0.172371	0.623873	3.00847	1.99934	-0.589502	0.0312451	1	0.623873	Others	AP
prmtr.6307	MAP3K13	ENSG00000073803.9	ENST00000428617.1	6.96368	8.77211	-0.333068	0.204597	6.23647	4.95097	-0.333017	0.000216725	3	0.204597	Major Diff isoform	AP
prmtr.6307	MAP3K13	ENSG00000073803.9	ENST00000433092.1	0.720526	0.913684	-0.342602	0.242687	6.23647	4.95097	-0.333017	0.000216725	3	0.204597	Diff isoform	AP
prmtr.6307	MAP3K13	ENSG00000073803.9	ENST00000443863.1	0	0	0	NA	6.23647	4.95097	-0.333017	0.000216725	3	0.204597	Others	AP
prmtr.6309	MAP3K13	ENSG00000073803.9	ENST00000265026.3	3.07632	3.68	-0.258494	0.225941	0.808327	0.237833	-1.76499	0.00393653	2	0.192448	Others	AP
prmtr.6309	MAP3K13	ENSG00000073803.9	ENST00000438053.1	0.0163158	0.0305263	-0.899688	0.192448	0.808327	0.237833	-1.76499	0.00393653	2	0.192448	Major Diff isoform	AP
prmtr.6375	CLNS1A	ENSG00000074201.4	ENST00000526761.1	0.0278947	0.0368421	-0.40011	0.605349	2.04549	1.12767	-0.859097	0.00438567	1	0.605349	Diff isoform	AP
prmtr.6456	SLC24A1	ENSG00000074621.9	ENST00000505666.2	0.833158	0.734737	0.181339	0.547824	1.93842	1.14445	-0.760229	0.00129462	1	0.547824	Others	AP
prmtr.6662	FOSL2	ENSG00000075426.7	ENST00000436647.1	1.00105	1.11263	-0.152444	0.599185	2.38585	1.59187	-0.583783	0.00741875	2	0.01899	Others	AP
prmtr.6662	FOSL2	ENSG00000075426.7	ENST00000545753.1	0.806316	0.183158	2.13765	0.01899	2.38585	1.59187	-0.583783	0.00741875	2	0.01899	Others	AP
prmtr.6667	FRYL	ENSG00000075539.9	ENST00000512810.1	1.35579	1.56684	-0.208712	0.170311	4.45406	2.8631	-0.637541	1.52647e-05	1	0.170311	Others	AP
prmtr.6668	FRYL	ENSG00000075539.9	ENST00000512297.1	0.00526316	0.0447368	-3.06353	0.0806139	0.360466	0.0338861	-3.4111	0.0450778	1	0.0806139	Diff isoform	AP
prmtr.6673	FRYL	ENSG00000075539.9	ENST00000511343.1	0.776316	1.26579	-0.70525	0.0220355	1.3713	0.512045	-1.4212	0.000952434	1	0.0220355	Significant Diff isoform	AP
prmtr.6703	PLD1	ENSG00000075651.11	ENST00000418087.1	3.86421	7.39158	-0.935691	0.000801538	6.31228	4.27034	-0.56381	2.10016e-07	2	0.000801538	Major Significant Diff isoform	AP
prmtr.6703	PLD1	ENSG00000075651.11	ENST00000489995.1	0.386842	0.370526	0.0621524	0.86778	6.31228	4.27034	-0.56381	2.10016e-07	2	0.000801538	Others	AP
prmtr.6715	DLG1	ENSG00000075711.16	ENST00000453607.1	0.0231579	0.00789474	1.5406	0.473563	0.294037	0	-3.29296	0.0167477	1	0.473563	Others	AP
prmtr.6822	SLC46A1	ENSG00000076351.8	ENST00000581516.1	0.385263	0.346316	0.153714	0.626437	0.26081	0	-3.11996	0.0369312	1	0.626437	Others	AP
prmtr.6959	DGKD	ENSG00000077044.5	ENST00000489613.1	0.140526	0.301579	-1.10115	0.000847649	1.03281	0.18164	-2.50743	0.000107529	1	0.000847649	Significant Diff isoform	AP
prmtr.6962	DGKD	ENSG00000077044.5	ENST00000490764.1	1.27579	0.912105	0.484073	0.0200234	1.14194	2.38152	1.06039	0.000438386	1	0.0200234	Significant Diff isoform	AP
prmtr.7117	PHF17	ENSG00000077684.11	ENST00000503785.1	0.0157895	0.0805263	-2.34318	0.0185804	2.75789	2.14196	-0.364636	0.0046425	3	0.0185804	Major Significant Diff isoform	AP
prmtr.7117	PHF17	ENSG00000077684.11	ENST00000512960.1	0.283158	0.31	-0.130617	0.601971	2.75789	2.14196	-0.364636	0.0046425	3	0.0185804	Others	AP
prmtr.7117	PHF17	ENSG00000077684.11	ENST00000514740.1	0.06	0.107368	-0.838476	0.077668	2.75789	2.14196	-0.364636	0.0046425	3	0.0185804	Diff isoform	AP
prmtr.7118	PHF17	ENSG00000077684.11	ENST00000413543.2	0.791579	0.87	-0.136266	0.594107	1.26707	2.607	1.04089	4.91307e-06	3	0.000345967	Others	AP
prmtr.7118	PHF17	ENSG00000077684.11	ENST00000510308.1	0.555263	0.119474	2.21553	0.000345967	1.26707	2.607	1.04089	4.91307e-06	3	0.000345967	Major Significant Diff isoform	AP
prmtr.7118	PHF17	ENSG00000077684.11	ENST00000511925.1	0.06	0.0626316	-0.0618269	0.937314	1.26707	2.607	1.04089	4.91307e-06	3	0.000345967	Others	AP
prmtr.7138	FGFR1	ENSG00000077782.15	ENST00000397108.4	0.0247368	0.0457895	-0.885682	0.338204	0.717986	0.156152	-2.20101	0.0104995	7	0.122064	Diff isoform	AP
prmtr.7138	FGFR1	ENSG00000077782.15	ENST00000397113.2	0.09	0.0273684	1.71375	0.122064	0.717986	0.156152	-2.20101	0.0104995	7	0.122064	Major Diff isoform	AP
prmtr.7138	FGFR1	ENSG00000077782.15	ENST00000413133.2	0.0336842	0.0110526	1.59896	0.27159	0.717986	0.156152	-2.20101	0.0104995	7	0.122064	Others	AP
prmtr.7138	FGFR1	ENSG00000077782.15	ENST00000425967.3	0.161053	0.173684	-0.108869	0.791534	0.717986	0.156152	-2.20101	0.0104995	7	0.122064	Others	AP
prmtr.7138	FGFR1	ENSG00000077782.15	ENST00000525001.1	0.0410526	0.00736842	2.46211	0.430581	0.717986	0.156152	-2.20101	0.0104995	7	0.122064	Others	AP
prmtr.7138	FGFR1	ENSG00000077782.15	ENST00000526742.1	0.0926316	0.153158	-0.724829	0.512855	0.717986	0.156152	-2.20101	0.0104995	7	0.122064	Diff isoform	AP
prmtr.7138	FGFR1	ENSG00000077782.15	ENST00000529552.1	0.0126316	0.0194737	-0.620504	0.696356	0.717986	0.156152	-2.20101	0.0104995	7	0.122064	Diff isoform	AP
prmtr.7138	FGFR1	ENSG00000077782.15	ENST00000533668.1	0.771579	0.855789	-0.149424	0.696884	0.717986	0.156152	-2.20101	0.0104995	7	0.122064	Others	AP
prmtr.7422	OSBPL6	ENSG00000079156.12	ENST00000315022.2	0.0768421	0.151579	-0.979176	0.102767	0.872928	0.208465	-2.06606	0.00275853	1	0.102767	Diff isoform	AP
prmtr.7565	DNM2	ENSG00000079805.12	ENST00000587991.1	0.1	0.0905263	0.14344	0.794707	0	0.405386	3.75626	0.00556557	1	0.794707	Others	AP
prmtr.7585	EPB41L2	ENSG00000079819.12	ENST00000529208.1	6.09474	6.54105	-0.101957	0.689609	5.95611	3.73618	-0.672805	1.69095e-08	2	0.244162	Others	AP
prmtr.7585	EPB41L2	ENSG00000079819.12	ENST00000530148.1	0.0873684	0.141579	-0.695791	0.244162	5.95611	3.73618	-0.672805	1.69095e-08	2	0.244162	Major Diff isoform	AP
prmtr.7931	STRADB	ENSG00000082146.8	ENST00000415688.1	2.54158	3.75263	-0.562159	0.00105602	4.30848	3.03069	-0.507531	1.38391e-06	1	0.00105602	Significant Diff isoform	AP
prmtr.7933	BZW1	ENSG00000082153.13	ENST00000450637.1	0.202632	0.814211	-2.00601	0.00670069	1.83761	0.430425	-2.094	1.47715e-05	1	0.00670069	Significant Diff isoform	AP
prmtr.7938	BZW1	ENSG00000082153.13	ENST00000419090.1	9.12474	6.04789	0.593342	0.0219871	0.355375	0.0508381	-2.80536	0.0339839	1	0.0219871	Others	AP
prmtr.8251	HAL	ENSG00000084110.6	ENST00000551562.1	2.49895	7.33368	-1.55318	0.000496158	1.86962	1.11098	-0.750907	0.0331181	1	0.000496158	Significant Diff isoform	AP
prmtr.8271	APLP2	ENSG00000084234.12	ENST00000533860.1	1.31579	1.20316	0.129092	0.477563	1.20507	2.25148	0.901764	0.000909735	1	0.477563	Others	AP
prmtr.8389	SCAMP1	ENSG00000085365.13	ENST00000506858.1	1.68158	0.803684	1.06502	0.0923807	0.0595272	0.865425	3.86179	0.0359639	1	0.0923807	Diff isoform	AP
prmtr.8390	PREP	ENSG00000085377.9	ENST00000448705.1	1.68579	0.912105	0.88608	0.00505301	1.50556	2.71146	0.84877	7.18728e-05	1	0.00505301	Significant Diff isoform	AP
prmtr.8502	CHERP	ENSG00000085872.10	ENST00000544299.1	0.00315789	0.0221053	-2.76889	0.0812077	0.296822	0	-3.30656	0.047586	1	0.0812077	Diff isoform	AP
prmtr.8891	AAMDC	ENSG00000087884.10	ENST00000525034.1	0.348421	0.164737	1.08021	0.0251442	1.01394	1.51429	0.578662	0.0377529	1	0.0251442	Significant Diff isoform	AP
prmtr.8927	PTPN4	ENSG00000088179.4	ENST00000544261.1	1.71053	2.00263	-0.227444	0.174997	3.58221	1.65321	-1.11558	4.27746e-08	1	0.174997	Others	AP
prmtr.8956	EDEM2	ENSG00000088298.8	ENST00000540582.1	0.392632	0.526316	-0.422659	0.00537397	2.69743	1.85919	-0.536915	0.0125866	1	0.00537397	Significant Diff isoform	AP
prmtr.8969	FER1L4	ENSG00000088340.11	ENST00000325076.5	0.1	0.132632	-0.40707	0.331726	1.90459	0.562846	-1.75867	0.0001786	1	0.331726	Diff isoform	AP
prmtr.9167	KDM2B	ENSG00000089094.12	ENST00000538243.1	0.174211	0.142105	0.293685	0.234829	2.21432	3.04965	0.461779	0.00132667	1	0.234829	Diff isoform	AP
prmtr.9289	CDIP1	ENSG00000089486.12	ENST00000563332.2	2.73263	1.87526	0.543174	0.00120226	1.86659	1.12753	-0.727237	0.0265719	3	0.00120226	Others	AP
prmtr.9289	CDIP1	ENSG00000089486.12	ENST00000586728.1	0.225789	0.267368	-0.243752	0.303001	1.86659	1.12753	-0.727237	0.0265719	3	0.00120226	Others	AP
prmtr.9289	CDIP1	ENSG00000089486.12	ENST00000588381.1	0.00421053	0.00157895	1.36031	0.572541	1.86659	1.12753	-0.727237	0.0265719	3	0.00120226	Others	AP
prmtr.9313	MLF2	ENSG00000089693.6	ENST00000435120.1	25.3426	21.0953	0.264646	0.128884	0.881185	0.228673	-1.94616	0.00537896	2	0.128884	Major Diff isoform	AP
prmtr.9313	MLF2	ENSG00000089693.6	ENST00000542154.1	0.0157895	0.0815789	-2.36189	0.44342	0.881185	0.228673	-1.94616	0.00537896	2	0.128884	Diff isoform	AP
prmtr.9335	ARHGAP4	ENSG00000089820.11	ENST00000488269.1	0.0957895	0.0142105	2.7443	0.171989	0.27761	0.785213	1.50002	0.0211101	2	0.171989	Major Diff isoform	AP
prmtr.9335	ARHGAP4	ENSG00000089820.11	ENST00000537206.1	0.0736842	0.0363158	1.01875	0.407314	0.27761	0.785213	1.50002	0.0211101	2	0.171989	Diff isoform	AP
prmtr.9467	SPG21	ENSG00000090487.6	ENST00000433215.2	18.8216	12.7853	0.557902	0.00508367	2.7054	1.75136	-0.627367	0.00311049	3	0.00508367	Major Diff isoform	AP
prmtr.9467	SPG21	ENSG00000090487.6	ENST00000557795.1	0.475263	0.407895	0.22048	0.368962	2.7054	1.75136	-0.627367	0.00311049	3	0.00508367	Others	AP
prmtr.9467	SPG21	ENSG00000090487.6	ENST00000558415.1	0	0.0126316	-6.99227	0.176488	2.7054	1.75136	-0.627367	0.00311049	3	0.00508367	Diff isoform	AP
prmtr.9541	USP48	ENSG00000090686.11	ENST00000464577.1	0.646316	0.578947	0.158781	0.419496	0.918356	1.67431	0.866445	0.0138863	1	0.419496	Others	AP
prmtr.9699	RAPGEF4	ENSG00000091428.13	ENST00000484331.1	0.13	0.00789474	4.02443	0.0585093	0	0.388041	3.69318	0.00456589	1	0.0585093	Diff isoform	AP
prmtr.9718	FH	ENSG00000091483.6	ENST00000493477.1	0.337368	0.203684	0.72771	0.0634323	1.36881	2.15974	0.657942	0.0190945	1	0.0634323	Diff isoform	AP
prmtr.10064	ECHDC1	ENSG00000093144.14	ENST00000531582.1	0.0115789	0	6.86777	0.330565	1.31538	2.37991	0.855427	0.00910622	2	0.0226321	Diff isoform	AP
prmtr.10064	ECHDC1	ENSG00000093144.14	ENST00000531967.1	1.23053	0.891579	0.464796	0.0226321	1.31538	2.37991	0.855427	0.00910622	2	0.0226321	Major Significant Diff isoform	AP
prmtr.10145	DHPS	ENSG00000095059.11	ENST00000593423.1	0.209474	0.114737	0.867872	0.261402	0.234729	0.960228	2.03238	0.000355543	3	0.00207084	Diff isoform	AP
prmtr.10145	DHPS	ENSG00000095059.11	ENST00000594424.1	0.241053	0.0636842	1.91868	0.00207084	0.234729	0.960228	2.03238	0.000355543	3	0.00207084	Major Significant Diff isoform	AP
prmtr.10145	DHPS	ENSG00000095059.11	ENST00000599481.1	0.00526316	0	5.74501	0.330565	0.234729	0.960228	2.03238	0.000355543	3	0.00207084	Diff isoform	AP
prmtr.10274	CREM	ENSG00000095794.15	ENST00000469517.1	0.0636842	0.145789	-1.1936	0.0655353	0.861174	0.359273	-1.26122	0.0133712	1	0.0655353	Diff isoform	AP
prmtr.10296	FKBP5	ENSG00000096060.10	ENST00000536438.1	0.163684	0.375789	-1.19851	0.00909985	0.634531	0.182972	-1.79407	0.0174455	1	0.00909985	Significant Diff isoform	AP
prmtr.10385	NRP1	ENSG00000099250.13	ENST00000265371.4	3.79105	3.78263	0.00320813	0.993606	0.249071	0.656228	1.39764	0.030265	1	0.993606	Others	AP
prmtr.10525	RASSF7	ENSG00000099849.10	ENST00000431809.1	0.00631579	0.0352632	-2.46255	0.0571373	1.12624	0.362618	-1.63499	0.00257704	1	0.0571373	Diff isoform	AP
prmtr.10705	GGT1	ENSG00000100031.14	ENST00000466310.1	0.0647368	0.0252632	1.35408	0.286401	0.0788993	0.647487	3.03677	0.00793341	1	0.286401	Diff isoform	AP
prmtr.10699	GGT1	ENSG00000100031.14	ENST00000411974.1	0.468947	0.412632	0.18453	0.678429	0.651045	0.0302821	-4.42622	0.00370077	2	0.162829	Others	AP
prmtr.10699	GGT1	ENSG00000100031.14	ENST00000456869.1	0	0.0115789	-6.86777	0.162829	0.651045	0.0302821	-4.42622	0.00370077	2	0.162829	Major Diff isoform	AP
prmtr.11113	MYH9	ENSG00000100345.16	ENST00000463027.1	0.0278947	0.01	1.4708	0.359989	0.060893	0.35697	2.55145	0.0280439	1	0.359989	Diff isoform	AP
prmtr.11282	RBM23	ENSG00000100461.13	ENST00000553876.1	4.47684	8.26737	-0.884932	0.00756423	4.29676	3.00393	-0.516395	5.44612e-06	1	0.00756423	Significant Diff isoform	AP
prmtr.11315	CDKL1	ENSG00000100490.5	ENST00000530553.1	0.28	0.0594737	2.23319	0.00422873	0.544045	1.40843	1.37229	0.00714203	2	0.00422873	Major Significant Diff isoform	AP
prmtr.11315	CDKL1	ENSG00000100490.5	ENST00000534566.1	0.756316	0	12.885	0.101659	0.544045	1.40843	1.37229	0.00714203	2	0.00422873	Diff isoform	AP
prmtr.11373	PSMA3	ENSG00000100567.8	ENST00000553677.1	0.16	0	10.6448	0.0415612	0.136527	0.499275	1.87065	0.0311118	1	0.0415612	Significant Diff isoform	AP
prmtr.11475	CEP128	ENSG00000100629.12	ENST00000554368.1	0.00631579	0.0447368	-2.80499	0.0544178	1.82733	0.635552	-1.52366	0.00225127	5	0.0195931	Diff isoform	AP
prmtr.11475	CEP128	ENSG00000100629.12	ENST00000555529.1	0.0431579	0.168421	-1.96189	0.0483712	1.82733	0.635552	-1.52366	0.00225127	5	0.0195931	Significant Diff isoform	AP
prmtr.11475	CEP128	ENSG00000100629.12	ENST00000556042.1	0.0189474	0.0442105	-1.21806	0.393896	1.82733	0.635552	-1.52366	0.00225127	5	0.0195931	Diff isoform	AP
prmtr.11475	CEP128	ENSG00000100629.12	ENST00000556800.1	0.0594737	0.231053	-1.9561	0.0195931	1.82733	0.635552	-1.52366	0.00225127	5	0.0195931	Major Significant Diff isoform	AP
prmtr.11475	CEP128	ENSG00000100629.12	ENST00000556981.1	0.0689474	0.211053	-1.61263	0.0288872	1.82733	0.635552	-1.52366	0.00225127	5	0.0195931	Significant Diff isoform	AP
prmtr.11678	PSME2	ENSG00000100911.9	ENST00000561103.1	0.0531579	0.0857895	-0.689486	0.409269	0.792965	0.303847	-1.38391	0.0291106	1	0.409269	Diff isoform	AP
prmtr.11865	SLC17A9	ENSG00000101194.13	ENST00000459704.2	0.805263	1.19053	-0.564009	0.023435	0.772818	0.260963	-1.56629	0.0223632	1	0.023435	Significant Diff isoform	AP
prmtr.12256	MID1	ENSG00000101871.10	ENST00000380779.1	0.733684	2.26316	-1.62497	4.6325e-05	3.38154	1.55062	-1.12483	3.69465e-10	1	4.6325e-05	Significant Diff isoform	AP
prmtr.12274	ALG13	ENSG00000101901.6	ENST00000482742.1	1.02158	0.385789	1.40468	0.0250651	0.766992	1.83203	1.25616	7.98505e-05	1	0.0250651	Significant Diff isoform	AP
prmtr.12533	FGF14	ENSG00000102466.11	ENST00000376131.4	1.63579	1.57526	0.0543908	0.925569	1.35342	0.335838	-2.01077	0.00129717	1	0.925569	Others	AP
prmtr.12582	ARHGEF7	ENSG00000102606.13	ENST00000375737.5	0.327368	0.378421	-0.209018	0.722826	4.12726	3.06739	-0.428172	0.000575648	2	0.0460846	Others	AP
prmtr.12582	ARHGEF7	ENSG00000102606.13	ENST00000426768.2	1.90368	2.63368	-0.468267	0.0460846	4.12726	3.06739	-0.428172	0.000575648	2	0.0460846	Major Significant Diff isoform	AP
prmtr.12741	CENPT	ENSG00000102901.8	ENST00000564144.1	0.00526316	0.0121053	-1.18635	0.457824	0.476959	0.086874	-2.45687	0.0268208	6	0.0264559	Diff isoform	AP
prmtr.12741	CENPT	ENSG00000102901.8	ENST00000564346.1	0.0163158	0.0263158	-0.686316	0.631664	0.476959	0.086874	-2.45687	0.0268208	6	0.0264559	Diff isoform	AP
prmtr.12741	CENPT	ENSG00000102901.8	ENST00000565385.1	0	0	0	NA	0.476959	0.086874	-2.45687	0.0268208	6	0.0264559	Others	AP
prmtr.12741	CENPT	ENSG00000102901.8	ENST00000567482.1	0	0	0	NA	0.476959	0.086874	-2.45687	0.0268208	6	0.0264559	Others	AP
prmtr.12741	CENPT	ENSG00000102901.8	ENST00000567985.1	0	0	0	NA	0.476959	0.086874	-2.45687	0.0268208	6	0.0264559	Others	AP
prmtr.12741	CENPT	ENSG00000102901.8	ENST00000569019.1	0	0.0321053	-8.33115	0.0264559	0.476959	0.086874	-2.45687	0.0268208	6	0.0264559	Major Significant Diff isoform	AP
prmtr.13419	TJP1	ENSG00000104067.12	ENST00000579042.1	0	0	0	NA	0.364999	0.890614	1.28691	0.0237177	1	Inf	Others	AP
prmtr.13427	TJP1	ENSG00000104067.12	ENST00000558447.1	1.00053	0.574211	0.801	0.257905	2.22059	1.33188	-0.737473	0.0384463	1	0.257905	Others	AP
prmtr.13446	DNAJC17	ENSG00000104129.5	ENST00000561044.1	0.208947	0.199474	0.0669084	0.891461	1.22024	0.634494	-0.943482	0.0207893	1	0.891461	Others	AP
prmtr.13486	SGK3	ENSG00000104205.8	ENST00000518388.1	1.02474	0.497895	1.04119	0.0200175	0.732257	1.69146	1.20785	0.00189554	1	0.0200175	Significant Diff isoform	AP
prmtr.13661	SPAG1	ENSG00000104450.8	ENST00000519409.1	0.514737	0.478947	0.103947	0.70677	0.129848	0.575302	2.14749	0.0146213	1	0.70677	Others	AP
prmtr.13673	NCALD	ENSG00000104490.13	ENST00000311028.3	0.880526	0.857368	0.0384464	0.91224	2.55615	1.13696	-1.16879	2.85217e-05	7	0.0111032	Others	AP
prmtr.13673	NCALD	ENSG00000104490.13	ENST00000517639.1	0.211579	0.376842	-0.832465	0.13964	2.55615	1.13696	-1.16879	2.85217e-05	7	0.0111032	Diff isoform	AP
prmtr.13673	NCALD	ENSG00000104490.13	ENST00000517822.1	0.0184211	0.0357895	-0.954395	0.39688	2.55615	1.13696	-1.16879	2.85217e-05	7	0.0111032	Diff isoform	AP
prmtr.13673	NCALD	ENSG00000104490.13	ENST00000518166.1	0.1	0.275263	-1.45989	0.0517181	2.55615	1.13696	-1.16879	2.85217e-05	7	0.0111032	Diff isoform	AP
prmtr.13673	NCALD	ENSG00000104490.13	ENST00000518952.1	0.0647368	0.0447368	0.532129	0.574617	2.55615	1.13696	-1.16879	2.85217e-05	7	0.0111032	Others	AP
prmtr.13673	NCALD	ENSG00000104490.13	ENST00000521599.1	0.00473684	0	5.59599	0.330565	2.55615	1.13696	-1.16879	2.85217e-05	7	0.0111032	Others	AP
prmtr.13673	NCALD	ENSG00000104490.13	ENST00000521964.1	0.0873684	0.285789	-1.70862	0.0111032	2.55615	1.13696	-1.16879	2.85217e-05	7	0.0111032	Major Significant Diff isoform	AP
prmtr.13673	NCALD	ENSG00000104490.13	ENST00000523923.1	0.142632	0.100526	0.504297	0.473854	2.55615	1.13696	-1.16879	2.85217e-05	7	0.0111032	Others	AP
prmtr.13673	NCALD	ENSG00000104490.13	ENST00000524209.1	0	0	0	NA	2.55615	1.13696	-1.16879	2.85217e-05	7	0.0111032	Others	AP
prmtr.13674	NCALD	ENSG00000104490.13	ENST00000395923.1	0.170526	0.346316	-1.02166	0.12511	0.589845	0.0338861	-4.12157	0.000770061	3	0.0510883	Diff isoform	AP
prmtr.13674	NCALD	ENSG00000104490.13	ENST00000522078.1	0	0.0168421	-7.40447	0.0510883	0.589845	0.0338861	-4.12157	0.000770061	3	0.0510883	Major Diff isoform	AP
prmtr.13674	NCALD	ENSG00000104490.13	ENST00000522206.1	0.00842105	0.02	-1.23809	0.395269	0.589845	0.0338861	-4.12157	0.000770061	3	0.0510883	Diff isoform	AP
prmtr.13756	MTMR9	ENSG00000104643.5	ENST00000526292.1	0.104211	0.0457895	1.18465	0.200639	0.0356024	0.295688	3.05403	0.0280994	1	0.200639	Diff isoform	AP
prmtr.13853	BNIP3L	ENSG00000104765.10	ENST00000518611.1	8.74789	7.73684	0.177189	0.357108	2.35565	0.902831	-1.3836	0.000339699	1	0.357108	Others	AP
prmtr.13926	CLPTM1	ENSG00000104853.11	ENST00000589158.1	0.531053	0.332105	0.677052	0.0317026	0.914376	0.0934205	-3.29098	2.51437e-05	1	0.0317026	Others	AP
prmtr.14139	OLFM2	ENSG00000105088.4	ENST00000593091.1	0.802632	0.112105	2.83878	0.0368767	1.02187	2.20134	1.10718	0.0086425	1	0.0368767	Significant Diff isoform	AP
prmtr.14140	OLFM2	ENSG00000105088.4	ENST00000264833.4	2.98211	2.57526	0.211604	0.649889	4.30991	3.04892	-0.49936	0.00178445	2	0.649889	Others	AP
prmtr.14140	OLFM2	ENSG00000105088.4	ENST00000590410.1	1.77684	1.89368	-0.0918753	0.876293	4.30991	3.04892	-0.49936	0.00178445	2	0.649889	Others	AP
prmtr.14186	URI1	ENSG00000105176.13	ENST00000573052.1	0.0115789	0.0615789	-2.40087	0.225427	0.782617	0.330071	-1.24553	0.0265659	1	0.225427	Diff isoform	AP
prmtr.14212	DYRK1B	ENSG00000105204.9	ENST00000593685.1	0.195263	0.0410526	2.2471	0.00387774	0.122165	0.711059	2.54113	0.00892898	2	0.00387774	Major Significant Diff isoform	AP
prmtr.14212	DYRK1B	ENSG00000105204.9	ENST00000600611.1	0.116842	0.0894737	0.384648	0.721291	0.122165	0.711059	2.54113	0.00892898	2	0.00387774	Diff isoform	AP
prmtr.14438	NAPA	ENSG00000105402.3	ENST00000594288.1	0.454211	0.455789	-0.00500537	0.991715	4.44961	1.92164	-1.21134	9.48642e-10	3	3.50518e-07	Others	AP
prmtr.14438	NAPA	ENSG00000105402.3	ENST00000597118.1	0.350526	2.49	-2.8282	3.50518e-07	4.44961	1.92164	-1.21134	9.48642e-10	3	3.50518e-07	Major Significant Diff isoform	AP
prmtr.14438	NAPA	ENSG00000105402.3	ENST00000598615.1	0.02	0.0131579	0.600344	0.783593	4.44961	1.92164	-1.21134	9.48642e-10	3	3.50518e-07	Others	AP
prmtr.14689	LSR	ENSG00000105699.12	ENST00000347609.4	0.0310526	0.0242105	0.357773	0.719625	7.21876	5.98284	-0.270919	0.00452662	7	0.108529	Others	AP
prmtr.14689	LSR	ENSG00000105699.12	ENST00000354900.3	10.1974	9.82316	0.0539376	0.851959	7.21876	5.98284	-0.270919	0.00452662	7	0.108529	Others	AP
prmtr.14689	LSR	ENSG00000105699.12	ENST00000360798.3	3.58947	4.70368	-0.390009	0.211969	7.21876	5.98284	-0.270919	0.00452662	7	0.108529	Diff isoform	AP
prmtr.14689	LSR	ENSG00000105699.12	ENST00000361790.3	2.99684	2.94053	0.0273678	0.917888	7.21876	5.98284	-0.270919	0.00452662	7	0.108529	Others	AP
prmtr.14689	LSR	ENSG00000105699.12	ENST00000427250.1	0.487895	0.623158	-0.352964	0.380848	7.21876	5.98284	-0.270919	0.00452662	7	0.108529	Diff isoform	AP
prmtr.14689	LSR	ENSG00000105699.12	ENST00000597933.1	0.153158	0.330526	-1.10924	0.108529	7.21876	5.98284	-0.270919	0.00452662	7	0.108529	Major Diff isoform	AP
prmtr.14689	LSR	ENSG00000105699.12	ENST00000601623.1	0.0489474	0.107895	-1.13871	0.155528	7.21876	5.98284	-0.270919	0.00452662	7	0.108529	Diff isoform	AP
prmtr.14689	LSR	ENSG00000105699.12	ENST00000602003.1	0.136316	0.0542105	1.32871	0.43424	7.21876	5.98284	-0.270919	0.00452662	7	0.108529	Others	AP
prmtr.14689	LSR	ENSG00000105699.12	ENST00000602122.1	1.57105	1.42474	0.141027	0.555534	7.21876	5.98284	-0.270919	0.00452662	7	0.108529	Others	AP
prmtr.14689	LSR	ENSG00000105699.12	ENST00000605618.1	0.487895	0.623158	-0.352964	0.380848	7.21876	5.98284	-0.270919	0.00452662	7	0.108529	Diff isoform	AP
prmtr.14803	CDK6	ENSG00000105810.5	ENST00000491250.1	0.0368421	0.0752632	-1.02859	0.0694422	0.493979	0	-4.04142	0.0134864	1	0.0694422	Diff isoform	AP
prmtr.14826	PIK3CG	ENSG00000105851.6	ENST00000359195.3	0.344737	0.552632	-0.680665	0.138058	2.2649	0.958331	-1.24085	5.22293e-05	1	0.138058	Diff isoform	AP
prmtr.14825	PIK3CG	ENSG00000105851.6	ENST00000440650.2	0.49	0.560526	-0.193963	0.515548	3.86035	3.05714	-0.336549	0.00177763	3	0.21185	Others	AP
prmtr.14825	PIK3CG	ENSG00000105851.6	ENST00000473541.1	0.171579	0.327368	-0.931643	0.21185	3.86035	3.05714	-0.336549	0.00177763	3	0.21185	Major Diff isoform	AP
prmtr.14825	PIK3CG	ENSG00000105851.6	ENST00000496166.1	1.60947	1.32211	0.283732	0.490025	3.86035	3.05714	-0.336549	0.00177763	3	0.21185	Others	AP
prmtr.14927	MET	ENSG00000105976.10	ENST00000495962.1	4.05526	0.382105	3.40741	0.0394878	0.198912	1.93369	3.28116	4.57622e-05	1	0.0394878	Significant Diff isoform	AP
prmtr.14959	HOXA3	ENSG00000105997.18	ENST00000522456.1	0.0605263	0.0826316	-0.448494	0.514271	0.751032	0.27211	-1.46469	0.0294286	1	0.514271	Diff isoform	AP
prmtr.15015	CPVL	ENSG00000106066.9	ENST00000432534.1	1.08474	0.419474	1.37048	0.0667297	3.02278	2.11927	-0.512307	0.0209945	2	0.0667297	Others	AP
prmtr.15015	CPVL	ENSG00000106066.9	ENST00000455893.2	0.760526	0.767368	-0.0129195	0.974047	3.02278	2.11927	-0.512307	0.0209945	2	0.0667297	Others	AP
prmtr.15040	GRB10	ENSG00000106070.13	ENST00000402578.1	0.190526	0.306316	-0.684743	0.114466	2.91215	1.93709	-0.588193	0.000755674	1	0.114466	Diff isoform	AP
prmtr.15278	MEST	ENSG00000106484.10	ENST00000223215.4	1.29263	1.58316	-0.292474	0.534185	2.90243	1.75678	-0.72433	0.00679803	2	0.242261	Diff isoform	AP
prmtr.15278	MEST	ENSG00000106484.10	ENST00000437945.1	0.0215789	0.00421053	2.33036	0.242261	2.90243	1.75678	-0.72433	0.00679803	2	0.242261	Major Diff isoform	AP
prmtr.15288	ACTR3C	ENSG00000106526.6	ENST00000477367.1	0.226842	0.595263	-1.39145	0.00345806	2.08126	1.02138	-1.02694	0.00581792	1	0.00345806	Significant Diff isoform	AP
prmtr.15325	MRPL32	ENSG00000106591.3	ENST00000413995.1	3.02895	3.07421	-0.0213988	0.947391	1.96138	1.3286	-0.561957	0.04745	2	0.159573	Others	AP
prmtr.15325	MRPL32	ENSG00000106591.3	ENST00000496564.1	0.0115789	0.0373684	-1.68176	0.159573	1.96138	1.3286	-0.561957	0.04745	2	0.159573	Major Diff isoform	AP
prmtr.15537	KDM4C	ENSG00000107077.13	ENST00000535193.1	0.716316	0.810526	-0.17824	0.231499	0.387591	0.0499667	-2.9555	0.0309281	1	0.231499	Others	AP
prmtr.15623	GLIS3	ENSG00000107249.17	ENST00000471664.1	0.285789	0.597368	-1.0634	0.00287624	3.32788	1.25795	-1.40353	1.84268e-05	1	0.00287624	Significant Diff isoform	AP
prmtr.15671	ZFAND5	ENSG00000107372.8	ENST00000343431.2	1.06895	0.766842	0.479136	0.149068	3.05435	2.40466	-0.345029	0.0430382	2	0.0555189	Others	AP
prmtr.15671	ZFAND5	ENSG00000107372.8	ENST00000376956.3	0.171579	0.336842	-0.972788	0.0555189	3.05435	2.40466	-0.345029	0.0430382	2	0.0555189	Major Diff isoform	AP
prmtr.15778	MICU1	ENSG00000107745.12	ENST00000398763.4	0.834737	3.82895	-2.19742	1.91799e-10	7.57624	3.48068	-1.12211	1.34702e-08	3	1.91799e-10	Major Significant Diff isoform	AP
prmtr.15778	MICU1	ENSG00000107745.12	ENST00000418483.2	0.0205263	0.288421	-3.80612	0.350678	7.57624	3.48068	-1.12211	1.34702e-08	3	1.91799e-10	Diff isoform	AP
prmtr.15778	MICU1	ENSG00000107745.12	ENST00000489666.2	2.01842	9.11684	-2.17525	5.32289e-08	7.57624	3.48068	-1.12211	1.34702e-08	3	1.91799e-10	Significant Diff isoform	AP
prmtr.15785	PPP3CB	ENSG00000107758.11	ENST00000342558.3	4.06158	2.16474	0.907818	0.000373319	2.44434	2.97512	0.283504	0.0337952	6	0.000373319	Major Significant Diff isoform	AP
prmtr.15785	PPP3CB	ENSG00000107758.11	ENST00000360663.5	1.45368	1.13737	0.353987	0.1862	2.44434	2.97512	0.283504	0.0337952	6	0.000373319	Diff isoform	AP
prmtr.15785	PPP3CB	ENSG00000107758.11	ENST00000394822.2	0.0157895	0.0268421	-0.761791	0.475836	2.44434	2.97512	0.283504	0.0337952	6	0.000373319	Others	AP
prmtr.15785	PPP3CB	ENSG00000107758.11	ENST00000394828.2	3.27421	2.63368	0.314054	0.254266	2.44434	2.97512	0.283504	0.0337952	6	0.000373319	Diff isoform	AP
prmtr.15785	PPP3CB	ENSG00000107758.11	ENST00000394829.2	1.95842	1.25947	0.636829	0.0279273	2.44434	2.97512	0.283504	0.0337952	6	0.000373319	Significant Diff isoform	AP
prmtr.15785	PPP3CB	ENSG00000107758.11	ENST00000545874.1	0.998947	0.563684	0.82541	0.0129511	2.44434	2.97512	0.283504	0.0337952	6	0.000373319	Significant Diff isoform	AP
prmtr.15894	SH3PXD2A	ENSG00000107957.12	ENST00000427662.2	0.625789	0.26	1.26684	0.00703738	3.99333	5.17064	0.37275	1.4381e-05	1	0.00703738	Significant Diff isoform	AP
prmtr.16043	FBXL20	ENSG00000108306.7	ENST00000577399.1	0.937895	0.435263	1.10736	7.61156e-05	2.05737	2.8314	0.460712	0.00114673	1	7.61156e-05	Significant Diff isoform	AP
prmtr.16099	MTMR4	ENSG00000108389.5	ENST00000582390.1	3.58895	3.68789	-0.0392356	0.85617	1.41681	3.16466	1.15941	1.14512e-05	2	0.85617	Others	AP
prmtr.16099	MTMR4	ENSG00000108389.5	ENST00000583656.1	0.0121053	0.0131579	-0.119348	0.910834	1.41681	3.16466	1.15941	1.14512e-05	2	0.85617	Others	AP
prmtr.16311	DDX5	ENSG00000108654.7	ENST00000578190.1	0.177368	0.293684	-0.727195	0.249728	1.82711	1.02918	-0.828071	0.00343148	4	0.000217419	Diff isoform	AP
prmtr.16311	DDX5	ENSG00000108654.7	ENST00000579091.1	0.153158	0.185789	-0.278484	0.578781	1.82711	1.02918	-0.828071	0.00343148	4	0.000217419	Diff isoform	AP
prmtr.16311	DDX5	ENSG00000108654.7	ENST00000583212.1	0.995789	2.12579	-1.09401	0.000217419	1.82711	1.02918	-0.828071	0.00343148	4	0.000217419	Major Significant Diff isoform	AP
prmtr.16311	DDX5	ENSG00000108654.7	ENST00000583239.1	8.52526	5.71474	0.577049	0.237174	1.82711	1.02918	-0.828071	0.00343148	4	0.000217419	Others	AP
prmtr.16624	DCUN1D4	ENSG00000109184.10	ENST00000451288.2	2.95421	1.83895	0.683863	0.0603437	4.15381	3.43548	-0.273923	0.00907426	3	0.0603437	Major Diff isoform	AP
prmtr.16624	DCUN1D4	ENSG00000109184.10	ENST00000505403.1	1.10684	1.44211	-0.381697	0.333015	4.15381	3.43548	-0.273923	0.00907426	3	0.0603437	Diff isoform	AP
prmtr.16624	DCUN1D4	ENSG00000109184.10	ENST00000509068.1	0.228421	0.245789	-0.105683	0.770567	4.15381	3.43548	-0.273923	0.00907426	3	0.0603437	Others	AP
prmtr.16694	NDUFC1	ENSG00000109390.7	ENST00000505036.1	0.229474	1.44526	-2.6544	6.45032e-06	4.20862	2.08118	-1.01594	7.5167e-08	5	6.45032e-06	Major Significant Diff isoform	AP
prmtr.16694	NDUFC1	ENSG00000109390.7	ENST00000507764.1	0	0	0	NA	4.20862	2.08118	-1.01594	7.5167e-08	5	6.45032e-06	Others	AP
prmtr.16694	NDUFC1	ENSG00000109390.7	ENST00000513022.1	0.174211	0.693158	-1.99173	7.73951e-06	4.20862	2.08118	-1.01594	7.5167e-08	5	6.45032e-06	Significant Diff isoform	AP
prmtr.16694	NDUFC1	ENSG00000109390.7	ENST00000539002.1	1.08368	2.28789	-1.07801	9.3135e-05	4.20862	2.08118	-1.01594	7.5167e-08	5	6.45032e-06	Significant Diff isoform	AP
prmtr.16694	NDUFC1	ENSG00000109390.7	ENST00000544855.1	0.191053	0.594737	-1.63777	0.0041582	4.20862	2.08118	-1.01594	7.5167e-08	5	6.45032e-06	Significant Diff isoform	AP
prmtr.16786	TRIM2	ENSG00000109654.10	ENST00000441616.1	0.0252632	0.0947368	-1.90271	0.0493173	1.00155	0.377264	-1.40859	0.0100417	2	0.0493173	Major Significant Diff isoform	AP
prmtr.16786	TRIM2	ENSG00000109654.10	ENST00000491446.1	0.0252632	0.0210526	0.261897	0.781467	1.00155	0.377264	-1.40859	0.0100417	2	0.0493173	Others	AP
prmtr.17000	EHD1	ENSG00000110047.13	ENST00000455148.1	0.0321053	0.202105	-2.65045	0.0135368	0.840906	0.0802489	-3.38939	0.000965411	1	0.0135368	Significant Diff isoform	AP
prmtr.17060	ST3GAL4	ENSG00000110080.14	ENST00000530591.1	0.187895	0.15	0.324768	0.435827	2.30612	1.16184	-0.98906	0.000199009	2	0.0278866	Others	AP
prmtr.17060	ST3GAL4	ENSG00000110080.14	ENST00000534083.1	0.568947	0.862105	-0.599483	0.0278866	2.30612	1.16184	-0.98906	0.000199009	2	0.0278866	Major Significant Diff isoform	AP
prmtr.17099	TRIM3	ENSG00000110171.14	ENST00000526845.1	0.00421053	0.0152632	-1.83354	0.0384873	0.429987	0.0775473	-2.47115	0.0369931	1	0.0384873	Significant Diff isoform	AP
prmtr.17130	CEP164	ENSG00000110274.10	ENST00000278935.3	2.68105	1.76526	0.602888	0.00628036	0.454316	1.03745	1.19128	0.0298733	2	0.00628036	Major Significant Diff isoform	AP
prmtr.17130	CEP164	ENSG00000110274.10	ENST00000533153.1	0.0231579	0.00578947	1.98151	0.326422	0.454316	1.03745	1.19128	0.0298733	2	0.00628036	Diff isoform	AP
prmtr.17290	SOX6	ENSG00000110693.11	ENST00000524520.1	0.00526316	0.0321053	-2.58614	0.0326744	1.32646	0.355382	-1.90014	0.000193046	2	0.0326744	Major Significant Diff isoform	AP
prmtr.17290	SOX6	ENSG00000110693.11	ENST00000530378.1	0.0484211	0.0605263	-0.321333	0.529507	1.32646	0.355382	-1.90014	0.000193046	2	0.0326744	Diff isoform	AP
prmtr.17292	C11orf58	ENSG00000110696.5	ENST00000527893.1	0.0778947	0.354737	-2.18571	2.57178e-05	1.64683	0.44036	-1.90294	4.40616e-05	1	2.57178e-05	Significant Diff isoform	AP
prmtr.17464	SLC11A2	ENSG00000110911.10	ENST00000548150.1	1.15263	1.15158	0.00131802	0.993813	1.255	0.672548	-0.899974	0.016798	1	0.993813	Others	AP
prmtr.17465	SLC11A2	ENSG00000110911.10	ENST00000541174.2	0.334211	0.319474	0.0650402	0.796302	1.17511	0.567372	-1.05043	0.0329952	1	0.796302	Others	AP
prmtr.17583	ITFG2	ENSG00000111203.7	ENST00000552005.1	0.761053	1.12211	-0.560079	0.00643946	4.27792	2.88515	-0.568265	9.91462e-10	1	0.00643946	Significant Diff isoform	AP
prmtr.17853	CHPT1	ENSG00000111666.6	ENST00000546873.1	0.903158	0.805789	0.164556	0.320616	2.73383	2.03298	-0.427329	0.0176175	1	0.320616	Others	AP
prmtr.17920	LDHB	ENSG00000111716.8	ENST00000535112.1	0	0.310526	-11.601	0.00168958	5.47261	1.03099	-2.40819	2.68134e-15	2	2.40421e-07	Significant Diff isoform	AP
prmtr.17920	LDHB	ENSG00000111716.8	ENST00000539782.1	0.168947	3.53579	-4.38657	2.40421e-07	5.47261	1.03099	-2.40819	2.68134e-15	2	2.40421e-07	Major Significant Diff isoform	AP
prmtr.18076	TPD52L1	ENSG00000111907.16	ENST00000392482.2	5.64158	3.82474	0.560726	0.109171	0.367085	2.15868	2.55596	9.63145e-05	1	0.109171	Diff isoform	AP
prmtr.18083	NCOA7	ENSG00000111912.14	ENST00000368357.3	3.06789	1.16947	1.39131	0.00068479	2.62706	3.87706	0.561512	0.000311142	1	0.00068479	Significant Diff isoform	AP
prmtr.18154	PHACTR1	ENSG00000112137.12	ENST00000482982.1	0.176316	0.309474	-0.811303	0.0612697	0.365328	0.0508381	-2.84521	0.031011	1	0.0612697	Diff isoform	AP
prmtr.18163	MDGA1	ENSG00000112139.10	ENST00000418178.2	0.0610526	0.0326316	0.901731	0.247597	0	0.322663	3.42699	0.0186132	1	0.247597	Diff isoform	AP
prmtr.18309	GPR126	ENSG00000112414.10	ENST00000435011.2	1.20368	1.33789	-0.152496	0.498093	6.29874	5.01659	-0.328355	0.00684775	3	0.0605671	Others	AP
prmtr.18309	GPR126	ENSG00000112414.10	ENST00000541199.1	1.13158	2.12947	-0.9121	0.0605671	6.29874	5.01659	-0.328355	0.00684775	3	0.0605671	Major Diff isoform	AP
prmtr.18309	GPR126	ENSG00000112414.10	ENST00000545477.1	8.10421	7.87947	0.0405719	0.921618	6.29874	5.01659	-0.328355	0.00684775	3	0.0605671	Others	AP
prmtr.18316	PHACTR2	ENSG00000112419.10	ENST00000305766.6	1.58421	2.27	-0.518901	0.0839555	0.422214	0	-3.81494	0.00467829	2	0.0839555	Major Diff isoform	AP
prmtr.18316	PHACTR2	ENSG00000112419.10	ENST00000427704.2	7.92158	6.55158	0.273942	0.0921665	0.422214	0	-3.81494	0.00467829	2	0.0839555	Others	AP
prmtr.18349	QKI	ENSG00000112531.12	ENST00000544436.1	0.42	0.516842	-0.29927	0.516308	0.582503	0.181595	-1.68154	0.0393993	1	0.516308	Diff isoform	AP
prmtr.18375	TFEB	ENSG00000112561.13	ENST00000358871.2	0.00947368	0.00263158	1.80934	0.0552428	0.125036	0.55847	2.15914	0.0489539	2	0.0552428	Major Diff isoform	AP
prmtr.18375	TFEB	ENSG00000112561.13	ENST00000403298.4	0.197368	0.0247368	2.99107	0.0701766	0.125036	0.55847	2.15914	0.0489539	2	0.0552428	Diff isoform	AP
prmtr.18381	CCND3	ENSG00000112576.8	ENST00000372988.4	0.352105	1.07895	-1.61527	0.0041703	5.19218	3.25553	-0.673448	1.1247e-06	7	0.00343253	Significant Diff isoform	AP
prmtr.18381	CCND3	ENSG00000112576.8	ENST00000415497.2	1.25211	2.68368	-1.0998	0.00343253	5.19218	3.25553	-0.673448	1.1247e-06	7	0.00343253	Major Significant Diff isoform	AP
prmtr.18381	CCND3	ENSG00000112576.8	ENST00000502771.1	0.0363158	0.112632	-1.63026	0.0742631	5.19218	3.25553	-0.673448	1.1247e-06	7	0.00343253	Diff isoform	AP
prmtr.18381	CCND3	ENSG00000112576.8	ENST00000505672.1	0.186316	0.434737	-1.22195	0.015472	5.19218	3.25553	-0.673448	1.1247e-06	7	0.00343253	Significant Diff isoform	AP
prmtr.18381	CCND3	ENSG00000112576.8	ENST00000505884.1	0.02	0.00421053	2.22126	0.210916	5.19218	3.25553	-0.673448	1.1247e-06	7	0.00343253	Others	AP
prmtr.18381	CCND3	ENSG00000112576.8	ENST00000508143.1	0.00473684	0.00789474	-0.724985	0.741581	5.19218	3.25553	-0.673448	1.1247e-06	7	0.00343253	Diff isoform	AP
prmtr.18381	CCND3	ENSG00000112576.8	ENST00000510503.1	0.370526	0.341579	0.117324	0.791024	5.19218	3.25553	-0.673448	1.1247e-06	7	0.00343253	Others	AP
prmtr.18381	CCND3	ENSG00000112576.8	ENST00000511161.1	0.0594737	0.1	-0.748695	0.379413	5.19218	3.25553	-0.673448	1.1247e-06	7	0.00343253	Diff isoform	AP
prmtr.18381	CCND3	ENSG00000112576.8	ENST00000511686.1	0.0415789	0.0557895	-0.423258	0.550186	5.19218	3.25553	-0.673448	1.1247e-06	7	0.00343253	Diff isoform	AP
prmtr.18381	CCND3	ENSG00000112576.8	ENST00000512381.1	0.0931579	0.283684	-1.6055	0.018527	5.19218	3.25553	-0.673448	1.1247e-06	7	0.00343253	Significant Diff isoform	AP
prmtr.18381	CCND3	ENSG00000112576.8	ENST00000513956.1	0.0921053	0.0947368	-0.0405985	0.969665	5.19218	3.25553	-0.673448	1.1247e-06	7	0.00343253	Others	AP
prmtr.18381	CCND3	ENSG00000112576.8	ENST00000514382.1	0.140526	0.610526	-2.11842	0.0210355	5.19218	3.25553	-0.673448	1.1247e-06	7	0.00343253	Significant Diff isoform	AP
prmtr.18381	CCND3	ENSG00000112576.8	ENST00000514588.1	0.00473684	0	5.59599	0.330565	5.19218	3.25553	-0.673448	1.1247e-06	7	0.00343253	Others	AP
prmtr.18436	TMEM30A	ENSG00000112697.11	ENST00000518161.1	0.0721053	0	9.49596	0.0224748	0	0.269083	3.16502	0.00752713	1	0.0224748	Significant Diff isoform	AP
prmtr.18500	FBRSL1	ENSG00000112787.8	ENST00000539264.1	0.152105	0.0194737	2.95903	0.0306331	0.0597441	0.834085	3.80333	0.00121409	2	0.0306331	Major Significant Diff isoform	AP
prmtr.18500	FBRSL1	ENSG00000112787.8	ENST00000543360.1	0.0831579	0	9.70144	0.0998206	0.0597441	0.834085	3.80333	0.00121409	2	0.0306331	Diff isoform	AP
prmtr.18592	NNT	ENSG00000112992.12	ENST00000503651.1	3.15158	3.84105	-0.285419	0.182028	5.05469	4.07694	-0.310135	4.65826e-05	1	0.182028	Diff isoform	AP
prmtr.18804	LNPEP	ENSG00000113441.11	ENST00000395770.3	3.43368	2.85263	0.267455	0.0683363	0.0302064	0.304522	3.33362	0.0227242	1	0.0683363	Diff isoform	AP
prmtr.18817	PDE4D	ENSG00000113448.12	ENST00000514552.1	0.138421	0.02	2.78484	0.0201057	0	0.577188	4.26601	0.000175324	1	0.0201057	Significant Diff isoform	AP
prmtr.18818	PDE4D	ENSG00000113448.12	ENST00000506024.1	0.161579	0.0136842	3.55204	0.00828021	0.0468747	0.921179	4.2966	0.00129862	1	0.00828021	Significant Diff isoform	AP
prmtr.18811	PDE4D	ENSG00000113448.12	ENST00000360047.5	0.0647368	0.201053	-1.6334	0.010352	1.67219	0.337996	-2.30666	5.97601e-05	2	0.010352	Major Significant Diff isoform	AP
prmtr.18811	PDE4D	ENSG00000113448.12	ENST00000505453.1	0.00894737	0	6.49943	0.330565	1.67219	0.337996	-2.30666	5.97601e-05	2	0.010352	Others	AP
prmtr.18812	PDE4D	ENSG00000113448.12	ENST00000309641.6	0.00684211	0.00263158	1.34564	0.468663	4.15754	3.27435	-0.344524	0.00374589	3	0.00631045	Others	AP
prmtr.18812	PDE4D	ENSG00000113448.12	ENST00000502575.1	1.34632	2.09632	-0.638801	0.00631045	4.15754	3.27435	-0.344524	0.00374589	3	0.00631045	Major Significant Diff isoform	AP
prmtr.18812	PDE4D	ENSG00000113448.12	ENST00000507116.1	0.497895	0.369474	0.430268	0.389014	4.15754	3.27435	-0.344524	0.00374589	3	0.00631045	Others	AP
prmtr.18814	PDE4D	ENSG00000113448.12	ENST00000504624.1	0.0136842	0	7.10687	0.174498	0.0595272	0.733169	3.62253	0.00064947	3	0.139811	Diff isoform	AP
prmtr.18814	PDE4D	ENSG00000113448.12	ENST00000512069.2	0.0463158	0.0278947	0.72946	0.260153	0.0595272	0.733169	3.62253	0.00064947	3	0.139811	Diff isoform	AP
prmtr.18814	PDE4D	ENSG00000113448.12	ENST00000514231.1	0.105789	0.156316	-0.562827	0.139811	0.0595272	0.733169	3.62253	0.00064947	3	0.139811	Major Diff isoform	AP
prmtr.18873	FGF1	ENSG00000113578.13	ENST00000337706.2	0.0168421	0.0257895	-0.611752	0.509946	0.441189	0.0763998	-2.52975	0.0228757	3	0.330565	Diff isoform	AP
prmtr.18873	FGF1	ENSG00000113578.13	ENST00000360966.5	0.0136842	0.0178947	-0.384558	0.75195	0.441189	0.0763998	-2.52975	0.0228757	3	0.330565	Diff isoform	AP
prmtr.18873	FGF1	ENSG00000113578.13	ENST00000411960.1	0.00368421	0	5.24192	0.330565	0.441189	0.0763998	-2.52975	0.0228757	3	0.330565	Major Diff isoform	AP
prmtr.18971	ERGIC1	ENSG00000113719.11	ENST00000326654.2	1.24316	1.30684	-0.0720696	0.656775	0.434684	0.0499667	-3.12093	0.0122509	2	0.0706148	Others	AP
prmtr.18971	ERGIC1	ENSG00000113719.11	ENST00000518247.1	0.0157895	0.0552632	-1.80085	0.0706148	0.434684	0.0499667	-3.12093	0.0122509	2	0.0706148	Major Diff isoform	AP
prmtr.19133	TFDP2	ENSG00000114126.13	ENST00000467634.1	1.37526	1.04684	0.393631	0.0993166	1.61626	1.04717	-0.626163	0.040639	1	0.0993166	Others	AP
prmtr.19288	IQCG	ENSG00000114473.9	ENST00000452735.1	0.07	0.0215789	1.69312	0.116471	2.93276	3.73958	0.350619	0.000506211	4	0.00228486	Diff isoform	AP
prmtr.19288	IQCG	ENSG00000114473.9	ENST00000453254.1	1.00526	0.66	0.60696	0.170016	2.93276	3.73958	0.350619	0.000506211	4	0.00228486	Diff isoform	AP
prmtr.19288	IQCG	ENSG00000114473.9	ENST00000455191.1	0.483684	0.0357895	3.75273	0.0524166	2.93276	3.73958	0.350619	0.000506211	4	0.00228486	Diff isoform	AP
prmtr.19288	IQCG	ENSG00000114473.9	ENST00000463651.1	1.43579	0.631053	1.18588	0.00228486	2.93276	3.73958	0.350619	0.000506211	4	0.00228486	Major Significant Diff isoform	AP
prmtr.19290	IQCG	ENSG00000114473.9	ENST00000265239.6	1.15579	1.26895	-0.134742	0.553052	4.61115	3.59131	-0.360617	0.00133119	2	0.277695	Others	AP
prmtr.19290	IQCG	ENSG00000114473.9	ENST00000493624.1	0.355789	0.316316	0.169608	0.277695	4.61115	3.59131	-0.360617	0.00133119	2	0.277695	Others	AP
prmtr.19295	GBE1	ENSG00000114480.8	ENST00000489715.1	18.1632	13.08	0.473649	0.0666757	0.124829	0.756953	2.60025	0.020905	1	0.0666757	Diff isoform	AP
prmtr.19390	WDR48	ENSG00000114742.9	ENST00000441361.1	0.982105	0.621053	0.661077	0.180715	0.0356024	0.351724	3.3044	0.0441044	1	0.180715	Diff isoform	AP
prmtr.19478	FOXP1	ENSG00000114861.14	ENST00000493010.2	0.0694737	0.0931579	-0.422684	0.526847	0.418631	0.0641683	-2.70575	0.0280347	1	0.526847	Diff isoform	AP
prmtr.19680	GPR75-ASB3	ENSG00000115239.17	ENST00000482134.1	0.0436842	0.08	-0.871392	0.274626	0.75201	0.136699	-2.45975	0.00456605	2	0.0268181	Diff isoform	AP
prmtr.19680	GPR75-ASB3	ENSG00000115239.17	ENST00000489508.1	0.0789474	0.187895	-1.2499	0.0268181	0.75201	0.136699	-2.45975	0.00456605	2	0.0268181	Major Significant Diff isoform	AP
prmtr.19711	GCA	ENSG00000115271.6	ENST00000233612.4	2.46632	1.41	0.806619	0.0875752	0.290369	0.765922	1.39931	0.0420613	1	0.0875752	Diff isoform	AP
prmtr.19726	GRB14	ENSG00000115290.5	ENST00000497306.1	11.3821	10.4832	0.118693	0.611962	1.13994	2.79644	1.29464	1.40571e-05	1	0.611962	Others	AP
prmtr.19912	COQ10B	ENSG00000115520.4	ENST00000409010.1	0.700526	1.07158	-0.613156	0.0358115	2.3052	1.17198	-0.975952	0.000386923	3	0.0358115	Major Significant Diff isoform	AP
prmtr.19912	COQ10B	ENSG00000115520.4	ENST00000488445.1	0.104737	0.184211	-0.813993	0.256199	2.3052	1.17198	-0.975952	0.000386923	3	0.0358115	Diff isoform	AP
prmtr.19912	COQ10B	ENSG00000115520.4	ENST00000545340.1	0.347368	0.238947	0.539585	0.246964	2.3052	1.17198	-0.975952	0.000386923	3	0.0358115	Others	AP
prmtr.20048	HDLBP	ENSG00000115677.12	ENST00000444092.1	6.86526	8.74368	-0.348922	0.0853529	5.7057	4.40812	-0.372241	1.88805e-05	1	0.0853529	Diff isoform	AP
prmtr.20197	SOS1	ENSG00000115904.8	ENST00000472480.1	3.70789	2.27105	0.707215	0.0295071	1.66049	2.26316	0.446724	0.0255722	1	0.0295071	Significant Diff isoform	AP
prmtr.20270	TIA1	ENSG00000116001.11	ENST00000486392.1	1.01526	0.961579	0.0783686	0.793999	2.90824	2.23851	-0.377612	0.0313184	1	0.793999	Others	AP
prmtr.20591	C1orf21	ENSG00000116667.8	ENST00000367514.3	13.0821	10.9611	0.255206	0.475105	5.54289	3.2448	-0.77251	0.00142575	1	0.475105	Others	AP
prmtr.20776	LGALS8	ENSG00000116977.14	ENST00000526634.1	0.241579	0.0615789	1.97024	0.0169505	0.221404	0.711274	1.68372	0.0271929	1	0.0169505	Significant Diff isoform	AP
prmtr.20827	LPHN2	ENSG00000117114.15	ENST00000359929.3	4.72842	3.62105	0.38494	0.243656	2.89361	0.905556	-1.67599	3.47335e-07	1	0.243656	Others	AP
prmtr.20826	LPHN2	ENSG00000117114.15	ENST00000370721.1	0.234737	0.179474	0.387083	0.186016	3.70829	0.894857	-2.05102	5.55721e-13	7	2.60542e-06	Others	AP
prmtr.20826	LPHN2	ENSG00000117114.15	ENST00000370723.1	0	0	0	NA	3.70829	0.894857	-2.05102	5.55721e-13	7	2.60542e-06	Others	AP
prmtr.20826	LPHN2	ENSG00000117114.15	ENST00000370725.1	0	0	0	NA	3.70829	0.894857	-2.05102	5.55721e-13	7	2.60542e-06	Others	AP
prmtr.20826	LPHN2	ENSG00000117114.15	ENST00000370727.1	0	0	0	NA	3.70829	0.894857	-2.05102	5.55721e-13	7	2.60542e-06	Others	AP
prmtr.20826	LPHN2	ENSG00000117114.15	ENST00000370728.1	0.00526316	0.00157895	1.67553	0.517325	3.70829	0.894857	-2.05102	5.55721e-13	7	2.60542e-06	Others	AP
prmtr.20826	LPHN2	ENSG00000117114.15	ENST00000370730.1	0.00631579	0.378947	-5.88461	0.000122481	3.70829	0.894857	-2.05102	5.55721e-13	7	2.60542e-06	Significant Diff isoform	AP
prmtr.20826	LPHN2	ENSG00000117114.15	ENST00000469377.2	0.0978947	0.246316	-1.33032	0.0100808	3.70829	0.894857	-2.05102	5.55721e-13	7	2.60542e-06	Significant Diff isoform	AP
prmtr.20826	LPHN2	ENSG00000117114.15	ENST00000473719.1	0.0368421	0.244737	-2.72848	2.60542e-06	3.70829	0.894857	-2.05102	5.55721e-13	7	2.60542e-06	Major Significant Diff isoform	AP
prmtr.20826	LPHN2	ENSG00000117114.15	ENST00000492666.1	0.0278947	0.505263	-4.17409	2.69117e-06	3.70829	0.894857	-2.05102	5.55721e-13	7	2.60542e-06	Significant Diff isoform	AP
prmtr.20970	EBNA1BP2	ENSG00000117395.6	ENST00000474566.1	1.39684	18.3632	-3.71648	1.2682e-09	8.18395	3.23357	-1.33967	5.98092e-13	1	1.2682e-09	Significant Diff isoform	AP
prmtr.21074	IRF6	ENSG00000117595.6	ENST00000367021.3	16.16	9.47789	0.769782	0.169685	5.62221	3.64991	-0.623278	0.00141561	2	0.169685	Others	AP
prmtr.21074	IRF6	ENSG00000117595.6	ENST00000542854.1	0.454737	0.494737	-0.121604	0.779522	5.62221	3.64991	-0.623278	0.00141561	2	0.169685	Others	AP
prmtr.21130	RPS6KA1	ENSG00000117676.9	ENST00000366866.4	0.0310526	0.0110526	1.48197	0.270843	3.63376	2.37578	-0.613065	9.42973e-05	3	0.0284587	Others	AP
prmtr.21130	RPS6KA1	ENSG00000117676.9	ENST00000530003.1	1.85211	2.59105	-0.48435	0.0284587	3.63376	2.37578	-0.613065	9.42973e-05	3	0.0284587	Major Significant Diff isoform	AP
prmtr.21130	RPS6KA1	ENSG00000117676.9	ENST00000531113.1	0.145789	0.185263	-0.345479	0.41237	3.63376	2.37578	-0.613065	9.42973e-05	3	0.0284587	Diff isoform	AP
prmtr.21224	STK11	ENSG00000118046.10	ENST00000585465.1	0.827368	0.767895	0.107608	0.453328	2.79016	2.1974	-0.344549	0.0122429	1	0.453328	Others	AP
prmtr.21302	KLF7	ENSG00000118263.10	ENST00000423015.1	0.227368	0.267368	-0.233702	0.535925	1.79694	0.997238	-0.849532	0.0024419	1	0.535925	Others	AP
prmtr.21384	PLAGL1	ENSG00000118495.14	ENST00000437412.1	0.151579	0.0689474	1.13536	0.102545	1.66332	0.874341	-0.927801	0.00236933	3	0.0631142	Others	AP
prmtr.21384	PLAGL1	ENSG00000118495.14	ENST00000444202.1	0.217895	0.0247368	3.13374	0.0631142	1.66332	0.874341	-0.927801	0.00236933	3	0.0631142	Others	AP
prmtr.21384	PLAGL1	ENSG00000118495.14	ENST00000493898.1	0.991579	0.843684	0.232999	0.498836	1.66332	0.874341	-0.927801	0.00236933	3	0.0631142	Others	AP
prmtr.21433	FBXL5	ENSG00000118564.10	ENST00000503196.1	0.675789	0.658947	0.0364052	0.954443	1.29046	2.19615	0.767086	0.0190775	2	0.247327	Others	AP
prmtr.21433	FBXL5	ENSG00000118564.10	ENST00000509314.1	2.26211	1.27	0.832788	0.247327	1.29046	2.19615	0.767086	0.0190775	2	0.247327	Major Diff isoform	AP
prmtr.21434	FBXL5	ENSG00000118564.10	ENST00000507899.1	0.171579	0.0673684	1.34743	0.00859761	0.449914	1.22674	1.4471	0.00865121	4	9.01167e-07	Significant Diff isoform	AP
prmtr.21434	FBXL5	ENSG00000118564.10	ENST00000510802.1	0.161579	0.0473684	1.76809	0.101895	0.449914	1.22674	1.4471	0.00865121	4	9.01167e-07	Diff isoform	AP
prmtr.21434	FBXL5	ENSG00000118564.10	ENST00000514541.1	1.13263	0.0789474	3.84094	9.01167e-07	0.449914	1.22674	1.4471	0.00865121	4	9.01167e-07	Major Significant Diff isoform	AP
prmtr.21434	FBXL5	ENSG00000118564.10	ENST00000515679.1	0.806842	0.0773684	3.38078	0.000405891	0.449914	1.22674	1.4471	0.00865121	4	9.01167e-07	Significant Diff isoform	AP
prmtr.21446	ZNF430	ENSG00000118620.8	ENST00000597922.1	0.111053	0.171579	-0.627171	0.198486	1.32556	0.635793	-1.05997	0.00805606	1	0.198486	Diff isoform	AP
prmtr.21686	NEK6	ENSG00000119408.12	ENST00000423785.1	0.795263	0.266316	1.57793	0.0148116	0.382845	1.03826	1.43933	0.0135987	1	0.0148116	Significant Diff isoform	AP
prmtr.22045	KCNIP2	ENSG00000120049.14	ENST00000239117.3	0.0315789	0.0531579	-0.749471	0.395371	0.518693	0.109631	-2.24223	0.0287413	7	0.164143	Diff isoform	AP
prmtr.22045	KCNIP2	ENSG00000120049.14	ENST00000343195.4	0.0173684	0.00789474	1.12763	0.632493	0.518693	0.109631	-2.24223	0.0287413	7	0.164143	Others	AP
prmtr.22045	KCNIP2	ENSG00000120049.14	ENST00000353068.3	0.0210526	0.0405263	-0.941577	0.368918	0.518693	0.109631	-2.24223	0.0287413	7	0.164143	Diff isoform	AP
prmtr.22045	KCNIP2	ENSG00000120049.14	ENST00000355657.2	0.00684211	0	6.1173	0.164143	0.518693	0.109631	-2.24223	0.0287413	7	0.164143	Major Diff isoform	AP
prmtr.22045	KCNIP2	ENSG00000120049.14	ENST00000356640.2	0.000526316	0.00789474	-3.67409	0.20563	0.518693	0.109631	-2.24223	0.0287413	7	0.164143	Diff isoform	AP
prmtr.22045	KCNIP2	ENSG00000120049.14	ENST00000358038.3	0.114211	0.140526	-0.298908	0.551748	0.518693	0.109631	-2.24223	0.0287413	7	0.164143	Diff isoform	AP
prmtr.22045	KCNIP2	ENSG00000120049.14	ENST00000370046.1	0.00105263	0.00368421	-1.71506	0.367232	0.518693	0.109631	-2.24223	0.0287413	7	0.164143	Diff isoform	AP
prmtr.22045	KCNIP2	ENSG00000120049.14	ENST00000461105.1	0.00421053	0	5.42979	0.330565	0.518693	0.109631	-2.24223	0.0287413	7	0.164143	Others	AP
prmtr.22045	KCNIP2	ENSG00000120049.14	ENST00000472764.1	0	0	0	NA	0.518693	0.109631	-2.24223	0.0287413	7	0.164143	Others	AP
prmtr.22071	KANSL1	ENSG00000120071.8	ENST00000574655.1	7.61105	4.80684	0.662996	2.08679e-05	2.73665	3.6589	0.418996	0.00095003	1	2.08679e-05	Significant Diff isoform	AP
prmtr.22223	KIAA1217	ENSG00000120549.11	ENST00000438429.1	0.0168421	0.0436842	-1.3698	0.0901087	0.843029	0.208148	-2.01797	0.00742616	1	0.0901087	Diff isoform	AP
prmtr.22337	SERP1	ENSG00000120742.6	ENST00000463647.1	0.557368	0.45	0.308645	0.426938	2.90932	1.88915	-0.622942	1.61052e-05	1	0.426938	Others	AP
prmtr.22353	NR2C1	ENSG00000120798.12	ENST00000552791.1	0.0121053	0.0615789	-2.33727	0.146709	1.00236	0.413914	-1.27601	0.0342845	1	0.146709	Diff isoform	AP
prmtr.22465	TNFRSF8	ENSG00000120949.10	ENST00000263932.2	0.0421053	0.00578947	2.84121	0.0305308	0.0302064	0.35425	3.55184	0.0373579	3	0.0305308	Major Significant Diff isoform	AP
prmtr.22465	TNFRSF8	ENSG00000120949.10	ENST00000417814.2	0.00315789	0.00368421	-0.216052	0.853366	0.0302064	0.35425	3.55184	0.0373579	3	0.0305308	Others	AP
prmtr.22465	TNFRSF8	ENSG00000120949.10	ENST00000514649.1	0.00315789	0.00368421	-0.216052	0.853366	0.0302064	0.35425	3.55184	0.0373579	3	0.0305308	Others	AP
prmtr.22504	TRIM25	ENSG00000121060.10	ENST00000572550.1	7.34368	5.77158	0.347533	0.026825	3.37966	2.63917	-0.356793	0.00443728	1	0.026825	Others	AP
prmtr.22539	FAM117A	ENSG00000121104.3	ENST00000515240.1	0.28	0.596316	-1.09038	0.0322212	1.31546	0.298054	-2.14192	1.66426e-05	1	0.0322212	Significant Diff isoform	AP
prmtr.22634	PDZRN3	ENSG00000121440.10	ENST00000479530.1	0.0252632	0.105263	-2.05456	0.0487389	0.416143	0.0476621	-3.12617	0.0275178	1	0.0487389	Significant Diff isoform	AP
prmtr.22926	ZC3H7A	ENSG00000122299.7	ENST00000572870.1	0.268421	0.188421	0.51031	0.341819	0.247213	0.740671	1.58308	0.0273661	1	0.341819	Diff isoform	AP
prmtr.23175	SLC25A16	ENSG00000122912.10	ENST00000491102.2	0	0	0	NA	5.81748	4.77701	-0.284287	3.32909e-07	4	0.0184805	Others	AP
prmtr.23175	SLC25A16	ENSG00000122912.10	ENST00000493963.1	0.278947	0.118947	1.22897	0.235027	5.81748	4.77701	-0.284287	3.32909e-07	4	0.0184805	Others	AP
prmtr.23175	SLC25A16	ENSG00000122912.10	ENST00000539557.1	5.96105	4.42947	0.428423	0.0184805	5.81748	4.77701	-0.284287	3.32909e-07	4	0.0184805	Others	AP
prmtr.23175	SLC25A16	ENSG00000122912.10	ENST00000609923.1	4.95632	5.57263	-0.169087	0.0984628	5.81748	4.77701	-0.284287	3.32909e-07	4	0.0184805	Others	AP
prmtr.23228	MED13L	ENSG00000123066.3	ENST00000548743.1	0.342105	0.363158	-0.0861322	0.782658	0.870805	0.377537	-1.20573	0.0469747	1	0.782658	Others	AP
prmtr.23244	SSPN	ENSG00000123096.7	ENST00000534829.1	0.0131579	0	7.05071	0.171627	0.819616	0.181628	-2.17396	0.0075033	2	0.0477741	Others	AP
prmtr.23244	SSPN	ENSG00000123096.7	ENST00000538142.1	0.0563158	0.171053	-1.60111	0.0477741	0.819616	0.181628	-2.17396	0.0075033	2	0.0477741	Major Significant Diff isoform	AP
prmtr.23355	ITIH5	ENSG00000123243.10	ENST00000468389.1	0.0405263	0.0184211	1.13325	0.248934	0	0.337966	3.49384	0.0320948	1	0.248934	Diff isoform	AP
prmtr.23467	COL10A1	ENSG00000123500.5	ENST00000243222.4	1.91316	1.19579	0.677947	0.155706	0.634531	0.185648	-1.77312	0.026952	2	0.155706	Major Diff isoform	AP
prmtr.23467	COL10A1	ENSG00000123500.5	ENST00000452729.1	0.00263158	0.00631579	-1.23189	0.60385	0.634531	0.185648	-1.77312	0.026952	2	0.155706	Diff isoform	AP
prmtr.23554	RAP2C	ENSG00000123728.5	ENST00000460462.1	6.17474	7.26158	-0.233902	0.17799	1.80737	0.62187	-1.5392	0.000236578	1	0.17799	Others	AP
prmtr.23555	RAP2C	ENSG00000123728.5	ENST00000370874.1	0.0405263	0.337895	-3.05651	0.000305325	4.33714	2.44367	-0.827697	1.68123e-07	2	0.000305325	Major Significant Diff isoform	AP
prmtr.23555	RAP2C	ENSG00000123728.5	ENST00000490400.1	1.06158	1.10316	-0.0554225	0.900629	4.33714	2.44367	-0.827697	1.68123e-07	2	0.000305325	Others	AP
prmtr.23618	DNPEP	ENSG00000123992.14	ENST00000429013.1	0.620526	0.126316	2.29555	0.00200692	0.388068	1.60856	2.05139	9.03645e-05	2	0.00200692	Major Significant Diff isoform	AP
prmtr.23618	DNPEP	ENSG00000123992.14	ENST00000430206.1	0.133684	0.0115789	3.51793	0.0203695	0.388068	1.60856	2.05139	9.03645e-05	2	0.00200692	Significant Diff isoform	AP
prmtr.23632	OBSL1	ENSG00000124006.10	ENST00000265318.4	0.276842	0.247895	0.159275	0.672563	5.84626	4.87043	-0.263466	0.0386476	7	0.000710062	Others	AP
prmtr.23632	OBSL1	ENSG00000124006.10	ENST00000289656.3	4.82842	4.18053	0.207862	0.495949	5.84626	4.87043	-0.263466	0.0386476	7	0.000710062	Others	AP
prmtr.23632	OBSL1	ENSG00000124006.10	ENST00000373873.4	5.34316	3.63632	0.555202	0.0996246	5.84626	4.87043	-0.263466	0.0386476	7	0.000710062	Others	AP
prmtr.23632	OBSL1	ENSG00000124006.10	ENST00000373876.1	0	0.00105263	-3.52686	0.330565	5.84626	4.87043	-0.263466	0.0386476	7	0.000710062	Diff isoform	AP
prmtr.23632	OBSL1	ENSG00000124006.10	ENST00000404537.1	0	0	0	NA	5.84626	4.87043	-0.263466	0.0386476	7	0.000710062	Others	AP
prmtr.23632	OBSL1	ENSG00000124006.10	ENST00000465149.1	0.114211	0.0710526	0.683969	0.167303	5.84626	4.87043	-0.263466	0.0386476	7	0.000710062	Others	AP
prmtr.23632	OBSL1	ENSG00000124006.10	ENST00000465589.1	0.00947368	0.0105263	-0.150495	0.893047	5.84626	4.87043	-0.263466	0.0386476	7	0.000710062	Others	AP
prmtr.23632	OBSL1	ENSG00000124006.10	ENST00000491370.1	0.119474	0.0521053	1.19563	0.198431	5.84626	4.87043	-0.263466	0.0386476	7	0.000710062	Others	AP
prmtr.23632	OBSL1	ENSG00000124006.10	ENST00000603926.1	0.259474	0.69	-1.41066	0.000710062	5.84626	4.87043	-0.263466	0.0386476	7	0.000710062	Major Significant Diff isoform	AP
prmtr.23669	PREX1	ENSG00000124126.9	ENST00000371941.3	6.51947	5.64053	0.208922	0.273352	4.78734	3.97577	-0.267989	0.00127272	2	0.273352	Others	AP
prmtr.23669	PREX1	ENSG00000124126.9	ENST00000396220.1	0.373684	0.382105	-0.032142	0.920051	4.78734	3.97577	-0.267989	0.00127272	2	0.273352	Others	AP
prmtr.23715	TOX2	ENSG00000124191.13	ENST00000413823.1	0.556842	0.117368	2.24525	0.0231708	0.114282	0.98884	3.11314	0.0083775	1	0.0231708	Significant Diff isoform	AP
prmtr.23929	SERPINB6	ENSG00000124570.13	ENST00000380524.1	0.383158	0.390526	-0.0274736	0.964356	1.32622	0.618694	-1.10002	0.0449282	1	0.964356	Others	AP
prmtr.24027	CPNE5	ENSG00000124772.7	ENST00000393189.2	0.123684	0.249474	-1.01164	0.154158	2.77206	0.941173	-1.55843	0.000288601	3	0.154158	Major Diff isoform	AP
prmtr.24027	CPNE5	ENSG00000124772.7	ENST00000459703.1	0.0568421	0.101579	-0.836453	0.23346	2.77206	0.941173	-1.55843	0.000288601	3	0.154158	Diff isoform	AP
prmtr.24027	CPNE5	ENSG00000124772.7	ENST00000493411.1	0.0336842	0.0710526	-1.07457	0.342105	2.77206	0.941173	-1.55843	0.000288601	3	0.154158	Diff isoform	AP
prmtr.24114	SH3TC1	ENSG00000125089.12	ENST00000509119.1	0	0	0	NA	0.25724	0.939395	1.86862	0.0199989	2	0.023791	Others	AP
prmtr.24114	SH3TC1	ENSG00000125089.12	ENST00000510763.1	0.363684	0.0594737	2.61034	0.023791	0.25724	0.939395	1.86862	0.0199989	2	0.023791	Major Significant Diff isoform	AP
prmtr.24496	SDCBP2	ENSG00000125775.10	ENST00000381812.1	0.0921053	0.165789	-0.847301	0.097331	1.8895	0.492448	-1.93996	2.18699e-06	1	0.097331	Diff isoform	AP
prmtr.24733	MCF2L	ENSG00000126217.16	ENST00000375604.2	0.0805263	0.225789	-1.48629	0.000506745	1.78037	0.26407	-2.75318	3.15959e-08	2	0.000506745	Major Significant Diff isoform	AP
prmtr.24733	MCF2L	ENSG00000126217.16	ENST00000397030.1	0.484737	0.378947	0.355121	0.34656	1.78037	0.26407	-2.75318	3.15959e-08	2	0.000506745	Others	AP
prmtr.24735	MCF2L	ENSG00000126217.16	ENST00000375601.3	0.611579	0.217368	1.49197	0.000295051	1.13119	2.30817	1.02891	0.000172845	2	0.000130346	Significant Diff isoform	AP
prmtr.24735	MCF2L	ENSG00000126217.16	ENST00000421756.1	0.295263	0.0747368	1.98067	0.000130346	1.13119	2.30817	1.02891	0.000172845	2	0.000130346	Major Significant Diff isoform	AP
prmtr.24736	MCF2L	ENSG00000126217.16	ENST00000433807.1	0.325263	0.304211	0.0965067	0.850296	2.45483	1.46035	-0.749311	0.0101789	2	0.737432	Others	AP
prmtr.24736	MCF2L	ENSG00000126217.16	ENST00000434480.2	0.114737	0.130526	-0.18586	0.737432	2.45483	1.46035	-0.749311	0.0101789	2	0.737432	Others	AP
prmtr.24925	PCNXL4	ENSG00000126773.8	ENST00000554534.1	0.173684	0.0342105	2.34057	0.185005	0.294692	0.912547	1.63069	0.0129163	1	0.185005	Diff isoform	AP
prmtr.25125	RAB3IP	ENSG00000127328.17	ENST00000362025.5	0	0.0542105	-9.08509	0.0650247	4.20669	2.96245	-0.505897	1.31446e-06	4	0.0616673	Diff isoform	AP
prmtr.25125	RAB3IP	ENSG00000127328.17	ENST00000378809.4	0.226842	0.172632	0.393792	0.418213	4.20669	2.96245	-0.505897	1.31446e-06	4	0.0616673	Others	AP
prmtr.25125	RAB3IP	ENSG00000127328.17	ENST00000550536.1	2.06895	1.67263	0.306761	0.194286	4.20669	2.96245	-0.505897	1.31446e-06	4	0.0616673	Others	AP
prmtr.25125	RAB3IP	ENSG00000127328.17	ENST00000552199.1	0.0373684	0.146316	-1.96632	0.0616673	4.20669	2.96245	-0.505897	1.31446e-06	4	0.0616673	Major Diff isoform	AP
prmtr.25183	UBR4	ENSG00000127481.10	ENST00000467272.2	0.00631579	0.178947	-4.80257	0.000188145	1.32081	0.125586	-3.39467	3.48626e-06	1	0.000188145	Significant Diff isoform	AP
prmtr.25593	FOXP2	ENSG00000128573.18	ENST00000393500.3	0.123158	0.203158	-0.721631	0.0361579	2.93127	1.59591	-0.877144	0.000697533	4	0.00948586	Significant Diff isoform	AP
prmtr.25593	FOXP2	ENSG00000128573.18	ENST00000412402.1	0.144211	0.153158	-0.0867849	0.841175	2.93127	1.59591	-0.877144	0.000697533	4	0.00948586	Others	AP
prmtr.25593	FOXP2	ENSG00000128573.18	ENST00000440349.1	0.213158	0.242632	-0.186763	0.686521	2.93127	1.59591	-0.877144	0.000697533	4	0.00948586	Others	AP
prmtr.25593	FOXP2	ENSG00000128573.18	ENST00000441290.2	0.0594737	0.110526	-0.892948	0.00948586	2.93127	1.59591	-0.877144	0.000697533	4	0.00948586	Major Significant Diff isoform	AP
prmtr.25603	MKLN1	ENSG00000128585.13	ENST00000429546.1	1.12474	0.397895	1.49889	0.0164205	1.22614	1.87728	0.614516	0.0239271	1	0.0164205	Significant Diff isoform	AP
prmtr.25640	KLHDC10	ENSG00000128607.9	ENST00000495724.1	0.146316	0.128421	0.188066	0.595303	1.62265	0.931818	-0.800232	0.00288841	1	0.595303	Others	AP
prmtr.25750	EIF2AK4	ENSG00000128829.7	ENST00000558823.1	0.329474	0.504211	-0.613711	0.400975	2.34213	1.48409	-0.658236	0.00149203	1	0.400975	Diff isoform	AP
prmtr.25841	ISLR	ENSG00000129009.8	ENST00000249842.3	0.877368	2.86053	-1.70491	0.000338634	4.54469	2.20087	-1.04611	1.54221e-07	1	0.000338634	Significant Diff isoform	AP
prmtr.25996	MTUS1	ENSG00000129422.9	ENST00000518792.1	0.116842	0.0352632	1.72548	0.00930567	0.104503	0.399393	1.93427	0.0372583	1	0.00930567	Significant Diff isoform	AP
prmtr.25999	MTUS1	ENSG00000129422.9	ENST00000521772.1	0.148947	0.183684	-0.302242	0.420606	1.62447	0.677483	-1.26171	0.00463266	2	0.420606	Major Diff isoform	AP
prmtr.25999	MTUS1	ENSG00000129422.9	ENST00000523183.1	0.424737	0.376316	0.174582	0.749884	1.62447	0.677483	-1.26171	0.00463266	2	0.420606	Others	AP
prmtr.26000	MTUS1	ENSG00000129422.9	ENST00000400046.1	0.465789	0.532105	-0.191995	0.78834	3.99078	2.82922	-0.496264	0.00810459	3	0.0987076	Others	AP
prmtr.26000	MTUS1	ENSG00000129422.9	ENST00000517413.1	1.40895	1.10053	0.356395	0.0987076	3.99078	2.82922	-0.496264	0.00810459	3	0.0987076	Others	AP
prmtr.26000	MTUS1	ENSG00000129422.9	ENST00000519066.1	0.826842	0.919474	-0.153179	0.632758	3.99078	2.82922	-0.496264	0.00810459	3	0.0987076	Others	AP
prmtr.26145	SEC14L1	ENSG00000129657.10	ENST00000431431.2	0.0278947	0.333158	-3.57341	0.00175951	1.43831	0.0775473	-4.21315	1.12915e-05	1	0.00175951	Significant Diff isoform	AP
prmtr.26170	MAP7D3	ENSG00000129680.11	ENST00000370663.5	0.216316	0.335789	-0.634181	0.447372	0.499599	0.0838529	-2.57484	0.0170333	1	0.447372	Diff isoform	AP
prmtr.26297	SH3BP4	ENSG00000130147.11	ENST00000446904.1	0.17	0.177895	-0.0654514	0.933064	1.9884	1.09177	-0.864932	0.0030586	2	0.933064	Others	AP
prmtr.26297	SH3BP4	ENSG00000130147.11	ENST00000462602.2	0	0	0	NA	1.9884	1.09177	-0.864932	0.0030586	2	0.933064	Others	AP
prmtr.26492	MLLT4	ENSG00000130396.16	ENST00000507679.1	2.81316	6.10842	-1.11858	0.000117496	5.7911	3.4898	-0.730692	1.56967e-07	1	0.000117496	Significant Diff isoform	AP
prmtr.26576	PGPEP1	ENSG00000130517.9	ENST00000595552.2	0.235789	0.864211	-1.87344	0.000683478	3.58068	2.25052	-0.669975	0.000260769	2	0.000683478	Major Significant Diff isoform	AP
prmtr.26576	PGPEP1	ENSG00000130517.9	ENST00000597663.2	0.384211	0.469474	-0.289079	0.642555	3.58068	2.25052	-0.669975	0.000260769	2	0.000683478	Diff isoform	AP
prmtr.26636	LSP1	ENSG00000130592.9	ENST00000446808.1	0.19	0.218947	-0.204484	0.836612	0.457064	0.0338861	-3.75363	0.0181308	1	0.836612	Others	AP
prmtr.26638	LSP1	ENSG00000130592.9	ENST00000405957.2	0.0263158	0.371579	-3.81458	2.50048e-05	2.30403	0.179123	-3.68514	2.86363e-10	1	2.50048e-05	Significant Diff isoform	AP
prmtr.26639	LSP1	ENSG00000130592.9	ENST00000451814.1	0.0273684	0.174211	-2.66581	0.0260317	0.780021	0.12457	-2.64655	0.00463834	1	0.0260317	Significant Diff isoform	AP
prmtr.26642	LSP1	ENSG00000130592.9	ENST00000406638.2	0.0684211	0.241579	-1.81847	0.000295956	0.863588	0.0591054	-3.86898	0.00015994	4	0.000295956	Major Significant Diff isoform	AP
prmtr.26642	LSP1	ENSG00000130592.9	ENST00000417766.1	0.00736842	0.0531579	-2.83412	0.201654	0.863588	0.0591054	-3.86898	0.00015994	4	0.000295956	Diff isoform	AP
prmtr.26642	LSP1	ENSG00000130592.9	ENST00000418975.1	0	0.0136842	-7.10687	0.106948	0.863588	0.0591054	-3.86898	0.00015994	4	0.000295956	Diff isoform	AP
prmtr.26642	LSP1	ENSG00000130592.9	ENST00000472974.1	0.366842	0.335263	0.129828	0.73557	0.863588	0.0591054	-3.86898	0.00015994	4	0.000295956	Others	AP
prmtr.26774	PRRC2B	ENSG00000130723.13	ENST00000422467.1	1.28053	0.877368	0.54543	0.359533	0.409216	0.975593	1.25342	0.0176864	1	0.359533	Diff isoform	AP
prmtr.26808	NPAS1	ENSG00000130751.5	ENST00000602189.1	0.01	0.0147368	-0.554829	0.602295	0.794303	0.178282	-2.15553	0.0094193	2	0.0495012	Diff isoform	AP
prmtr.26808	NPAS1	ENSG00000130751.5	ENST00000602212.1	0.0142105	0.0878947	-2.62034	0.0495012	0.794303	0.178282	-2.15553	0.0094193	2	0.0495012	Major Significant Diff isoform	AP
prmtr.26810	NPAS1	ENSG00000130751.5	ENST00000439365.2	0.118947	0.0278947	2.08831	0.00244324	0.177346	0.747152	2.07483	0.0161899	4	0.00119606	Significant Diff isoform	AP
prmtr.26810	NPAS1	ENSG00000130751.5	ENST00000594257.1	0.02	0.0315789	-0.656329	0.423809	0.177346	0.747152	2.07483	0.0161899	4	0.00119606	Others	AP
prmtr.26810	NPAS1	ENSG00000130751.5	ENST00000594670.1	0.0252632	0.0152632	0.72326	0.370856	0.177346	0.747152	2.07483	0.0161899	4	0.00119606	Diff isoform	AP
prmtr.26810	NPAS1	ENSG00000130751.5	ENST00000601169.1	0.0942105	0.0136842	2.7744	0.00119606	0.177346	0.747152	2.07483	0.0161899	4	0.00119606	Major Significant Diff isoform	AP
prmtr.27116	ACSS2	ENSG00000131069.15	ENST00000336325.4	8.33632	5.43368	0.61747	0.142898	5.63902	3.66497	-0.621644	3.06963e-05	6	6.44379e-05	Others	AP
prmtr.27116	ACSS2	ENSG00000131069.15	ENST00000461051.1	0.0357895	0.0342105	0.0649095	0.952394	5.63902	3.66497	-0.621644	3.06963e-05	6	6.44379e-05	Others	AP
prmtr.27116	ACSS2	ENSG00000131069.15	ENST00000475459.2	0	0	0	NA	5.63902	3.66497	-0.621644	3.06963e-05	6	6.44379e-05	Others	AP
prmtr.27116	ACSS2	ENSG00000131069.15	ENST00000481284.1	2.57632	4.19368	-0.702887	0.0318912	5.63902	3.66497	-0.621644	3.06963e-05	6	6.44379e-05	Significant Diff isoform	AP
prmtr.27116	ACSS2	ENSG00000131069.15	ENST00000488172.1	1.10211	2.67632	-1.27991	6.44379e-05	5.63902	3.66497	-0.621644	3.06963e-05	6	6.44379e-05	Major Significant Diff isoform	AP
prmtr.27116	ACSS2	ENSG00000131069.15	ENST00000497927.1	0.104211	0.11	-0.0779297	0.902096	5.63902	3.66497	-0.621644	3.06963e-05	6	6.44379e-05	Others	AP
prmtr.27154	ZNF227	ENSG00000131115.11	ENST00000586048.1	0.0510526	0.09	-0.816719	0.218558	0.972257	0.412682	-1.23631	0.033916	1	0.218558	Diff isoform	AP
prmtr.27156	ZNF227	ENSG00000131115.11	ENST00000589237.1	0.925263	0.576316	0.68291	0.0672109	0	0.261153	3.12186	0.0190185	1	0.0672109	Diff isoform	AP
prmtr.27259	TBC1D5	ENSG00000131374.10	ENST00000434420.1	0.00684211	0.0147368	-1.09574	0.265165	2.24	1.33007	-0.751999	0.00354391	2	0.265165	Major Diff isoform	AP
prmtr.27259	TBC1D5	ENSG00000131374.10	ENST00000486224.1	0.813158	0.741053	0.133942	0.597229	2.24	1.33007	-0.751999	0.00354391	2	0.265165	Others	AP
prmtr.27323	MGAT1	ENSG00000131446.11	ENST00000333055.3	5.41789	7.17421	-0.405081	0.0250435	3.97219	2.86431	-0.47175	0.000417372	6	0.0250435	Major Significant Diff isoform	AP
prmtr.27323	MGAT1	ENSG00000131446.11	ENST00000508090.1	2.89105	2.96737	-0.0375879	0.915216	3.97219	2.86431	-0.47175	0.000417372	6	0.0250435	Others	AP
prmtr.27323	MGAT1	ENSG00000131446.11	ENST00000513149.1	0	0	0	NA	3.97219	2.86431	-0.47175	0.000417372	6	0.0250435	Others	AP
prmtr.27323	MGAT1	ENSG00000131446.11	ENST00000513431.1	0.0810526	0.0542105	0.579406	0.361287	3.97219	2.86431	-0.47175	0.000417372	6	0.0250435	Others	AP
prmtr.27323	MGAT1	ENSG00000131446.11	ENST00000514438.1	0.126842	0.142105	-0.163804	0.808899	3.97219	2.86431	-0.47175	0.000417372	6	0.0250435	Others	AP
prmtr.27323	MGAT1	ENSG00000131446.11	ENST00000514760.1	0.617895	0.800526	-0.373534	0.196975	3.97219	2.86431	-0.47175	0.000417372	6	0.0250435	Diff isoform	AP
prmtr.27563	CHSY1	ENSG00000131873.5	ENST00000561414.1	0.0178947	0.179474	-3.31893	0.000111693	1.01304	0.105902	-3.2579	7.19632e-05	1	0.000111693	Significant Diff isoform	AP
prmtr.27812	RAP1GAP2	ENSG00000132359.9	ENST00000254695.8	0.667895	0.361053	0.887228	0.39168	2.37189	1.01445	-1.22534	2.85605e-05	3	0.0869325	Others	AP
prmtr.27812	RAP1GAP2	ENSG00000132359.9	ENST00000366401.4	0.885263	0.49	0.853193	0.101604	2.37189	1.01445	-1.22534	2.85605e-05	3	0.0869325	Others	AP
prmtr.27812	RAP1GAP2	ENSG00000132359.9	ENST00000542807.1	0.355263	0.166842	1.08995	0.0869325	2.37189	1.01445	-1.22534	2.85605e-05	3	0.0869325	Others	AP
prmtr.28017	PRMT7	ENSG00000132600.12	ENST00000566708.1	0.473158	0.760526	-0.684561	0.000984302	2.26373	1.21301	-0.900104	3.70164e-05	1	0.000984302	Significant Diff isoform	AP
prmtr.28112	DCAF8	ENSG00000132716.14	ENST00000495887.1	5.47526	4.60474	0.249805	0.154802	4.69985	3.66037	-0.360623	1.42973e-05	1	0.154802	Others	AP
prmtr.28200	INADL	ENSG00000132849.14	ENST00000545929.1	0.0763158	0.0747368	0.0301221	0.944654	0.669671	0.120735	-2.47161	0.0316413	1	0.944654	Others	AP
prmtr.28408	SLC39A11	ENSG00000133195.7	ENST00000579491.1	0.253684	0.187368	0.436955	0.060396	0	0.34544	3.5254	0.011535	3	0.0454401	Diff isoform	AP
prmtr.28408	SLC39A11	ENSG00000133195.7	ENST00000582769.1	0.0142105	0.0268421	-0.912786	0.68905	0	0.34544	3.5254	0.011535	3	0.0454401	Others	AP
prmtr.28408	SLC39A11	ENSG00000133195.7	ENST00000584129.1	0.401053	0.246316	0.703057	0.0454401	0	0.34544	3.5254	0.011535	3	0.0454401	Major Significant Diff isoform	AP
prmtr.28527	LARGE	ENSG00000133424.16	ENST00000413114.1	0.0547368	0.184737	-1.75303	0.000649036	0.926854	0.188953	-2.29431	0.000235377	1	0.000649036	Significant Diff isoform	AP
prmtr.28612	ATP13A3	ENSG00000133657.10	ENST00000256031.4	36.2542	26.1279	0.472556	9.80277e-05	2.32603	0.752955	-1.62723	1.45809e-06	2	9.80277e-05	Others	AP
prmtr.28612	ATP13A3	ENSG00000133657.10	ENST00000446356.1	0	0	0	NA	2.32603	0.752955	-1.62723	1.45809e-06	2	9.80277e-05	Others	AP
prmtr.28630	TMTC1	ENSG00000133687.11	ENST00000539277.1	0.0342105	0.0715789	-1.0629	0.235317	2.98631	1.70694	-0.806952	0.00287703	3	0.235317	Major Diff isoform	AP
prmtr.28630	TMTC1	ENSG00000133687.11	ENST00000551659.1	0.568421	0.611053	-0.104319	0.820337	2.98631	1.70694	-0.806952	0.00287703	3	0.235317	Others	AP
prmtr.28630	TMTC1	ENSG00000133687.11	ENST00000552618.1	0.00842105	0	6.41296	0.330565	2.98631	1.70694	-0.806952	0.00287703	3	0.235317	Others	AP
prmtr.28684	AMPD3	ENSG00000133805.11	ENST00000527261.1	0.214211	0.0642105	1.73658	0.00276131	0.228445	0.769057	1.75124	0.0247215	1	0.00276131	Significant Diff isoform	AP
prmtr.28735	RRAS2	ENSG00000133818.8	ENST00000531421.1	0.444211	0.0184211	4.58433	0.00760409	0.15759	1.01918	2.69316	0.00167921	1	0.00760409	Significant Diff isoform	AP
prmtr.28736	RRAS2	ENSG00000133818.8	ENST00000531807.1	0.537895	0.410526	0.389766	0.300982	0.288113	0	-3.2636	0.0367363	1	0.300982	Others	AP
prmtr.29070	LPIN1	ENSG00000134324.7	ENST00000396098.1	2.37789	1.02263	1.21732	0.0489936	0.842155	0.0921664	-3.19177	0.000151459	6	0.0489936	Major Diff isoform	AP
prmtr.29070	LPIN1	ENSG00000134324.7	ENST00000396099.1	0	0	0	NA	0.842155	0.0921664	-3.19177	0.000151459	6	0.0489936	Others	AP
prmtr.29070	LPIN1	ENSG00000134324.7	ENST00000425416.2	0	0.0321053	-8.33115	0.330565	0.842155	0.0921664	-3.19177	0.000151459	6	0.0489936	Diff isoform	AP
prmtr.29070	LPIN1	ENSG00000134324.7	ENST00000464517.1	0.0184211	0.00578947	1.65296	0.203724	0.842155	0.0921664	-3.19177	0.000151459	6	0.0489936	Others	AP
prmtr.29070	LPIN1	ENSG00000134324.7	ENST00000480315.1	0	0	0	NA	0.842155	0.0921664	-3.19177	0.000151459	6	0.0489936	Others	AP
prmtr.29070	LPIN1	ENSG00000134324.7	ENST00000495907.1	0	0	0	NA	0.842155	0.0921664	-3.19177	0.000151459	6	0.0489936	Others	AP
prmtr.29152	KIAA1468	ENSG00000134444.9	ENST00000587764.1	0.388947	0.282632	0.460513	0.295239	0.467855	1.0271	1.13444	0.0268599	1	0.295239	Diff isoform	AP
prmtr.29306	PHC2	ENSG00000134686.12	ENST00000473158.1	0.430526	0.115789	1.89369	0.015405	1.24171	1.80324	0.538266	0.0372749	1	0.015405	Significant Diff isoform	AP
prmtr.29446	GGACT	ENSG00000134864.6	ENST00000376250.2	1.24316	0.56	1.15037	0.000497232	2.14147	2.81025	0.392102	0.0245724	1	0.000497232	Significant Diff isoform	AP
prmtr.29493	CARS2	ENSG00000134905.12	ENST00000535615.1	0	0.0526316	-9.04252	0.0602916	2.37345	0.214951	-3.46491	3.14787e-12	4	0.00316539	Diff isoform	AP
prmtr.29493	CARS2	ENSG00000134905.12	ENST00000537802.1	0.575263	0.463158	0.312657	0.247904	2.37345	0.214951	-3.46491	3.14787e-12	4	0.00316539	Others	AP
prmtr.29493	CARS2	ENSG00000134905.12	ENST00000541362.1	0.0452632	0.0752632	-0.732338	0.191618	2.37345	0.214951	-3.46491	3.14787e-12	4	0.00316539	Diff isoform	AP
prmtr.29493	CARS2	ENSG00000134905.12	ENST00000545506.1	0.24	0.483158	-1.00916	0.00316539	2.37345	0.214951	-3.46491	3.14787e-12	4	0.00316539	Major Significant Diff isoform	AP
prmtr.29687	CD36	ENSG00000135218.13	ENST00000438020.1	3.83526	0.216316	4.14749	0.0811912	0.655158	2.76378	2.07673	0.00194917	2	0.0811912	Major Diff isoform	AP
prmtr.29687	CD36	ENSG00000135218.13	ENST00000478292.2	0.222105	0.0236842	3.22382	0.0864095	0.655158	2.76378	2.07673	0.00194917	2	0.0811912	Diff isoform	AP
prmtr.29744	ANKRD6	ENSG00000135299.12	ENST00000520458.1	0.05	0.0389474	0.359585	0.648147	0.498341	0.132853	-1.9073	0.0359538	1	0.648147	Others	AP
prmtr.29817	PHF21A	ENSG00000135365.11	ENST00000525438.1	0.0652632	0.114211	-0.806409	0.212395	1.30278	0.622402	-1.06568	0.00888815	6	0.0456437	Diff isoform	AP
prmtr.29817	PHF21A	ENSG00000135365.11	ENST00000527782.1	0.0752632	0.0684211	0.137312	0.836681	1.30278	0.622402	-1.06568	0.00888815	6	0.0456437	Others	AP
prmtr.29817	PHF21A	ENSG00000135365.11	ENST00000528893.1	0.0310526	0.03	0.0495906	0.959424	1.30278	0.622402	-1.06568	0.00888815	6	0.0456437	Others	AP
prmtr.29817	PHF21A	ENSG00000135365.11	ENST00000529782.1	0.02	0.0184211	0.118029	0.912625	1.30278	0.622402	-1.06568	0.00888815	6	0.0456437	Others	AP
prmtr.29817	PHF21A	ENSG00000135365.11	ENST00000532010.1	0.0894737	0.111579	-0.31821	0.594799	1.30278	0.622402	-1.06568	0.00888815	6	0.0456437	Diff isoform	AP
prmtr.29817	PHF21A	ENSG00000135365.11	ENST00000533757.1	0.0784211	0.189474	-1.27161	0.0456437	1.30278	0.622402	-1.06568	0.00888815	6	0.0456437	Major Significant Diff isoform	AP
prmtr.30008	CD164	ENSG00000135535.10	ENST00000506649.1	0.652105	0.25	1.38282	0.0108269	0.417145	1.01356	1.28081	0.00602286	1	0.0108269	Significant Diff isoform	AP
prmtr.30183	KCNK1	ENSG00000135750.10	ENST00000366620.1	0.477368	0.592632	-0.311974	0.382696	0.418844	0	-3.80338	0.00960201	2	0.172715	Diff isoform	AP
prmtr.30183	KCNK1	ENSG00000135750.10	ENST00000472190.1	0.123158	0.187895	-0.609012	0.172715	0.418844	0	-3.80338	0.00960201	2	0.172715	Major Diff isoform	AP
prmtr.30472	KIAA1033	ENSG00000136051.9	ENST00000548195.1	0.131053	0.156316	-0.254139	0.862758	0.124916	0.418158	1.74309	0.0450831	1	0.862758	Others	AP
prmtr.30520	TBC1D4	ENSG00000136111.8	ENST00000493487.1	0.729474	0.968421	-0.40873	0.210769	3.0843	2.15932	-0.514362	0.00148719	1	0.210769	Diff isoform	AP
prmtr.30574	SPRY2	ENSG00000136158.6	ENST00000540649.1	0.25	0.418421	-0.742795	0.011009	1.65746	0.741355	-1.16073	0.000269469	1	0.011009	Significant Diff isoform	AP
prmtr.30582	LCP1	ENSG00000136167.9	ENST00000435666.2	1.79737	2.94368	-0.711705	0.0326649	4.9062	3.44955	-0.508198	0.00272805	1	0.0326649	Significant Diff isoform	AP
prmtr.30687	DBNL	ENSG00000136279.14	ENST00000452661.1	0.0384211	0.0436842	-0.184764	0.862177	0.299903	0.889936	1.5692	0.01297	1	0.862177	Others	AP
prmtr.30838	2021-03-07	ENSG00000136536.10	ENST00000478396.1	6.93684	1.05684	2.7144	0.000229186	1.32619	2.46052	0.891675	0.000312438	1	0.000229186	Significant Diff isoform	AP
prmtr.30851	TANK	ENSG00000136560.9	ENST00000456358.1	0.0489474	0.156316	-1.67314	0.0298375	1.05202	0.219626	-2.26004	7.2912e-05	1	0.0298375	Significant Diff isoform	AP
prmtr.30861	GATA4	ENSG00000136574.13	ENST00000526974.1	0.489474	0.335789	0.543539	0.206736	0.343114	0.952933	1.47369	0.011919	1	0.206736	Diff isoform	AP
prmtr.30860	GATA4	ENSG00000136574.13	ENST00000528712.1	1.74632	0.683684	1.35278	0.0521401	0.765769	0.0399242	-4.26157	8.29544e-05	2	0.00345625	Others	AP
prmtr.30860	GATA4	ENSG00000136574.13	ENST00000532977.1	0	0.231053	-11.1746	0.00345625	0.765769	0.0399242	-4.26157	8.29544e-05	2	0.00345625	Major Significant Diff isoform	AP
prmtr.30997	RALGPS1	ENSG00000136828.14	ENST00000467325.2	0.402105	0.731579	-0.863279	0.246083	1.25502	0.341385	-1.87824	0.0341706	1	0.246083	Diff isoform	AP
prmtr.31017	DAB2IP	ENSG00000136848.12	ENST00000487716.1	0.100526	0.114211	-0.183951	0.548717	0.385852	0.0701318	-2.45991	0.0337318	1	0.548717	Others	AP
prmtr.31078	KIF12	ENSG00000136883.8	ENST00000468460.1	2.77158	1.87421	0.5644	0.0251325	5.46095	4.13574	-0.401007	0.00616071	1	0.0251325	Others	AP
prmtr.31087	GARNL3	ENSG00000136895.14	ENST00000478702.1	0.403158	0.699474	-0.794773	0.0548707	2.09819	0.887641	-1.2411	1.471e-05	1	0.0548707	Diff isoform	AP
prmtr.31123	GOLGA1	ENSG00000136935.9	ENST00000421514.1	0.135263	0.640526	-2.24265	0.00532821	0.452538	0.0536836	-3.07549	0.0119177	2	0.00532821	Major Significant Diff isoform	AP
prmtr.31123	GOLGA1	ENSG00000136935.9	ENST00000605438.1	0.250526	0.228947	0.129892	0.808183	0.452538	0.0536836	-3.07549	0.0119177	2	0.00532821	Others	AP
prmtr.31167	IL11RA	ENSG00000137070.13	ENST00000318041.9	0.315263	0.353684	-0.165856	0.63223	0.885389	0.206784	-2.09819	0.00860066	5	0.129229	Others	AP
prmtr.31167	IL11RA	ENSG00000137070.13	ENST00000378817.4	0.0721053	0.0631579	0.190858	0.899126	0.885389	0.206784	-2.09819	0.00860066	5	0.129229	Others	AP
prmtr.31167	IL11RA	ENSG00000137070.13	ENST00000478308.1	0.638421	0.573158	0.15555	0.513006	0.885389	0.206784	-2.09819	0.00860066	5	0.129229	Others	AP
prmtr.31167	IL11RA	ENSG00000137070.13	ENST00000556792.1	0.0221053	0.0105263	1.06326	0.443397	0.885389	0.206784	-2.09819	0.00860066	5	0.129229	Others	AP
prmtr.31167	IL11RA	ENSG00000137070.13	ENST00000557298.1	0.0221053	0.00421053	2.36497	0.129229	0.885389	0.206784	-2.09819	0.00860066	5	0.129229	Others	AP
prmtr.31255	PIM1	ENSG00000137193.9	ENST00000468243.1	0.584211	0.595263	-0.0270347	0.935306	1.26797	0.535896	-1.24249	0.0029244	2	0.136186	Others	AP
prmtr.31255	PIM1	ENSG00000137193.9	ENST00000479509.1	0.684211	0.863158	-0.33514	0.136186	1.26797	0.535896	-1.24249	0.0029244	2	0.136186	Major Diff isoform	AP
prmtr.31288	TMEM63B	ENSG00000137216.14	ENST00000259746.9	1.28947	2.32	-0.847293	0.00958015	3.90917	2.81015	-0.476217	9.72494e-05	1	0.00958015	Significant Diff isoform	AP
prmtr.31290	TMEM63B	ENSG00000137216.14	ENST00000525294.1	0.367895	0.17	1.1133	0.000271034	2.10698	3.08315	0.549228	0.00197957	1	0.000271034	Significant Diff isoform	AP
prmtr.31291	TMEM63B	ENSG00000137216.14	ENST00000371893.2	0.418947	0.13	1.68749	0.0282777	0.262249	1.03111	1.97519	0.0177527	1	0.0282777	Significant Diff isoform	AP
prmtr.31289	TMEM63B	ENSG00000137216.14	ENST00000323267.6	9.79105	6.24842	0.647964	0.00038085	3.75559	4.56453	0.281429	0.00135937	3	5.16088e-05	Significant Diff isoform	AP
prmtr.31289	TMEM63B	ENSG00000137216.14	ENST00000532634.1	2.45211	1.32474	0.888265	5.16088e-05	3.75559	4.56453	0.281429	0.00135937	3	5.16088e-05	Major Significant Diff isoform	AP
prmtr.31289	TMEM63B	ENSG00000137216.14	ENST00000534326.1	1.44789	1.37105	0.0786672	0.715044	3.75559	4.56453	0.281429	0.00135937	3	5.16088e-05	Others	AP
prmtr.31437	NUMA1	ENSG00000137497.13	ENST00000544129.1	0.0705263	0.247368	-1.80897	0.0643032	1.18897	0.389801	-1.60891	0.00727202	1	0.0643032	Diff isoform	AP
prmtr.31438	NUMA1	ENSG00000137497.13	ENST00000535947.1	0.116842	0.242105	-1.05044	0.0129707	1.53901	0.717157	-1.10164	0.0029529	1	0.0129707	Significant Diff isoform	AP
prmtr.31442	NUMA1	ENSG00000137497.13	ENST00000543009.1	0.982105	1.22263	-0.316011	0.0479344	4.19451	3.21228	-0.384908	0.00410443	1	0.0479344	Significant Diff isoform	AP
prmtr.31536	TMPRSS4	ENSG00000137648.12	ENST00000437212.3	0.01	0.0131579	-0.392496	0.783417	0	0.354252	3.56174	0.0293307	7	0.0161753	Others	AP
prmtr.31536	TMPRSS4	ENSG00000137648.12	ENST00000517483.1	0	0.0131579	-7.05071	0.0161753	0	0.354252	3.56174	0.0293307	7	0.0161753	Major Diff isoform	AP
prmtr.31536	TMPRSS4	ENSG00000137648.12	ENST00000519126.1	0.0142105	0.00157895	3.09145	0.15187	0	0.354252	3.56174	0.0293307	7	0.0161753	Diff isoform	AP
prmtr.31536	TMPRSS4	ENSG00000137648.12	ENST00000519236.1	0.0189474	0	7.57345	0.115834	0	0.354252	3.56174	0.0293307	7	0.0161753	Diff isoform	AP
prmtr.31536	TMPRSS4	ENSG00000137648.12	ENST00000520063.1	0.00631579	0	6.00355	0.330565	0	0.354252	3.56174	0.0293307	7	0.0161753	Diff isoform	AP
prmtr.31536	TMPRSS4	ENSG00000137648.12	ENST00000522151.1	0.00105263	0	3.52686	0.330565	0	0.354252	3.56174	0.0293307	7	0.0161753	Diff isoform	AP
prmtr.31536	TMPRSS4	ENSG00000137648.12	ENST00000522307.1	0.00368421	0.00315789	0.216052	0.883582	0	0.354252	3.56174	0.0293307	7	0.0161753	Others	AP
prmtr.31536	TMPRSS4	ENSG00000137648.12	ENST00000522824.1	0.00526316	0.00947368	-0.835991	0.591089	0	0.354252	3.56174	0.0293307	7	0.0161753	Others	AP
prmtr.31536	TMPRSS4	ENSG00000137648.12	ENST00000523251.1	0	0.0278947	-8.12901	0.112385	0	0.354252	3.56174	0.0293307	7	0.0161753	Others	AP
prmtr.31536	TMPRSS4	ENSG00000137648.12	ENST00000534111.1	0.0568421	0.0389474	0.544271	0.560484	0	0.354252	3.56174	0.0293307	7	0.0161753	Diff isoform	AP
prmtr.31645	SQRDL	ENSG00000137767.9	ENST00000561493.1	0.179474	0.0136842	3.70349	0.0138658	0	0.735162	4.61503	0.00290338	1	0.0138658	Significant Diff isoform	AP
prmtr.31860	BCAR3	ENSG00000137936.12	ENST00000469315.1	0.0294737	0.00421053	2.77838	0.0463258	0	0.282557	3.23551	0.0289558	1	0.0463258	Significant Diff isoform	AP
prmtr.31854	BCAR3	ENSG00000137936.12	ENST00000466632.1	0	0.0584211	-9.19281	0.0790856	4.08935	2.03069	-1.0099	5.57801e-08	2	0.00129723	Diff isoform	AP
prmtr.31854	BCAR3	ENSG00000137936.12	ENST00000539242.1	1.06158	1.73211	-0.706262	0.00129723	4.08935	2.03069	-1.0099	5.57801e-08	2	0.00129723	Major Significant Diff isoform	AP
prmtr.31930	ADCY3	ENSG00000138031.10	ENST00000498288.1	0.930526	0.340526	1.45001	0.000344893	1.35136	2.20404	0.705737	0.00240989	1	0.000344893	Significant Diff isoform	AP
prmtr.31955	SMEK2	ENSG00000138041.11	ENST00000470801.1	0.0368421	0.0647368	-0.811548	0.343972	0.837813	0.21069	-1.9915	0.00383335	1	0.343972	Diff isoform	AP
prmtr.31985	SLC5A6	ENSG00000138074.10	ENST00000432106.1	0.0178947	0	7.49143	0.0900121	0.16757	0.522202	1.63985	0.0288586	2	0.0900121	Major Diff isoform	AP
prmtr.31985	SLC5A6	ENSG00000138074.10	ENST00000442731.1	0.0536842	0.0210526	1.34635	0.142432	0.16757	0.522202	1.63985	0.0288586	2	0.0900121	Diff isoform	AP
prmtr.32121	ANXA7	ENSG00000138279.11	ENST00000463788.1	1.98579	0.894211	1.15094	0.0306698	0.250448	0.892809	1.83384	0.000806875	1	0.0306698	Significant Diff isoform	AP
prmtr.32208	NAB1	ENSG00000138386.12	ENST00000423076.1	0.0778947	0.0373684	1.0577	0.192571	2.90246	3.59707	0.309549	0.0102111	2	0.0466922	Diff isoform	AP
prmtr.32208	NAB1	ENSG00000138386.12	ENST00000423376.1	2.01053	0.952632	1.0775	0.0466922	2.90246	3.59707	0.309549	0.0102111	2	0.0466922	Major Significant Diff isoform	AP
prmtr.32410	HNRNPD	ENSG00000138668.14	ENST00000509263.1	9.31211	8.12632	0.196504	0.372356	0	0.458316	3.93331	0.0414161	1	0.372356	Others	AP
prmtr.32412	HNRNPD	ENSG00000138668.14	ENST00000503822.1	0.0952632	0.0205263	2.20895	0.052936	0.246822	0.821718	1.73517	0.0102575	2	0.052936	Major Diff isoform	AP
prmtr.32412	HNRNPD	ENSG00000138668.14	ENST00000507010.1	0	0.00842105	-6.41296	0.330565	0.246822	0.821718	1.73517	0.0102575	2	0.052936	Others	AP
prmtr.32415	PRKG2	ENSG00000138669.5	ENST00000456882.2	0.0489474	0.00315789	3.91216	0.0842234	0	0.458029	3.9324	0.00937183	3	0.0842234	Major Diff isoform	AP
prmtr.32415	PRKG2	ENSG00000138669.5	ENST00000509169.1	0	0	0	NA	0	0.458029	3.9324	0.00937183	3	0.0842234	Others	AP
prmtr.32415	PRKG2	ENSG00000138669.5	ENST00000509474.1	0.0731579	0.00684211	3.39954	0.19549	0	0.458029	3.9324	0.00937183	3	0.0842234	Diff isoform	AP
prmtr.32440	AGPAT9	ENSG00000138678.6	ENST00000395226.2	0.838421	0.867895	-0.0498393	0.906967	1.66381	1.07106	-0.635459	0.0354889	3	0.449271	Others	AP
prmtr.32440	AGPAT9	ENSG00000138678.6	ENST00000506766.1	0.0510526	0.0578947	-0.181114	0.781624	1.66381	1.07106	-0.635459	0.0354889	3	0.449271	Others	AP
prmtr.32440	AGPAT9	ENSG00000138678.6	ENST00000514309.1	0.0226316	0.0363158	-0.679866	0.449271	1.66381	1.07106	-0.635459	0.0354889	3	0.449271	Major Diff isoform	AP
prmtr.32522	G3BP2	ENSG00000138757.10	ENST00000509100.1	0.0126316	0.0773684	-2.6052	0.01349	0.562589	0.0940719	-2.58024	0.00768533	1	0.01349	Significant Diff isoform	AP
prmtr.32523	G3BP2	ENSG00000138757.10	ENST00000395719.3	15.5037	12.5189	0.308496	0.00899325	4.06088	3.31256	-0.293845	0.00691728	3	0.00899325	Major Diff isoform	AP
prmtr.32523	G3BP2	ENSG00000138757.10	ENST00000503660.1	0.143684	0.187368	-0.382742	0.157007	4.06088	3.31256	-0.293845	0.00691728	3	0.00899325	Diff isoform	AP
prmtr.32523	G3BP2	ENSG00000138757.10	ENST00000513927.1	0.0221053	0.0436842	-0.979509	0.280525	4.06088	3.31256	-0.293845	0.00691728	3	0.00899325	Diff isoform	AP
prmtr.32653	RGS3	ENSG00000138835.18	ENST00000343817.5	1.01579	0.956842	0.0862399	0.593932	3.63545	2.69771	-0.430397	0.000110915	3	0.279683	Others	AP
prmtr.32653	RGS3	ENSG00000138835.18	ENST00000394646.3	0.0294737	0.0136842	1.1013	0.369569	3.63545	2.69771	-0.430397	0.000110915	3	0.279683	Others	AP
prmtr.32653	RGS3	ENSG00000138835.18	ENST00000466314.1	0.143158	0.232105	-0.696786	0.279683	3.63545	2.69771	-0.430397	0.000110915	3	0.279683	Major Diff isoform	AP
prmtr.32688	ERP27	ENSG00000139055.2	ENST00000540097.1	0.0957895	0.230526	-1.26611	0.0691735	1.23256	0.172039	-2.84085	3.30893e-05	1	0.0691735	Diff isoform	AP
prmtr.32779	CLSTN3	ENSG00000139182.9	ENST00000544584.1	0.625789	1.00105	-0.677682	0.130632	2.51427	1.18528	-1.08491	2.82111e-05	1	0.130632	Diff isoform	AP
prmtr.32817	SCAF11	ENSG00000139218.13	ENST00000484275.1	0.0278947	0.0910526	-1.70313	0.0219735	0.84367	0.350104	-1.26889	0.0108805	1	0.0219735	Significant Diff isoform	AP
prmtr.32820	SCAF11	ENSG00000139218.13	ENST00000419565.2	0.311579	0.622105	-0.99733	0.269616	3.14258	2.19499	-0.517739	2.04893e-06	2	0.269616	Major Diff isoform	AP
prmtr.32820	SCAF11	ENSG00000139218.13	ENST00000547018.1	2.80158	3.22632	-0.203641	0.318467	3.14258	2.19499	-0.517739	2.04893e-06	2	0.269616	Others	AP
prmtr.33079	ZNF740	ENSG00000139651.9	ENST00000551514.1	0.185789	0.251579	-0.437139	0.472109	1.98929	1.32492	-0.586353	0.012351	1	0.472109	Diff isoform	AP
prmtr.33520	CYP11A1	ENSG00000140459.13	ENST00000358632.4	0.813684	1.25105	-0.62054	0.109986	2.81139	1.29607	-1.11714	0.00134779	5	0.109986	Major Diff isoform	AP
prmtr.33520	CYP11A1	ENSG00000140459.13	ENST00000419019.2	0.0152632	0.00421053	1.83354	0.277945	2.81139	1.29607	-1.11714	0.00134779	5	0.109986	Others	AP
prmtr.33520	CYP11A1	ENSG00000140459.13	ENST00000450547.1	0.0657895	0.0510526	0.36524	0.586453	2.81139	1.29607	-1.11714	0.00134779	5	0.109986	Others	AP
prmtr.33520	CYP11A1	ENSG00000140459.13	ENST00000466978.1	0.0273684	0.0421053	-0.619649	0.418803	2.81139	1.29607	-1.11714	0.00134779	5	0.109986	Diff isoform	AP
prmtr.33520	CYP11A1	ENSG00000140459.13	ENST00000569662.1	0	0	0	NA	2.81139	1.29607	-1.11714	0.00134779	5	0.109986	Others	AP
prmtr.33545	LINS	ENSG00000140471.12	ENST00000560783.1	0.486316	0.903684	-0.893788	0.0122621	2.74246	1.34429	-1.02862	0.000369995	1	0.0122621	Significant Diff isoform	AP
prmtr.33728	PARN	ENSG00000140694.12	ENST00000564113.1	0.382105	0.512105	-0.422374	0.143	2.45978	1.6352	-0.58906	0.00304408	1	0.143	Diff isoform	AP
prmtr.33838	KIFC3	ENSG00000140859.11	ENST00000565684.1	0.0315789	0.107895	-1.76936	0.0221894	0.566431	0.0908214	-2.6408	0.0137383	1	0.0221894	Significant Diff isoform	AP
prmtr.33839	KIFC3	ENSG00000140859.11	ENST00000563028.1	0.318421	1.10684	-1.79712	0.000197273	3.6782	1.20002	-1.61594	1.7166e-09	1	0.000197273	Significant Diff isoform	AP
prmtr.34068	TOM1L1	ENSG00000141198.9	ENST00000573607.1	0.0263158	0.198421	-2.90982	0.0137607	1.32791	0.180973	-2.8753	8.4954e-05	2	0.0137607	Major Significant Diff isoform	AP
prmtr.34068	TOM1L1	ENSG00000141198.9	ENST00000575909.1	0.115263	0	10.172	0.0987328	1.32791	0.180973	-2.8753	8.4954e-05	2	0.0137607	Others	AP
prmtr.34128	SSH2	ENSG00000141298.13	ENST00000324677.7	0.781579	0.948947	-0.279904	0.282734	4.15174	3.11112	-0.416284	0.00138747	1	0.282734	Diff isoform	AP
prmtr.34189	SS18	ENSG00000141380.9	ENST00000577751.1	0.08	0.0410526	0.960818	0.160221	1.41216	0.415878	-1.76367	0.000322282	4	0.00211794	Others	AP
prmtr.34189	SS18	ENSG00000141380.9	ENST00000578595.1	0.0926316	0.157895	-0.768744	0.264233	1.41216	0.415878	-1.76367	0.000322282	4	0.00211794	Diff isoform	AP
prmtr.34189	SS18	ENSG00000141380.9	ENST00000581021.1	0.142105	0.344737	-1.27794	0.00211794	1.41216	0.415878	-1.76367	0.000322282	4	0.00211794	Major Significant Diff isoform	AP
prmtr.34189	SS18	ENSG00000141380.9	ENST00000584083.1	0.0284211	0.0894737	-1.65105	0.216376	1.41216	0.415878	-1.76367	0.000322282	4	0.00211794	Diff isoform	AP
prmtr.34191	SS18	ENSG00000141380.9	ENST00000542420.2	1.31211	1.76105	-0.424527	0.193233	4.339	3.26032	-0.412348	0.000256308	5	0.0477656	Diff isoform	AP
prmtr.34191	SS18	ENSG00000141380.9	ENST00000577636.1	0.103158	0.283684	-1.45854	0.0477656	4.339	3.26032	-0.412348	0.000256308	5	0.0477656	Major Significant Diff isoform	AP
prmtr.34191	SS18	ENSG00000141380.9	ENST00000578700.1	0.113158	0.11	0.0407971	0.949735	4.339	3.26032	-0.412348	0.000256308	5	0.0477656	Others	AP
prmtr.34191	SS18	ENSG00000141380.9	ENST00000579061.1	0.276316	0.270526	0.0305379	0.913007	4.339	3.26032	-0.412348	0.000256308	5	0.0477656	Others	AP
prmtr.34191	SS18	ENSG00000141380.9	ENST00000582448.1	0.0484211	0.0389474	0.313386	0.741126	4.339	3.26032	-0.412348	0.000256308	5	0.0477656	Others	AP
prmtr.34349	TMC6	ENSG00000141524.11	ENST00000322914.3	0.111579	0.0757895	0.557386	0.584215	0.798245	0.35925	-1.15184	0.0470953	2	0.00196759	Others	AP
prmtr.34349	TMC6	ENSG00000141524.11	ENST00000587480.1	0.09	0.648421	-2.84755	0.00196759	0.798245	0.35925	-1.15184	0.0470953	2	0.00196759	Major Significant Diff isoform	AP
prmtr.34509	SMAD4	ENSG00000141646.9	ENST00000586253.1	5.65421	3.34053	0.759233	0.000347469	3.45634	2.83461	-0.286096	0.0279824	1	0.000347469	Others	AP
prmtr.34516	ZCCHC2	ENSG00000141664.5	ENST00000587612.1	0.0968421	0.220526	-1.18641	0.0169327	1.82099	1.1341	-0.683182	0.00650736	1	0.0169327	Significant Diff isoform	AP
prmtr.34665	DPP9	ENSG00000142002.12	ENST00000593973.1	0.653158	0.806842	-0.304813	0.106729	2.79252	1.79674	-0.636184	0.000523569	1	0.106729	Diff isoform	AP
prmtr.34895	RERE	ENSG00000142599.13	ENST00000476556.1	0.0236842	0.0505263	-1.08988	0.00665393	3.2947	1.99924	-0.720697	0.000263552	2	0.00665393	Major Significant Diff isoform	AP
prmtr.34895	RERE	ENSG00000142599.13	ENST00000492766.1	0.231579	0.127368	0.861987	0.391144	3.2947	1.99924	-0.720697	0.000263552	2	0.00665393	Others	AP
prmtr.34898	RERE	ENSG00000142599.13	ENST00000377464.1	1.02	2.04789	-1.0055	0.0113516	4.26957	2.81807	-0.599384	1.38799e-06	3	0.0113516	Major Significant Diff isoform	AP
prmtr.34898	RERE	ENSG00000142599.13	ENST00000464972.1	0.0289474	0.0515789	-0.831169	0.315016	4.26957	2.81807	-0.599384	1.38799e-06	3	0.0113516	Diff isoform	AP
prmtr.34898	RERE	ENSG00000142599.13	ENST00000507012.1	0.520526	0.599474	-0.203689	0.491518	4.26957	2.81807	-0.599384	1.38799e-06	3	0.0113516	Others	AP
prmtr.34972	RPL11	ENSG00000142676.8	ENST00000467075.1	0.583158	0.23	1.34187	0.0184281	0.430378	1.08342	1.33192	0.015256	1	0.0184281	Significant Diff isoform	AP
prmtr.34988	KIAA0319L	ENSG00000142687.13	ENST00000426982.2	6.29684	4.54947	0.46892	0.0139584	1.49977	2.64428	0.81813	0.00212272	3	0.0139584	Major Significant Diff isoform	AP
prmtr.34988	KIAA0319L	ENSG00000142687.13	ENST00000476329.1	0.529474	0.527368	0.00574671	0.974789	1.49977	2.64428	0.81813	0.00212272	3	0.0139584	Others	AP
prmtr.34988	KIAA0319L	ENSG00000142687.13	ENST00000492888.1	0	0	0	NA	1.49977	2.64428	0.81813	0.00212272	3	0.0139584	Others	AP
prmtr.35010	GPN2	ENSG00000142751.10	ENST00000374133.3	2.56474	0.508947	2.333	8.11615e-05	0.798952	1.47417	0.883726	0.0145661	1	8.11615e-05	Significant Diff isoform	AP
prmtr.35033	HSPG2	ENSG00000142798.12	ENST00000374676.4	0.0305263	0.0284211	0.102745	0.915372	0.79779	0.284227	-1.48897	0.0168129	1	0.915372	Others	AP
prmtr.35059	PRKACB	ENSG00000142875.15	ENST00000370685.3	6.27632	8.15895	-0.37846	0.0203958	6.57318	5.15657	-0.350179	2.64265e-05	2	0.00827528	Significant Diff isoform	AP
prmtr.35059	PRKACB	ENSG00000142875.15	ENST00000470673.1	0.238947	0.0873684	1.45046	0.00827528	6.57318	5.15657	-0.350179	2.64265e-05	2	0.00827528	Major Significant Diff isoform	AP
prmtr.35083	PTPRF	ENSG00000142949.12	ENST00000496043.1	0.347895	0.0363158	3.25643	0.116958	0.0621908	0.677007	3.4444	0.0106318	1	0.116958	Diff isoform	AP
prmtr.35323	HMCN1	ENSG00000143341.7	ENST00000271588.4	2.49158	1.74526	0.513591	0.173213	5.19029	3.60929	-0.524098	4.45581e-05	2	0.173213	Others	AP
prmtr.35323	HMCN1	ENSG00000143341.7	ENST00000367492.2	2.86368	2.45211	0.223843	0.499742	5.19029	3.60929	-0.524098	4.45581e-05	2	0.173213	Others	AP
prmtr.35342	RORC	ENSG00000143365.12	ENST00000318247.6	5.84053	7.38158	-0.337826	0.283392	7.98513	6.39702	-0.319916	0.00154183	2	0.0103608	Diff isoform	AP
prmtr.35342	RORC	ENSG00000143365.12	ENST00000392697.3	0.626316	1.05053	-0.746057	0.0103608	7.98513	6.39702	-0.319916	0.00154183	2	0.0103608	Major Significant Diff isoform	AP
prmtr.35410	FAM63A	ENSG00000143409.11	ENST00000312210.5	3.17316	2.22632	0.511242	0.00634963	3.12735	2.51645	-0.313548	0.0207822	3	0.00634963	Major Diff isoform	AP
prmtr.35410	FAM63A	ENSG00000143409.11	ENST00000470877.1	0.748947	0.512632	0.546853	0.00737131	3.12735	2.51645	-0.313548	0.0207822	3	0.00634963	Others	AP
prmtr.35410	FAM63A	ENSG00000143409.11	ENST00000493834.2	0.0221053	0.0468421	-1.07998	0.369001	3.12735	2.51645	-0.313548	0.0207822	3	0.00634963	Diff isoform	AP
prmtr.35836	MEIS1	ENSG00000143995.15	ENST00000542964.1	0.184211	0.0357895	2.36051	0.0031609	0.154789	0.541484	1.80662	0.0212899	1	0.0031609	Significant Diff isoform	AP
prmtr.35921	FBLN7	ENSG00000144152.8	ENST00000472377.1	0.323684	0.145263	1.15537	1.45232e-05	0.628506	1.38405	1.13889	0.0162877	1	1.45232e-05	Significant Diff isoform	AP
prmtr.36055	CCDC150	ENSG00000144395.13	ENST00000409270.1	0.00736842	0.271053	-5.18216	0.00196096	0.0900104	0.903274	3.327	0.0008282	3	0.00196096	Major Significant Diff isoform	AP
prmtr.36055	CCDC150	ENSG00000144395.13	ENST00000424427.1	0.151579	0.01	3.90859	0.0343772	0.0900104	0.903274	3.327	0.0008282	3	0.00196096	Significant Diff isoform	AP
prmtr.36055	CCDC150	ENSG00000144395.13	ENST00000448409.1	1.35368	0.892632	0.600699	0.06477	0.0900104	0.903274	3.327	0.0008282	3	0.00196096	Diff isoform	AP
prmtr.36124	ANKMY1	ENSG00000144504.11	ENST00000407275.2	0.207895	0.142632	0.543242	0.525378	1.02468	1.92703	0.911204	0.00435063	1	0.525378	Diff isoform	AP
prmtr.36245	OSBPL10	ENSG00000144645.9	ENST00000467955.1	1.12895	0.548421	1.04149	0.0538298	0.115957	0.743032	2.67984	0.00970813	1	0.0538298	Diff isoform	AP
prmtr.36246	OSBPL10	ENSG00000144645.9	ENST00000466604.1	0.11	0.121053	-0.138011	0.801896	0.564912	0.104581	-2.43341	0.0143274	1	0.801896	Others	AP
prmtr.36249	OSBPL10	ENSG00000144645.9	ENST00000479173.1	0.107368	0.0226316	2.24114	0.051692	0.16649	0.772969	2.21498	0.0261515	1	0.051692	Diff isoform	AP
prmtr.36291	IL17RD	ENSG00000144730.12	ENST00000320057.5	0.0242105	0.00473684	2.32944	0.00818793	0.327425	0.801973	1.29239	0.0164224	3	0.00818793	Major Significant Diff isoform	AP
prmtr.36291	IL17RD	ENSG00000144730.12	ENST00000467210.1	0.0157895	0.00473684	1.71593	0.303136	0.327425	0.801973	1.29239	0.0164224	3	0.00818793	Diff isoform	AP
prmtr.36291	IL17RD	ENSG00000144730.12	ENST00000469841.1	0.00421053	0.00842105	-0.983168	0.539056	0.327425	0.801973	1.29239	0.0164224	3	0.00818793	Others	AP
prmtr.36438	LPP	ENSG00000145012.8	ENST00000487347.1	0.631579	0.138421	2.18909	0.025877	0.659508	1.438	1.1246	0.0264697	1	0.025877	Significant Diff isoform	AP
prmtr.36442	LPP	ENSG00000145012.8	ENST00000459897.1	0.344211	0.281579	0.289659	0.239313	2.0562	1.58279	-0.377506	0.0453767	1	0.239313	Others	AP
prmtr.36548	OCIAD2	ENSG00000145247.7	ENST00000514155.1	0	0	0	NA	1.74795	1.02516	-0.769806	0.0245805	1	Inf	Others	AP
prmtr.36600	ANK2	ENSG00000145362.12	ENST00000509550.1	0.151579	0.274737	-0.857555	0.0272933	0.547056	0	-4.18865	0.00145795	1	0.0272933	Significant Diff isoform	AP
prmtr.36662	2021-03-06	ENSG00000145495.10	ENST00000505253.1	0.386842	0.495789	-0.357901	0.021026	2.24012	1.23125	-0.863453	0.00173777	1	0.021026	Significant Diff isoform	AP
prmtr.36814	TNFAIP8	ENSG00000145779.7	ENST00000513374.1	0.740526	1.51158	-1.02933	0.01533	2.80835	1.15795	-1.27815	0.000425497	1	0.01533	Significant Diff isoform	AP
prmtr.36891	FBXO38	ENSG00000145868.12	ENST00000504971.1	1.52632	0.84	0.861515	0.000718876	1.39955	1.98536	0.504438	0.0457262	1	0.000718876	Significant Diff isoform	AP
prmtr.36996	FAM193B	ENSG00000146067.11	ENST00000504130.1	1.62684	1.14263	0.509676	0.259244	1.85989	1.0013	-0.893344	0.00160994	1	0.259244	Others	AP
prmtr.37092	PNRC1	ENSG00000146278.10	ENST00000354922.3	6.41368	5.96737	0.104057	0.583366	3.08805	4.37669	0.503146	7.12357e-06	1	0.583366	Others	AP
prmtr.37117	RNF217	ENSG00000146373.12	ENST00000432158.2	0.0521053	0.116842	-1.16353	0.0469604	2.26949	1.03564	-1.13185	3.27179e-05	1	0.0469604	Significant Diff isoform	AP
prmtr.37140	SHPRH	ENSG00000146414.11	ENST00000275233.7	0.976316	0.876842	0.155014	0.573252	4.25326	3.36281	-0.338904	0.000224195	3	0.0103895	Others	AP
prmtr.37140	SHPRH	ENSG00000146414.11	ENST00000367503.3	0.163158	0.352632	-1.11142	0.0103895	4.25326	3.36281	-0.338904	0.000224195	3	0.0103895	Major Significant Diff isoform	AP
prmtr.37140	SHPRH	ENSG00000146414.11	ENST00000438092.2	0.0126316	0.00526316	1.24726	0.450222	4.25326	3.36281	-0.338904	0.000224195	3	0.0103895	Others	AP
prmtr.37592	CHMP7	ENSG00000147457.9	ENST00000397677.1	0.61	0.813158	-0.414667	0.159326	2.30584	0.770331	-1.58174	2.72093e-05	1	0.159326	Diff isoform	AP
prmtr.37647	TACC1	ENSG00000147526.15	ENST00000522955.1	3.18632	3.06158	0.0576115	0.768853	3.4586	2.4818	-0.4788	0.00029895	2	0.768853	Others	AP
prmtr.37647	TACC1	ENSG00000147526.15	ENST00000524193.1	0	0	0	NA	3.4586	2.4818	-0.4788	0.00029895	2	0.768853	Others	AP
prmtr.37815	PLIN2	ENSG00000147872.5	ENST00000434144.1	0.116316	1.42263	-3.6113	0.00036131	5.38843	1.20664	-2.15887	6.66773e-13	2	0.00036131	Major Significant Diff isoform	AP
prmtr.37815	PLIN2	ENSG00000147872.5	ENST00000494753.1	0.152632	2.99211	-4.29214	0.00594386	5.38843	1.20664	-2.15887	6.66773e-13	2	0.00036131	Significant Diff isoform	AP
prmtr.37907	GSN	ENSG00000148180.12	ENST00000373823.3	0.221579	0.337368	-0.606281	0.0879025	2.96214	1.71012	-0.792538	0.000622272	2	0.000217845	Diff isoform	AP
prmtr.37907	GSN	ENSG00000148180.12	ENST00000434663.1	0.357895	0.694737	-0.956736	0.000217845	2.96214	1.71012	-0.792538	0.000622272	2	0.000217845	Major Significant Diff isoform	AP
prmtr.37914	GSN	ENSG00000148180.12	ENST00000373805.2	0.92	7.71211	-3.06728	0.000109476	6.95034	2.78713	-1.3183	6.57924e-09	2	9.98486e-05	Significant Diff isoform	AP
prmtr.37914	GSN	ENSG00000148180.12	ENST00000373806.1	2.46895	14.1711	-2.52093	9.98486e-05	6.95034	2.78713	-1.3183	6.57924e-09	2	9.98486e-05	Major Significant Diff isoform	AP
prmtr.38130	C10orf11	ENSG00000148655.10	ENST00000493194.2	0	0	0	NA	0	0.309895	3.36875	0.00970636	1	Inf	Others	AP
prmtr.38156	ADD3	ENSG00000148700.9	ENST00000468251.1	0.674737	0.905263	-0.423958	0.534436	1.88481	0.747459	-1.33435	0.00213034	1	0.534436	Diff isoform	AP
prmtr.38166	HABP2	ENSG00000148702.10	ENST00000542051.1	0.566316	0.582632	-0.04097	0.904304	0.708	0.256291	-1.46597	0.0420895	1	0.904304	Others	AP
prmtr.38304	DGKZ	ENSG00000149091.11	ENST00000395574.3	1.45842	1.64947	-0.177587	0.346757	3.86871	2.55505	-0.598501	1.27536e-05	6	0.0217648	Others	AP
prmtr.38304	DGKZ	ENSG00000149091.11	ENST00000524984.1	0.337895	0.207368	0.704109	0.0217648	3.86871	2.55505	-0.598501	1.27536e-05	6	0.0217648	Major Diff isoform	AP
prmtr.38304	DGKZ	ENSG00000149091.11	ENST00000527674.1	0.505263	0.500526	0.0135864	0.941978	3.86871	2.55505	-0.598501	1.27536e-05	6	0.0217648	Others	AP
prmtr.38304	DGKZ	ENSG00000149091.11	ENST00000528615.1	0.00263158	0	4.77166	0.330565	3.86871	2.55505	-0.598501	1.27536e-05	6	0.0217648	Others	AP
prmtr.38304	DGKZ	ENSG00000149091.11	ENST00000531879.1	0.0373684	0.0526316	-0.492992	0.620384	3.86871	2.55505	-0.598501	1.27536e-05	6	0.0217648	Diff isoform	AP
prmtr.38304	DGKZ	ENSG00000149091.11	ENST00000532868.2	0.0994737	0.0921053	0.110915	0.807398	3.86871	2.55505	-0.598501	1.27536e-05	6	0.0217648	Others	AP
prmtr.38334	SLC43A1	ENSG00000149150.4	ENST00000533515.1	0.418947	1.23895	-1.56405	0.00320215	2.15056	0.851922	-1.33592	8.15049e-05	1	0.00320215	Significant Diff isoform	AP
prmtr.38698	VPS51	ENSG00000149823.3	ENST00000526578.1	0.81	0.657895	0.300024	0.266391	1.78643	1.19372	-0.581613	0.0369926	1	0.266391	Others	AP
prmtr.38846	CTAGE5	ENSG00000150527.12	ENST00000341749.3	8.03368	11.6384	-0.534756	0.0528624	5.75147	4.10741	-0.485703	1.82531e-05	4	0.00918845	Diff isoform	AP
prmtr.38846	CTAGE5	ENSG00000150527.12	ENST00000554392.1	1.66632	3.07789	-0.885242	0.00918845	5.75147	4.10741	-0.485703	1.82531e-05	4	0.00918845	Major Significant Diff isoform	AP
prmtr.38846	CTAGE5	ENSG00000150527.12	ENST00000555716.1	0.573684	0.598421	-0.0608937	0.873692	5.75147	4.10741	-0.485703	1.82531e-05	4	0.00918845	Others	AP
prmtr.38846	CTAGE5	ENSG00000150527.12	ENST00000557038.1	0.97	0.4	1.27777	0.0441152	5.75147	4.10741	-0.485703	1.82531e-05	4	0.00918845	Others	AP
prmtr.38894	CCDC102B	ENSG00000150636.11	ENST00000581520.1	1.15842	0.621053	0.899265	0.123161	1.80454	2.55409	0.501179	0.0498364	1	0.123161	Diff isoform	AP
prmtr.38891	CCDC102B	ENSG00000150636.11	ENST00000578970.1	0.159474	0.103684	0.620636	0.160924	2.6291	1.95295	-0.428918	0.0200953	5	0.0562741	Others	AP
prmtr.38891	CCDC102B	ENSG00000150636.11	ENST00000580292.1	0.196842	0.180526	0.124763	0.572187	2.6291	1.95295	-0.428918	0.0200953	5	0.0562741	Others	AP
prmtr.38891	CCDC102B	ENSG00000150636.11	ENST00000582077.1	0.236316	0.135263	0.804491	0.0562741	2.6291	1.95295	-0.428918	0.0200953	5	0.0562741	Major Diff isoform	AP
prmtr.38891	CCDC102B	ENSG00000150636.11	ENST00000582371.1	0.0894737	0.0526316	0.764408	0.355992	2.6291	1.95295	-0.428918	0.0200953	5	0.0562741	Others	AP
prmtr.38891	CCDC102B	ENSG00000150636.11	ENST00000584775.1	0.148947	0.275263	-0.885565	0.136772	2.6291	1.95295	-0.428918	0.0200953	5	0.0562741	Diff isoform	AP
prmtr.39066	THRB	ENSG00000151090.13	ENST00000447414.1	0.141579	0.256842	-0.858818	0.0518521	2.28267	1.33601	-0.772796	0.000749666	1	0.0518521	Diff isoform	AP
prmtr.39140	DIP2C	ENSG00000151240.11	ENST00000540204.1	0.120526	0.354737	-1.55661	0.0150331	2.78893	0.630085	-2.14609	3.43873e-06	1	0.0150331	Significant Diff isoform	AP
prmtr.39188	FAM177A1	ENSG00000151327.8	ENST00000553901.1	0.702632	0.774737	-0.140919	0.351732	2.12112	1.20766	-0.812607	0.0027907	1	0.351732	Others	AP
prmtr.39201	EXT2	ENSG00000151348.9	ENST00000343631.3	3.47316	2.86842	0.275982	0.203815	0.637453	1.78513	1.48564	0.000941675	2	0.00408041	Diff isoform	AP
prmtr.39201	EXT2	ENSG00000151348.9	ENST00000395673.3	1.68526	0.551579	1.61116	0.00408041	0.637453	1.78513	1.48564	0.000941675	2	0.00408041	Major Significant Diff isoform	AP
prmtr.39240	FER	ENSG00000151422.8	ENST00000281092.4	2.62526	2.15526	0.284586	0.14823	2.99206	2.2168	-0.43266	0.0130701	3	0.14823	Others	AP
prmtr.39240	FER	ENSG00000151422.8	ENST00000509035.1	0.143158	0.138421	0.0485094	0.969434	2.99206	2.2168	-0.43266	0.0130701	3	0.14823	Others	AP
prmtr.39240	FER	ENSG00000151422.8	ENST00000536402.1	1.14211	1.31105	-0.199014	0.405798	2.99206	2.2168	-0.43266	0.0130701	3	0.14823	Others	AP
prmtr.39292	EPS8	ENSG00000151491.8	ENST00000535752.1	0.0584211	0.216316	-1.88678	0.0612791	1.23619	0.255317	-2.27554	0.000440462	1	0.0612791	Diff isoform	AP
prmtr.39504	PARP8	ENSG00000151883.12	ENST00000503750.2	0	0.0442105	-8.79151	0.300997	4.47783	2.11258	-1.08379	1.97638e-08	7	0.05508	Diff isoform	AP
prmtr.39504	PARP8	ENSG00000151883.12	ENST00000503790.2	0	0.00210526	-4.46288	0.330565	4.47783	2.11258	-1.08379	1.97638e-08	7	0.05508	Diff isoform	AP
prmtr.39504	PARP8	ENSG00000151883.12	ENST00000503888.1	0.0973684	0.101053	-0.0535271	0.95931	4.47783	2.11258	-1.08379	1.97638e-08	7	0.05508	Others	AP
prmtr.39504	PARP8	ENSG00000151883.12	ENST00000505697.2	3.16	3.72211	-0.236187	0.355936	4.47783	2.11258	-1.08379	1.97638e-08	7	0.05508	Others	AP
prmtr.39504	PARP8	ENSG00000151883.12	ENST00000507812.1	0.0563158	0.0663158	-0.235427	0.743295	4.47783	2.11258	-1.08379	1.97638e-08	7	0.05508	Others	AP
prmtr.39504	PARP8	ENSG00000151883.12	ENST00000510303.2	1.19105	1.70368	-0.516384	0.05508	4.47783	2.11258	-1.08379	1.97638e-08	7	0.05508	Major Diff isoform	AP
prmtr.39504	PARP8	ENSG00000151883.12	ENST00000511363.2	0.245789	0.125263	0.971897	0.423861	4.47783	2.11258	-1.08379	1.97638e-08	7	0.05508	Others	AP
prmtr.39504	PARP8	ENSG00000151883.12	ENST00000514342.2	0	0	0	NA	4.47783	2.11258	-1.08379	1.97638e-08	7	0.05508	Others	AP
prmtr.39522	DST	ENSG00000151914.13	ENST00000523292.1	0.0578947	0.0742105	-0.357645	0.428649	2.44808	1.11998	-1.12817	1.0432e-05	1	0.428649	Diff isoform	AP
prmtr.39581	RABGAP1L	ENSG00000152061.17	ENST00000489615.1	0.936842	1.19947	-0.35649	0.0433575	2.40709	1.16396	-1.04824	0.00029117	1	0.0433575	Significant Diff isoform	AP
prmtr.39736	ZNF776	ENSG00000152443.8	ENST00000489376.1	1.59105	1.56789	0.0211515	0.939315	2.08836	2.69949	0.370312	0.0348201	1	0.939315	Others	AP
prmtr.39755	NMT2	ENSG00000152465.13	ENST00000535341.1	0.385789	0.421579	-0.127957	0.808378	0.818232	0.195532	-2.06511	0.00156081	1	0.808378	Others	AP
prmtr.39792	TMEM123	ENSG00000152558.10	ENST00000528969.1	62.57	56.9811	0.134989	0.476967	0.526959	0.114778	-2.19884	0.0352874	1	0.476967	Others	AP
prmtr.39853	RASGRP3	ENSG00000152689.13	ENST00000437184.1	1.40684	0.507895	1.46968	0.00474675	0.653589	1.67325	1.3562	0.0115107	1	0.00474675	Significant Diff isoform	AP
prmtr.39891	FARP1	ENSG00000152767.11	ENST00000457029.3	0.23	0.157368	0.547198	0.384252	0.360497	0.89069	1.30494	0.0183198	2	0.0100171	Diff isoform	AP
prmtr.39891	FARP1	ENSG00000152767.11	ENST00000596580.1	3.43316	2.48842	0.46429	0.0100171	0.360497	0.89069	1.30494	0.0183198	2	0.0100171	Major Significant Diff isoform	AP
prmtr.39928	PTPRK	ENSG00000152894.10	ENST00000368205.3	0.123684	0.397895	-1.68492	0.0878181	1.11404	0.314991	-1.82242	0.00313657	1	0.0878181	Diff isoform	AP
prmtr.40023	CARHSP1	ENSG00000153048.6	ENST00000567554.1	0.168947	1.53421	-3.18209	0.0034607	2.84617	0.665164	-2.09724	2.49197e-07	4	0.0034607	Major Significant Diff isoform	AP
prmtr.40023	CARHSP1	ENSG00000153048.6	ENST00000567626.1	0.100526	0.0894737	0.167861	0.810576	2.84617	0.665164	-2.09724	2.49197e-07	4	0.0034607	Others	AP
prmtr.40023	CARHSP1	ENSG00000153048.6	ENST00000568968.1	0.0463158	0.155263	-1.74296	0.0357484	2.84617	0.665164	-2.09724	2.49197e-07	4	0.0034607	Significant Diff isoform	AP
prmtr.40023	CARHSP1	ENSG00000153048.6	ENST00000569398.1	0.0278947	0.0947368	-1.76029	0.134269	2.84617	0.665164	-2.09724	2.49197e-07	4	0.0034607	Diff isoform	AP
prmtr.40162	SLC25A27	ENSG00000153291.11	ENST00000371347.5	3.09684	3.32211	-0.101297	0.721253	1.95982	1.08639	-0.851171	0.00812677	3	0.0612484	Others	AP
prmtr.40162	SLC25A27	ENSG00000153291.11	ENST00000411689.2	0.122105	0.0631579	0.949989	0.0612484	1.95982	1.08639	-0.851171	0.00812677	3	0.0612484	Others	AP
prmtr.40162	SLC25A27	ENSG00000153291.11	ENST00000452689.2	0.0647368	0.0231579	1.47909	0.221507	1.95982	1.08639	-0.851171	0.00812677	3	0.0612484	Others	AP
prmtr.40260	UBP1	ENSG00000153560.7	ENST00000481761.1	0.775789	1.12947	-0.541855	0.105153	2.74434	1.45998	-0.910511	2.18654e-06	1	0.105153	Diff isoform	AP
prmtr.40320	CMIP	ENSG00000153815.12	ENST00000566462.1	0.100526	0.187895	-0.901685	0.41417	0.714278	0.11131	-2.6819	0.0159204	1	0.41417	Diff isoform	AP
prmtr.40318	CMIP	ENSG00000153815.12	ENST00000565029.1	0.352105	0.474211	-0.429415	0.0961692	1.7587	0.504999	-1.80016	9.80871e-05	2	0.0961692	Major Diff isoform	AP
prmtr.40318	CMIP	ENSG00000153815.12	ENST00000566513.1	1.60316	1.59579	0.00664577	0.977707	1.7587	0.504999	-1.80016	9.80871e-05	2	0.0961692	Others	AP
prmtr.40368	SREK1	ENSG00000153914.11	ENST00000284041.3	7.29947	3.26053	1.16266	5.09161e-05	0.996444	1.7926	0.847195	0.0263806	1	5.09161e-05	Significant Diff isoform	AP
prmtr.40546	ANGPT1	ENSG00000154188.5	ENST00000520052.1	0.904737	0.101053	3.16112	0.00194655	0.483665	2.29762	2.24806	0.0031133	2	0.00194655	Major Significant Diff isoform	AP
prmtr.40546	ANGPT1	ENSG00000154188.5	ENST00000520734.1	0.503158	0.23	1.12904	0.126043	0.483665	2.29762	2.24806	0.0031133	2	0.00194655	Diff isoform	AP
prmtr.40548	ANGPT1	ENSG00000154188.5	ENST00000297450.3	0.228421	0.454211	-0.991352	0.0679736	4.2367	2.74527	-0.625991	2.1573e-06	2	0.0231513	Diff isoform	AP
prmtr.40548	ANGPT1	ENSG00000154188.5	ENST00000517746.1	1.68632	0.88	0.938221	0.0231513	4.2367	2.74527	-0.625991	2.1573e-06	2	0.0231513	Major Diff isoform	AP
prmtr.41095	SLC16A1	ENSG00000155380.7	ENST00000443580.1	0.666316	0.0536842	3.63117	0.000915262	0.216681	1.82338	3.07297	5.33669e-06	1	0.000915262	Significant Diff isoform	AP
prmtr.41167	PIK3AP1	ENSG00000155629.10	ENST00000468783.1	0.299474	0.464737	-0.633814	0.356725	1.32362	0.497279	-1.41236	0.0142878	1	0.356725	Diff isoform	AP
prmtr.41248	ELMO1	ENSG00000155849.11	ENST00000396040.2	0.333684	0.0652632	2.35237	0.179574	0	0.303186	3.33717	0.0278181	1	0.179574	Diff isoform	AP
prmtr.41250	ELMO1	ENSG00000155849.11	ENST00000472359.1	0.216316	0.0157895	3.76766	0.0196106	0.0302064	0.395502	3.71076	0.0109962	1	0.0196106	Significant Diff isoform	AP
prmtr.41359	GNAQ	ENSG00000156052.6	ENST00000397476.3	1.19737	1.22263	-0.0301201	0.918338	0.831098	0.167038	-2.31484	0.00384271	1	0.918338	Others	AP
prmtr.41446	MAP3K7CL	ENSG00000156265.11	ENST00000470800.1	0.714211	0.256842	1.47511	0.00353298	1.19583	1.77799	0.572242	0.0438597	1	0.00353298	Significant Diff isoform	AP
prmtr.41765	NMNAT2	ENSG00000157064.6	ENST00000287713.6	0.0663158	0.00842105	2.96242	0.0244629	0.0517583	0.36103	2.80226	0.0447665	1	0.0244629	Significant Diff isoform	AP
prmtr.41870	CLDN12	ENSG00000157224.11	ENST00000478752.1	0.0715789	0.129474	-0.854151	0.165175	2.48576	0.965711	-1.36403	4.36766e-05	1	0.165175	Diff isoform	AP
prmtr.41871	CLDN12	ENSG00000157224.11	ENST00000485696.1	0.23	0.490526	-1.09236	0.0827444	4.14981	2.57665	-0.687552	4.66049e-07	1	0.0827444	Diff isoform	AP
prmtr.41926	ARSE	ENSG00000157399.10	ENST00000483425.1	0.122632	0.0536842	1.19025	0.259593	0.994711	1.67258	0.74973	0.0294236	1	0.259593	Diff isoform	AP
prmtr.41956	ZNF19	ENSG00000157429.11	ENST00000564225.1	0.323158	0.103684	1.6391	0.00543355	1.59221	2.53171	0.669081	0.0080664	1	0.00543355	Significant Diff isoform	AP
prmtr.41957	ZNF19	ENSG00000157429.11	ENST00000566202.1	0.133158	0.0694737	0.937607	0.129634	1.69928	2.41102	0.504715	0.0367506	2	0.0649595	Diff isoform	AP
prmtr.41957	ZNF19	ENSG00000157429.11	ENST00000568446.1	0.177895	0.0710526	1.32285	0.0649595	1.69928	2.41102	0.504715	0.0367506	2	0.0649595	Major Diff isoform	AP
prmtr.42052	MX1	ENSG00000157601.9	ENST00000398600.2	0.295789	0.344737	-0.220856	0.43253	2.77545	1.52658	-0.862424	7.19572e-05	1	0.43253	Others	AP
prmtr.42054	MX1	ENSG00000157601.9	ENST00000419044.1	0.108947	0.0284211	1.93486	0.0379322	0.158507	0.605724	1.93411	0.0278996	1	0.0379322	Significant Diff isoform	AP
prmtr.42082	SLC38A10	ENSG00000157637.8	ENST00000539748.1	0.0294737	0.134211	-2.18319	0.00862843	0.809371	0.100384	-3.01128	0.000355073	1	0.00862843	Significant Diff isoform	AP
prmtr.42232	SKI	ENSG00000157933.9	ENST00000478223.2	0.0178947	0.659474	-5.19589	1.90129e-06	3.05535	0.251393	-3.60332	3.50725e-13	1	1.90129e-06	Significant Diff isoform	AP
prmtr.42240	WIPI2	ENSG00000157954.10	ENST00000488359.1	0.223158	0.191579	0.220019	0.527875	1.44866	0.65701	-1.14074	0.00319385	1	0.527875	Others	AP
prmtr.42299	UBXN11	ENSG00000158062.16	ENST00000450041.1	0.0963158	0.119474	-0.310559	0.603543	1.18451	0.292056	-2.01998	0.000359574	1	0.603543	Diff isoform	AP
prmtr.42316	NCK1	ENSG00000158092.2	ENST00000482071.1	0.254737	0.0821053	1.63227	0.243131	0.613194	1.13946	0.893933	0.0415711	1	0.243131	Diff isoform	AP
prmtr.42554	ELK4	ENSG00000158711.9	ENST00000468523.1	2.77158	2.07737	0.415934	0.250837	0.0615585	0.33565	2.44693	0.0359294	1	0.250837	Diff isoform	AP
prmtr.42691	CDC42SE2	ENSG00000158985.9	ENST00000502639.1	0.381053	0.334211	0.18918	0.605913	0.181402	0.91638	2.33675	0.000532658	1	0.605913	Others	AP
prmtr.42686	CDC42SE2	ENSG00000158985.9	ENST00000511432.1	0.0952632	0.362632	-1.9274	0.00889177	3.10447	1.08528	-1.51628	3.03236e-09	2	0.000227797	Significant Diff isoform	AP
prmtr.42686	CDC42SE2	ENSG00000158985.9	ENST00000515533.1	0.0457895	0.216316	-2.23757	0.000227797	3.10447	1.08528	-1.51628	3.03236e-09	2	0.000227797	Major Significant Diff isoform	AP
prmtr.42825	RUNX1	ENSG00000159216.14	ENST00000475045.2	0.292632	0.0821053	1.83228	0.0518504	0.0556284	0.851503	3.93612	0.0111178	1	0.0518504	Diff isoform	AP
prmtr.42875	ARHGAP27	ENSG00000159314.7	ENST00000455881.1	0	0.00210526	-4.46288	0.330565	3.50461	2.18551	-0.681283	1.85709e-06	5	0.165847	Diff isoform	AP
prmtr.42875	ARHGAP27	ENSG00000159314.7	ENST00000528677.1	0.0236842	0.0652632	-1.45847	0.165847	3.50461	2.18551	-0.681283	1.85709e-06	5	0.165847	Major Diff isoform	AP
prmtr.42875	ARHGAP27	ENSG00000159314.7	ENST00000529357.1	0.745263	0.756842	-0.0222394	0.919119	3.50461	2.18551	-0.681283	1.85709e-06	5	0.165847	Others	AP
prmtr.42875	ARHGAP27	ENSG00000159314.7	ENST00000532038.1	0.812105	0.822105	-0.0176542	0.946907	3.50461	2.18551	-0.681283	1.85709e-06	5	0.165847	Others	AP
prmtr.42875	ARHGAP27	ENSG00000159314.7	ENST00000579357.1	0.265789	0.289474	-0.123104	0.54524	3.50461	2.18551	-0.681283	1.85709e-06	5	0.165847	Others	AP
prmtr.43151	ABR	ENSG00000159842.10	ENST00000544583.2	0.145263	0.336316	-1.21058	0.00341285	0.89645	0.193242	-2.21382	0.00365593	1	0.00341285	Significant Diff isoform	AP
prmtr.43372	C21orf2	ENSG00000160226.11	ENST00000462742.1	0.571579	0.531053	0.106079	0.60627	1.49746	0.663773	-1.17375	0.00131909	2	0.473744	Others	AP
prmtr.43372	C21orf2	ENSG00000160226.11	ENST00000496321.1	0.195263	0.156842	0.315926	0.473744	1.49746	0.663773	-1.17375	0.00131909	2	0.473744	Others	AP
prmtr.43380	ITGB2	ENSG00000160255.12	ENST00000523663.1	0.01	0.0205263	-1.03013	0.438979	0.418334	0.0804482	-2.37853	0.0412155	1	0.438979	Diff isoform	AP
prmtr.43427	PCNT	ENSG00000160299.12	ENST00000483844.1	1.79158	1.50579	0.250696	0.366311	1.01192	0.0486685	-4.37796	0.001006	1	0.366311	Others	AP
prmtr.43695	CCDC12	ENSG00000160799.7	ENST00000425441.1	0.128421	0.0857895	0.581451	0.365428	1.62078	0.667928	-1.27892	0.00167158	3	0.0010459	Others	AP
prmtr.43695	CCDC12	ENSG00000160799.7	ENST00000446836.1	1.15789	0.863158	0.423765	0.288396	1.62078	0.667928	-1.27892	0.00167158	3	0.0010459	Others	AP
prmtr.43695	CCDC12	ENSG00000160799.7	ENST00000492819.1	0.558421	0.823158	-0.559733	0.0010459	1.62078	0.667928	-1.27892	0.00167158	3	0.0010459	Major Significant Diff isoform	AP
prmtr.43793	PPP1R16A	ENSG00000160972.5	ENST00000533088.1	1.37947	1.28316	0.104411	0.690542	3.67309	2.93708	-0.322611	0.0163449	1	0.690542	Others	AP
prmtr.44036	ZNF385A	ENSG00000161642.13	ENST00000552382.1	0.124211	0.0142105	3.1188	0.000278647	0.117155	1.08961	3.21732	1.20954e-05	1	0.000278647	Significant Diff isoform	AP
prmtr.44039	ZNF385A	ENSG00000161642.13	ENST00000546919.1	0.370526	0.559474	-0.594363	0.0155179	0.263886	0	-3.13688	0.0352224	1	0.0155179	Significant Diff isoform	AP
prmtr.44133	TREML1	ENSG00000161911.7	ENST00000373127.4	0.134737	0.0742105	0.859576	0.0170329	0.469323	0.100246	-2.22704	0.0309915	3	0.0170329	Major Diff isoform	AP
prmtr.44133	TREML1	ENSG00000161911.7	ENST00000426005.2	0.00263158	0.00315789	-0.254205	0.893047	0.469323	0.100246	-2.22704	0.0309915	3	0.0170329	Diff isoform	AP
prmtr.44133	TREML1	ENSG00000161911.7	ENST00000437044.2	0.0147368	0.0110526	0.4118	0.760927	0.469323	0.100246	-2.22704	0.0309915	3	0.0170329	Others	AP
prmtr.44141	CXCL16	ENSG00000161921.10	ENST00000576153.1	2.89316	3.54053	-0.29131	0.163947	2.92074	1.91098	-0.612023	3.46953e-05	1	0.163947	Diff isoform	AP
prmtr.44157	TNFSF13	ENSG00000161955.12	ENST00000396542.1	0.118421	0.145263	-0.294518	0.601226	2.19966	1.35138	-0.702849	0.00535075	4	0.0499336	Diff isoform	AP
prmtr.44157	TNFSF13	ENSG00000161955.12	ENST00000436057.1	0.286842	0.309474	-0.109523	0.832008	2.19966	1.35138	-0.702849	0.00535075	4	0.0499336	Others	AP
prmtr.44157	TNFSF13	ENSG00000161955.12	ENST00000438470.1	0.0494737	0.0157895	1.6415	0.283889	2.19966	1.35138	-0.702849	0.00535075	4	0.0499336	Others	AP
prmtr.44157	TNFSF13	ENSG00000161955.12	ENST00000483039.1	0.664211	0.301579	1.13884	0.0499336	2.19966	1.35138	-0.702849	0.00535075	4	0.0499336	Major Diff isoform	AP
prmtr.44195	WDR90	ENSG00000161996.13	ENST00000547543.1	0.282105	0.109474	1.36484	0.00122473	0.740376	1.66565	1.16975	0.00950601	1	0.00122473	Significant Diff isoform	AP
prmtr.44350	LRP5	ENSG00000162337.7	ENST00000529702.1	0.489474	0.887895	-0.859025	0.00386779	3.89238	2.3209	-0.745971	1.56765e-08	1	0.00386779	Significant Diff isoform	AP
prmtr.44419	AK4	ENSG00000162433.10	ENST00000395334.2	0.710526	1.02263	-0.525265	0.251381	3.76512	2.45079	-0.619453	3.31801e-06	3	0.00553309	Diff isoform	AP
prmtr.44419	AK4	ENSG00000162433.10	ENST00000470888.2	0.468947	0.957368	-1.02949	0.00553309	3.76512	2.45079	-0.619453	3.31801e-06	3	0.00553309	Major Significant Diff isoform	AP
prmtr.44419	AK4	ENSG00000162433.10	ENST00000546702.1	12.8595	7.84211	0.713512	0.0613558	3.76512	2.45079	-0.619453	3.31801e-06	3	0.00553309	Others	AP
prmtr.44464	LAPTM5	ENSG00000162511.7	ENST00000464569.1	0.542105	0.191053	1.50411	0.212962	0.411836	1.26293	1.61663	0.0246884	1	0.212962	Diff isoform	AP
prmtr.44496	CAMK2N1	ENSG00000162545.5	ENST00000489020.1	3.54789	4.35684	-0.296312	0.0618327	3.17411	2.10326	-0.593722	0.000112158	1	0.0618327	Diff isoform	AP
prmtr.44524	C1orf86	ENSG00000162585.12	ENST00000469733.1	0.318421	0.421053	-0.402954	0.10073	1.78133	0.693061	-1.3619	0.00291237	1	0.10073	Diff isoform	AP
prmtr.44690	PEX19	ENSG00000162735.14	ENST00000392220.2	1.66053	7.70053	-2.21325	4.28271e-05	4.84828	1.33008	-1.86596	1.07294e-13	2	4.28271e-05	Major Significant Diff isoform	AP
prmtr.44690	PEX19	ENSG00000162735.14	ENST00000462644.1	0	0.0126316	-6.99227	0.330565	4.84828	1.33008	-1.86596	1.07294e-13	2	4.28271e-05	Diff isoform	AP
prmtr.45092	TGFA	ENSG00000163235.11	ENST00000444975.1	0.0373684	0.0657895	-0.814373	0.03488	0.44582	0.0971575	-2.19806	0.0299836	2	0.03488	Major Significant Diff isoform	AP
prmtr.45092	TGFA	ENSG00000163235.11	ENST00000450929.1	0.01	0.0163158	-0.700729	0.459178	0.44582	0.0971575	-2.19806	0.0299836	2	0.03488	Diff isoform	AP
prmtr.45568	PRICKLE2	ENSG00000163637.7	ENST00000295902.6	1.91158	1.99632	-0.062572	0.76871	1.97371	0.461485	-2.09655	2.72984e-06	1	0.76871	Others	AP
prmtr.45599	HESX1	ENSG00000163666.4	ENST00000495160.2	0.302105	0.316842	-0.0686905	0.82194	2.39011	1.46099	-0.710131	0.00238124	1	0.82194	Others	AP
prmtr.45636	RBM47	ENSG00000163694.10	ENST00000507180.1	0.890526	1.54579	-0.795545	0.026144	3.95942	2.57902	-0.618464	0.00206074	1	0.026144	Significant Diff isoform	AP
prmtr.45792	ZDHHC3	ENSG00000163812.9	ENST00000466084.1	0.567368	0.445263	0.349558	0.10895	1.20149	1.871	0.638986	0.00563923	1	0.10895	Diff isoform	AP
prmtr.45841	TPRA1	ENSG00000163870.10	ENST00000489960.1	0.00736842	0.0673684	-3.17534	0.0262502	2.97823	2.01446	-0.564065	0.000478048	2	0.0262502	Major Significant Diff isoform	AP
prmtr.45841	TPRA1	ENSG00000163870.10	ENST00000490290.1	0.702105	0.953158	-0.440974	0.0755682	2.97823	2.01446	-0.564065	0.000478048	2	0.0262502	Diff isoform	AP
prmtr.45854	ZC3H12A	ENSG00000163874.8	ENST00000471012.1	0.291053	0.371053	-0.350237	0.273127	0.32278	0.716953	1.15133	0.0486752	1	0.273127	Others	AP
prmtr.46140	TEX264	ENSG00000164081.8	ENST00000419358.1	0.0373684	0.06	-0.68169	0.426456	0.69877	0.258363	-1.43542	0.0487439	1	0.426456	Diff isoform	AP
prmtr.46733	CTSB	ENSG00000164733.16	ENST00000524654.1	0.609474	1.05263	-0.788265	0.00222033	2.14248	1.32098	-0.697672	0.00638925	1	0.00222033	Significant Diff isoform	AP
prmtr.46844	OXR1	ENSG00000164830.13	ENST00000497705.1	2.08368	2.14158	-0.0395363	0.774164	6.04229	3.84051	-0.653796	4.47818e-07	1	0.774164	Others	AP
prmtr.46843	OXR1	ENSG00000164830.13	ENST00000517686.1	0.0142105	0.0894737	-2.646	0.0158298	0.348304	0	-3.53731	0.0394995	2	0.0158298	Major Significant Diff isoform	AP
prmtr.46843	OXR1	ENSG00000164830.13	ENST00000521963.1	0.0273684	0.0642105	-1.22728	0.196656	0.348304	0	-3.53731	0.0394995	2	0.0158298	Diff isoform	AP
prmtr.47100	GKAP1	ENSG00000165113.8	ENST00000485742.1	0.0210526	0.0589474	-1.48104	0.193782	0.712787	0.179377	-1.99048	0.015867	1	0.193782	Diff isoform	AP
prmtr.47647	PACSIN3	ENSG00000165912.11	ENST00000528462.1	0.0247368	0.0436842	-0.817929	0.698509	1.78179	0.491701	-1.85748	6.62368e-05	2	0.0320999	Diff isoform	AP
prmtr.47647	PACSIN3	ENSG00000165912.11	ENST00000539589.1	0.210526	0.417368	-0.986981	0.0320999	1.78179	0.491701	-1.85748	6.62368e-05	2	0.0320999	Major Significant Diff isoform	AP
prmtr.47735	SMCO4	ENSG00000166002.2	ENST00000529714.1	0.0257895	0.0142105	0.855289	0.629946	0.151559	0.57241	1.91717	0.0081198	1	0.629946	Diff isoform	AP
prmtr.47736	SMCO4	ENSG00000166002.2	ENST00000527149.1	8.62211	10.1695	-0.23813	0.29905	6.02877	4.01297	-0.587193	2.17289e-05	1	0.29905	Others	AP
prmtr.47947	CLMP	ENSG00000166250.7	ENST00000448775.2	0.618421	0.669474	-0.11442	0.817218	1.72412	0.911843	-0.919004	0.0316706	1	0.817218	Others	AP
prmtr.47968	CUL5	ENSG00000166266.9	ENST00000532782.1	0.286316	0.0694737	2.0415	0.00508783	0.414183	1.0284	1.31206	0.0151789	1	0.00508783	Significant Diff isoform	AP
prmtr.48014	TRIM44	ENSG00000166326.5	ENST00000532066.1	0.0994737	0.160526	-0.689872	0.311585	1.64045	0.709928	-1.20835	0.00130667	1	0.311585	Diff isoform	AP
prmtr.48070	ATP9B	ENSG00000166377.15	ENST00000588895.1	0.0547368	0.0957895	-0.806227	0.319273	0.857649	0.348498	-1.29924	0.0262177	1	0.319273	Diff isoform	AP
prmtr.48073	ATP9B	ENSG00000166377.15	ENST00000587919.1	0.0189474	0.00684211	1.45615	0.179694	0.144708	0.516344	1.83519	0.0301705	1	0.179694	Diff isoform	AP
prmtr.48107	KIAA0355	ENSG00000166398.8	ENST00000585833.1	0.193684	0.243158	-0.328036	0.529738	3.52369	2.45921	-0.518891	0.000370419	2	0.529738	Major Diff isoform	AP
prmtr.48107	KIAA0355	ENSG00000166398.8	ENST00000592124.1	2.62368	2.49211	0.0742262	0.613684	3.52369	2.45921	-0.518891	0.000370419	2	0.529738	Others	AP
prmtr.48131	WDR72	ENSG00000166415.10	ENST00000567575.1	1.27316	0.300526	2.08248	0.0612868	0.277121	2.01851	2.8647	0.0015126	1	0.0612868	Diff isoform	AP
prmtr.48245	WEE1	ENSG00000166483.6	ENST00000299613.6	7.30105	3.95263	0.885274	0.000111457	2.44976	1.09793	-1.15785	6.29026e-06	1	0.000111457	Others	AP
prmtr.48423	CASC4	ENSG00000166734.14	ENST00000558847.1	2.11895	1.98263	0.0959265	0.784816	2.94026	2.0484	-0.521445	0.00552095	1	0.784816	Others	AP
prmtr.48489	FAM96A	ENSG00000166797.6	ENST00000558779.1	32.75	22.9037	0.515913	0.0894616	1.04525	1.72829	0.725496	0.0419662	1	0.0894616	Diff isoform	AP
prmtr.48507	TMEM170A	ENSG00000166822.8	ENST00000569540.1	0.506316	0.661053	-0.384661	0.078954	3.69043	2.64193	-0.482197	7.08272e-05	1	0.078954	Diff isoform	AP
prmtr.48529	NAV2	ENSG00000166833.15	ENST00000534299.1	0.0878947	0.166316	-0.919303	0.246172	0.755905	0.12617	-2.58284	0.0121093	1	0.246172	Diff isoform	AP
prmtr.48652	DIS3L	ENSG00000166938.8	ENST00000530615.1	0.993684	0.627368	0.66339	0.032588	3.7317	2.88573	-0.370894	0.00145714	3	0.032588	Major Diff isoform	AP
prmtr.48652	DIS3L	ENSG00000166938.8	ENST00000532293.1	0.544737	0.735263	-0.432633	0.129888	3.7317	2.88573	-0.370894	0.00145714	3	0.032588	Diff isoform	AP
prmtr.48652	DIS3L	ENSG00000166938.8	ENST00000532580.1	0	0.0284211	-8.15588	0.330565	3.7317	2.88573	-0.370894	0.00145714	3	0.032588	Diff isoform	AP
prmtr.48706	MAPRE2	ENSG00000166974.8	ENST00000413393.1	6.81895	4.15421	0.714961	0.0238766	2.48612	4.10168	0.722319	0.00143222	5	0.0106049	Significant Diff isoform	AP
prmtr.48706	MAPRE2	ENSG00000166974.8	ENST00000587359.1	0.154737	0.0484211	1.67407	0.0767778	2.48612	4.10168	0.722319	0.00143222	5	0.0106049	Diff isoform	AP
prmtr.48706	MAPRE2	ENSG00000166974.8	ENST00000589180.1	0.0747368	0.0621053	0.266712	0.835012	2.48612	4.10168	0.722319	0.00143222	5	0.0106049	Diff isoform	AP
prmtr.48706	MAPRE2	ENSG00000166974.8	ENST00000590793.1	0.00210526	0.0273684	-3.63875	0.145076	2.48612	4.10168	0.722319	0.00143222	5	0.0106049	Others	AP
prmtr.48706	MAPRE2	ENSG00000166974.8	ENST00000591734.1	1.28053	0.154737	3.04803	0.0106049	2.48612	4.10168	0.722319	0.00143222	5	0.0106049	Major Significant Diff isoform	AP
prmtr.48707	MAPRE2	ENSG00000166974.8	ENST00000436190.2	1.21737	0.234211	2.37739	0.00226002	2.76401	3.88133	0.489787	0.02004	2	0.00226002	Major Significant Diff isoform	AP
prmtr.48707	MAPRE2	ENSG00000166974.8	ENST00000588349.2	1.08211	0.295789	1.87084	0.0127279	2.76401	3.88133	0.489787	0.02004	2	0.00226002	Significant Diff isoform	AP
prmtr.48870	COQ7	ENSG00000167186.6	ENST00000544894.2	0.6	0.433684	0.468225	0.309393	3.52597	2.54302	-0.471474	0.000943743	3	0.215267	Others	AP
prmtr.48870	COQ7	ENSG00000167186.6	ENST00000561858.1	0.261053	0.35	-0.422874	0.313302	3.52597	2.54302	-0.471474	0.000943743	3	0.215267	Diff isoform	AP
prmtr.48870	COQ7	ENSG00000167186.6	ENST00000569127.1	0.595789	0.702105	-0.236848	0.215267	3.52597	2.54302	-0.471474	0.000943743	3	0.215267	Major Diff isoform	AP
prmtr.49183	TP53I13	ENSG00000167543.11	ENST00000583940.1	2.62	3.23105	-0.302427	0.105594	4.91645	3.73598	-0.396129	0.000707342	1	0.105594	Diff isoform	AP
prmtr.49257	TMC4	ENSG00000167608.7	ENST00000301187.4	0.488947	0.647368	-0.404836	0.54814	3.29367	1.31777	-1.3216	0.000531892	3	0.54814	Major Diff isoform	AP
prmtr.49257	TMC4	ENSG00000167608.7	ENST00000376591.4	0.0736842	0.0873684	-0.24545	0.755471	3.29367	1.31777	-1.3216	0.000531892	3	0.54814	Others	AP
prmtr.49257	TMC4	ENSG00000167608.7	ENST00000479750.1	1.14211	1.08211	0.0778478	0.92572	3.29367	1.31777	-1.3216	0.000531892	3	0.54814	Others	AP
prmtr.49265	LAIR1	ENSG00000167613.11	ENST00000313038.6	0.00421053	0.0121053	-1.50157	0.355659	1.51566	0.630991	-1.26426	0.000751025	3	0.0513512	Diff isoform	AP
prmtr.49265	LAIR1	ENSG00000167613.11	ENST00000391743.3	2.46263	1.71579	0.521303	0.0513512	1.51566	0.630991	-1.26426	0.000751025	3	0.0513512	Major Diff isoform	AP
prmtr.49265	LAIR1	ENSG00000167613.11	ENST00000438193.1	0.0542105	0.105789	-0.963255	0.261029	1.51566	0.630991	-1.26426	0.000751025	3	0.0513512	Diff isoform	AP
prmtr.49371	ZNF444	ENSG00000167685.10	ENST00000588203.1	0.280526	0.520526	-0.891598	0.0107819	2.1257	1.0959	-0.955823	0.000947161	1	0.0107819	Significant Diff isoform	AP
prmtr.50014	ING5	ENSG00000168395.10	ENST00000493578.1	0.413158	0.315263	0.390028	0.453441	2.24613	1.59626	-0.492742	0.0362929	1	0.453441	Others	AP
prmtr.50148	HEXIM2	ENSG00000168517.6	ENST00000307275.3	0.920526	1.11632	-0.278187	0.0148273	2.4845	1.26361	-0.97541	2.5293e-05	2	0.0148273	Major Significant Diff isoform	AP
prmtr.50148	HEXIM2	ENSG00000168517.6	ENST00000585340.1	0.112105	0.0852632	0.394455	0.606669	2.4845	1.26361	-0.97541	2.5293e-05	2	0.0148273	Others	AP
prmtr.50187	SLC20A2	ENSG00000168575.5	ENST00000517366.1	1.09474	0.703158	0.63859	0.245277	4.16477	3.24088	-0.36185	0.0215589	2	0.245277	Others	AP
prmtr.50187	SLC20A2	ENSG00000168575.5	ENST00000520262.1	1.49684	1.43789	0.05796	0.856856	4.16477	3.24088	-0.36185	0.0215589	2	0.245277	Others	AP
prmtr.50431	LRRC28	ENSG00000168904.10	ENST00000558861.1	0.402105	1.11263	-1.4681	0.000183771	2.6447	0.953043	-1.47249	9.70663e-07	1	0.000183771	Significant Diff isoform	AP
prmtr.50538	MAP2K1	ENSG00000169032.5	ENST00000566326.1	4.71421	5.93579	-0.332417	0.0436696	1.81971	0.621135	-1.55073	0.000366764	1	0.0436696	Significant Diff isoform	AP
prmtr.50763	SHE	ENSG00000169291.5	ENST00000486773.1	0.605263	0.698947	-0.207589	0.541358	2.36044	1.28658	-0.875517	0.00231705	1	0.541358	Others	AP
prmtr.50882	SDC2	ENSG00000169439.7	ENST00000521590.1	0.235263	0	11.2007	0.0255724	0	0.308764	3.36347	0.0309986	1	0.0255724	Significant Diff isoform	AP
prmtr.50932	HINT1	ENSG00000169567.7	ENST00000520028.1	0	0	0	NA	0.638274	1.33659	1.06631	0.0132724	1	Inf	Others	AP
prmtr.51015	ASPSCR1	ENSG00000169696.11	ENST00000581484.1	0.42	0.768947	-0.87234	0.0496089	1.2279	0.447611	-1.45588	0.00953878	1	0.0496089	Significant Diff isoform	AP
prmtr.51221	GUSB	ENSG00000169919.12	ENST00000476486.1	0.0526316	0.0652632	-0.30981	0.554415	0.527213	0.0468585	-3.49201	0.00181549	1	0.554415	Diff isoform	AP
prmtr.51231	KLF13	ENSG00000169926.5	ENST00000558844.1	0.103158	0.343684	-1.73525	0.00187179	1.45617	0	-5.60107	2.11366e-06	1	0.00187179	Significant Diff isoform	AP
prmtr.51479	CNGB3	ENSG00000170289.8	ENST00000320005.5	0.0542105	0.0252632	1.0985	0.260776	0.334322	0	-3.4782	0.0474925	2	0.260776	Major Diff isoform	AP
prmtr.51479	CNGB3	ENSG00000170289.8	ENST00000519777.1	0.00263158	0.00526316	-0.973348	0.49873	0.334322	0	-3.4782	0.0474925	2	0.260776	Diff isoform	AP
prmtr.51528	TMED10	ENSG00000170348.4	ENST00000557670.1	27.9553	21.0468	0.409514	0.070752	1.17278	0.577942	-1.02094	0.0237739	1	0.070752	Others	AP
prmtr.51672	ELOVL6	ENSG00000170522.5	ENST00000503885.1	0.246316	0.0136842	4.16001	0.0198604	0.185545	0.847231	2.19099	0.00646161	2	0.0198604	Major Significant Diff isoform	AP
prmtr.51672	ELOVL6	ENSG00000170522.5	ENST00000514184.1	0.0536842	0.0415789	0.367864	0.666885	0.185545	0.847231	2.19099	0.00646161	2	0.0198604	Diff isoform	AP
prmtr.51705	DLGAP1	ENSG00000170579.10	ENST00000400149.3	0.01	0.00684211	0.54091	0.67201	0.896396	0.313624	-1.5151	0.0333015	4	0.0373343	Others	AP
prmtr.51705	DLGAP1	ENSG00000170579.10	ENST00000400150.3	0.0194737	0.0252632	-0.373819	0.717192	0.896396	0.313624	-1.5151	0.0333015	4	0.0373343	Diff isoform	AP
prmtr.51705	DLGAP1	ENSG00000170579.10	ENST00000400155.1	0.0221053	0.0352632	-0.671345	0.552541	0.896396	0.313624	-1.5151	0.0333015	4	0.0373343	Diff isoform	AP
prmtr.51705	DLGAP1	ENSG00000170579.10	ENST00000581699.1	0	0.0121053	-6.93136	0.0373343	0.896396	0.313624	-1.5151	0.0333015	4	0.0373343	Major Significant Diff isoform	AP
prmtr.51775	SOCS6	ENSG00000170677.5	ENST00000582322.1	5.68789	4.27	0.41365	0.0228594	1.30194	0.767658	-0.762131	0.0400347	1	0.0228594	Others	AP
prmtr.51993	TSNARE1	ENSG00000171045.10	ENST00000521825.1	0.174737	0.392632	-1.16753	0.00498035	2.0806	1.07772	-0.949016	0.000547457	1	0.00498035	Significant Diff isoform	AP
prmtr.52068	ATP6V0E2	ENSG00000171130.13	ENST00000490092.1	0.09	0.0810526	0.150889	0.893263	2.5782	0.756615	-1.76873	5.15324e-05	2	0.49834	Others	AP
prmtr.52068	ATP6V0E2	ENSG00000171130.13	ENST00000495408.1	0.221053	0.337368	-0.60971	0.49834	2.5782	0.756615	-1.76873	5.15324e-05	2	0.49834	Major Diff isoform	AP
prmtr.52076	PRKCE	ENSG00000171132.9	ENST00000394874.1	0.395789	0.583684	-0.560337	0.19794	1.16974	0.443872	-1.39798	0.00605843	1	0.19794	Diff isoform	AP
prmtr.52131	TMEM37	ENSG00000171227.6	ENST00000409826.1	0.783158	1.11053	-0.503814	0.0169526	0.565421	0.102557	-2.4629	0.03818	1	0.0169526	Significant Diff isoform	AP
prmtr.52382	CXXC5	ENSG00000171604.7	ENST00000504944.1	0.0115789	0.00736842	0.645035	0.447702	0.0621908	0.302676	2.283	0.0428937	1	0.447702	Diff isoform	AP
prmtr.52548	CTPS1	ENSG00000171793.9	ENST00000464283.1	2.43579	5.88789	-1.27333	0.000121477	0.401457	0	-3.74221	0.00804155	1	0.000121477	Significant Diff isoform	AP
prmtr.52539	CTPS1	ENSG00000171793.9	ENST00000372621.4	10.2258	6.28368	0.702521	0.00211124	3.95296	5.3627	0.440027	1.83403e-07	2	4.27455e-06	Significant Diff isoform	AP
prmtr.52539	CTPS1	ENSG00000171793.9	ENST00000541520.1	0.141579	2.83684	-4.32364	4.27455e-06	3.95296	5.3627	0.440027	1.83403e-07	2	4.27455e-06	Major Significant Diff isoform	AP
prmtr.52588	NINJ2	ENSG00000171840.7	ENST00000433832.2	0.111053	0.113684	-0.0337583	0.929731	3.97799	3.06795	-0.374762	0.0129492	3	0.881484	Others	AP
prmtr.52588	NINJ2	ENSG00000171840.7	ENST00000537416.1	0.00789474	0.00947368	-0.260024	0.902162	3.97799	3.06795	-0.374762	0.0129492	3	0.881484	Others	AP
prmtr.52588	NINJ2	ENSG00000171840.7	ENST00000542920.1	1.28842	1.24579	0.04854	0.881484	3.97799	3.06795	-0.374762	0.0129492	3	0.881484	Others	AP
prmtr.52774	KLF11	ENSG00000172059.6	ENST00000440320.1	0.0142105	0.0668421	-2.22584	0.0879258	3.2156	1.91697	-0.746259	0.00126505	2	0.0879258	Major Diff isoform	AP
prmtr.52774	KLF11	ENSG00000172059.6	ENST00000535335.1	0.964737	1.35053	-0.485272	0.225234	3.2156	1.91697	-0.746259	0.00126505	2	0.0879258	Diff isoform	AP
prmtr.52817	SNTB1	ENSG00000172164.9	ENST00000519298.1	0.0368421	0.0221053	0.734364	0.526768	0.109386	0.488534	2.15903	0.0258047	1	0.526768	Diff isoform	AP
prmtr.52832	MALT1	ENSG00000172175.8	ENST00000589873.1	1.67474	1.88053	-0.167193	0.0997271	3.69088	2.35542	-0.647983	1.44151e-06	1	0.0997271	Others	AP
prmtr.53061	BANP	ENSG00000172530.15	ENST00000569400.1	0.593158	1.51211	-1.34992	0.000159942	1.18532	0.650751	-0.865105	0.0278038	1	0.000159942	Significant Diff isoform	AP
prmtr.53069	BANP	ENSG00000172530.15	ENST00000472964.1	0.0642105	0.272632	-2.08435	0.0293558	0.668051	0.17941	-1.8967	0.0321229	1	0.0293558	Significant Diff isoform	AP
prmtr.53224	NAA16	ENSG00000172766.14	ENST00000477452.1	0.0931579	0.0215789	2.10493	0.00509961	0.274526	0.676514	1.30118	0.0289202	1	0.00509961	Significant Diff isoform	AP
prmtr.53242	RAB43	ENSG00000172780.12	ENST00000457077.1	0.0952632	0.102105	-0.0999656	0.838665	0.415762	0	-3.79272	0.00899728	1	0.838665	Others	AP
prmtr.53252	CBWD1	ENSG00000172785.14	ENST00000465014.2	0.0778947	0.126316	-0.696728	0.0251506	1.46559	0.777035	-0.915435	0.0219028	1	0.0251506	Significant Diff isoform	AP
prmtr.53323	EGFL7	ENSG00000172889.11	ENST00000371699.1	0.0257895	0.296316	-3.51718	1.30922e-08	2.09253	0.236288	-3.14663	1.09818e-10	1	1.30922e-08	Significant Diff isoform	AP
prmtr.53764	TNFRSF10C	ENSG00000173535.9	ENST00000356864.3	0.670526	1.16263	-0.793937	0.0147233	4.15514	2.71694	-0.612915	7.22955e-07	3	0.0147233	Major Significant Diff isoform	AP
prmtr.53764	TNFRSF10C	ENSG00000173535.9	ENST00000517558.1	0.121579	0.258947	-1.09014	0.0539722	4.15514	2.71694	-0.612915	7.22955e-07	3	0.0147233	Diff isoform	AP
prmtr.53764	TNFRSF10C	ENSG00000173535.9	ENST00000540813.1	0.121579	0.258947	-1.09014	0.0539722	4.15514	2.71694	-0.612915	7.22955e-07	3	0.0147233	Diff isoform	AP
prmtr.53809	NUDT4	ENSG00000173598.9	ENST00000546925.1	0.00894737	0.0152632	-0.763905	0.576861	2.32173	1.30858	-0.827195	0.00054847	5	0.0189208	Diff isoform	AP
prmtr.53809	NUDT4	ENSG00000173598.9	ENST00000547014.1	0.23	0.0921053	1.31934	0.157637	2.32173	1.30858	-0.827195	0.00054847	5	0.0189208	Others	AP
prmtr.53809	NUDT4	ENSG00000173598.9	ENST00000548662.1	0.0315789	0.0863158	-1.44777	0.0189208	2.32173	1.30858	-0.827195	0.00054847	5	0.0189208	Major Significant Diff isoform	AP
prmtr.53809	NUDT4	ENSG00000173598.9	ENST00000549992.1	27.3158	16.1274	0.76022	0.0199806	2.32173	1.30858	-0.827195	0.00054847	5	0.0189208	Others	AP
prmtr.53809	NUDT4	ENSG00000173598.9	ENST00000550056.1	0.0378947	0.00842105	2.1567	0.081905	2.32173	1.30858	-0.827195	0.00054847	5	0.0189208	Others	AP
prmtr.53843	SLC19A1	ENSG00000173638.14	ENST00000427839.1	0.111579	0.0163158	2.7662	0.00655568	0.25452	0.867475	1.76904	0.00758388	1	0.00655568	Significant Diff isoform	AP
prmtr.54389	MSL2	ENSG00000174579.3	ENST00000481989.1	0.334211	0.622632	-0.897422	0.117843	1.52632	0.722163	-1.07966	0.00291738	1	0.117843	Diff isoform	AP
prmtr.54670	MRPS22	ENSG00000175110.7	ENST00000495225.1	0.127368	0.00368421	5.074	0.0259482	0	0.368126	3.61717	0.0371211	1	0.0259482	Significant Diff isoform	AP
prmtr.54855	TMEM9B	ENSG00000175348.6	ENST00000525069.1	6.29947	5.11	0.301903	0.0968492	2.8772	2.28664	-0.331439	0.012529	1	0.0968492	Others	AP
prmtr.55247	DLEU1	ENSG00000176124.7	ENST00000463357.1	0.550526	0.136842	2.00751	0.0499055	0	0.397417	3.72762	0.0323629	1	0.0499055	Significant Diff isoform	AP
prmtr.55276	CCDC57	ENSG00000176155.14	ENST00000327026.3	1.43737	0.95	0.597379	0.00606449	1.21398	0.691079	-0.812819	0.0338289	1	0.00606449	Others	AP
prmtr.55414	LPCAT4	ENSG00000176454.9	ENST00000314891.6	1.41263	0.825789	0.774467	0.022977	1.57838	2.27667	0.528484	0.0125131	2	0.022977	Major Significant Diff isoform	AP
prmtr.55414	LPCAT4	ENSG00000176454.9	ENST00000566581.1	0.227895	0.0931579	1.2897	0.0348083	1.57838	2.27667	0.528484	0.0125131	2	0.022977	Significant Diff isoform	AP
prmtr.55515	MYO1D	ENSG00000176658.12	ENST00000581059.1	0.134737	0	10.397	0.0225352	0	0.421819	3.81359	0.0231116	1	0.0225352	Significant Diff isoform	AP
prmtr.55543	SCAND2P	ENSG00000176700.15	ENST00000558508.1	0.361053	0.433158	-0.262617	0.374182	3.54455	2.93503	-0.272223	0.00209094	3	0.0548638	Others	AP
prmtr.55543	SCAND2P	ENSG00000176700.15	ENST00000560543.1	0.0210526	0.0142105	0.56376	0.663482	3.54455	2.93503	-0.272223	0.00209094	3	0.0548638	Others	AP
prmtr.55543	SCAND2P	ENSG00000176700.15	ENST00000560678.1	1.01895	0.786316	0.373857	0.0548638	3.54455	2.93503	-0.272223	0.00209094	3	0.0548638	Others	AP
prmtr.55938	DLGAP1-AS1	ENSG00000177337.3	ENST00000317114.1	2.85158	1.77632	0.682842	0.0825354	3.19104	4.05979	0.347377	0.00750678	4	0.00381563	Diff isoform	AP
prmtr.55938	DLGAP1-AS1	ENSG00000177337.3	ENST00000574411.1	1.45211	0.752632	0.948038	0.0688036	3.19104	4.05979	0.347377	0.00750678	4	0.00381563	Diff isoform	AP
prmtr.55938	DLGAP1-AS1	ENSG00000177337.3	ENST00000575606.1	0.145789	0.123158	0.243196	0.786721	3.19104	4.05979	0.347377	0.00750678	4	0.00381563	Others	AP
prmtr.55938	DLGAP1-AS1	ENSG00000177337.3	ENST00000576606.1	1.07579	0.363158	1.56646	0.00381563	3.19104	4.05979	0.347377	0.00750678	4	0.00381563	Major Significant Diff isoform	AP
prmtr.55996	TGIF1	ENSG00000177426.16	ENST00000330513.5	1.95474	1.60105	0.287937	0.262381	3.24122	2.63703	-0.297624	0.0376076	4	0.0516446	Others	AP
prmtr.55996	TGIF1	ENSG00000177426.16	ENST00000345133.5	0.657895	0.664737	-0.0149243	0.975756	3.24122	2.63703	-0.297624	0.0376076	4	0.0516446	Others	AP
prmtr.55996	TGIF1	ENSG00000177426.16	ENST00000549546.1	2.03579	1.21263	0.747399	0.239255	3.24122	2.63703	-0.297624	0.0376076	4	0.0516446	Others	AP
prmtr.55996	TGIF1	ENSG00000177426.16	ENST00000551541.1	1.65	1.22211	0.433067	0.0516446	3.24122	2.63703	-0.297624	0.0376076	4	0.0516446	Others	AP
prmtr.56285	MAMDC4	ENSG00000177943.9	ENST00000317446.2	0.0852632	0.0357895	1.25005	0.518854	3.51306	2.16794	-0.696407	0.00382265	2	0.0573071	Others	AP
prmtr.56285	MAMDC4	ENSG00000177943.9	ENST00000445819.1	1.57737	2.69158	-0.770895	0.0573071	3.51306	2.16794	-0.696407	0.00382265	2	0.0573071	Major Diff isoform	AP
prmtr.56290	BET1L	ENSG00000177951.13	ENST00000486280.1	0.103684	0.0752632	0.461656	0.479368	0.068526	0.319387	2.22058	0.0464093	1	0.479368	Diff isoform	AP
prmtr.56442	PARD6G	ENSG00000178184.11	ENST00000463384.1	0.437895	0.124211	1.81697	0.00648028	0.5747	1.40412	1.28879	0.00505413	1	0.00648028	Significant Diff isoform	AP
prmtr.56446	SH2B1	ENSG00000178188.10	ENST00000322610.8	0.23	0.147895	0.636715	0.0906961	1.72196	0.734483	-1.22925	0.000922623	3	0.0447722	Others	AP
prmtr.56446	SH2B1	ENSG00000178188.10	ENST00000563591.1	0.137895	0.242105	-0.811617	0.0447722	1.72196	0.734483	-1.22925	0.000922623	3	0.0447722	Major Significant Diff isoform	AP
prmtr.56446	SH2B1	ENSG00000178188.10	ENST00000567536.1	0.0115789	0.0247368	-1.08857	0.336841	1.72196	0.734483	-1.22925	0.000922623	3	0.0447722	Diff isoform	AP
prmtr.56454	ZC3H12D	ENSG00000178199.9	ENST00000409948.1	0.00842105	0.0184211	-1.12006	0.433136	1.37162	0.61526	-1.15661	0.0153482	2	0.433136	Major Diff isoform	AP
prmtr.56454	ZC3H12D	ENSG00000178199.9	ENST00000462655.1	0.135263	0.147368	-0.123571	0.804734	1.37162	0.61526	-1.15661	0.0153482	2	0.433136	Others	AP
prmtr.56467	PLEC	ENSG00000178209.10	ENST00000398774.2	0	0.0173684	-7.44861	0.0456117	0.259998	0	-3.11547	0.0360263	1	0.0456117	Significant Diff isoform	AP
prmtr.56636	PARP10	ENSG00000178685.9	ENST00000530478.1	0.138947	0.345263	-1.31254	0.0239011	0.870267	0.243889	-1.83524	0.00546038	1	0.0239011	Significant Diff isoform	AP
prmtr.56698	TRIM73	ENSG00000178809.7	ENST00000450434.1	0.238947	0.363684	-0.605786	0.0448535	2.43487	1.0118	-1.26692	3.66479e-06	2	0.0448535	Major Significant Diff isoform	AP
prmtr.56698	TRIM73	ENSG00000178809.7	ENST00000463766.1	0.212105	0.264737	-0.319643	0.492076	2.43487	1.0118	-1.26692	3.66479e-06	2	0.0448535	Diff isoform	AP
prmtr.57372	LYNX1	ENSG00000180155.14	ENST00000520131.1	0.0821053	0.412632	-2.3279	0.00187067	2.98121	0.913891	-1.70581	8.23053e-08	1	0.00187067	Significant Diff isoform	AP
prmtr.57373	LYNX1	ENSG00000180155.14	ENST00000345173.6	0.313158	0.622105	-0.99004	0.321232	1.80875	0.788353	-1.19808	0.00666876	1	0.321232	Diff isoform	AP
prmtr.57732	ST20	ENSG00000180953.7	ENST00000478497.1	1.79211	0.874737	1.03465	4.07547e-05	1.65015	2.58865	0.649604	0.0155927	1	4.07547e-05	Significant Diff isoform	AP
prmtr.57805	HIGD1A	ENSG00000181061.9	ENST00000452906.2	2.23105	2.68	-0.264498	0.350287	4.27602	3.17792	-0.428184	0.00184828	1	0.350287	Diff isoform	AP
prmtr.57822	EHMT1	ENSG00000181090.13	ENST00000488242.1	0.128421	0.134737	-0.06921	0.951997	0.510675	0.146501	-1.80149	0.0440273	1	0.951997	Others	AP
prmtr.58115	CLDN7	ENSG00000181885.14	ENST00000571932.2	0.0736842	0	9.52717	0.0264424	0	0.462262	3.94568	0.00202931	1	0.0264424	Significant Diff isoform	AP
prmtr.58187	MGAT4C	ENSG00000182050.9	ENST00000602941.2	0.0963158	0.0205263	2.22478	0.124515	0	0.676867	4.49584	0.0251725	1	0.124515	Diff isoform	AP
prmtr.58188	MGAT4C	ENSG00000182050.9	ENST00000549405.2	0.0426316	0.213158	-2.31922	0.0139052	2.23122	0.594345	-1.90846	6.0839e-05	2	0.0139052	Major Significant Diff isoform	AP
prmtr.58188	MGAT4C	ENSG00000182050.9	ENST00000551921.2	0.0252632	0.0489474	-0.951441	0.390562	2.23122	0.594345	-1.90846	6.0839e-05	2	0.0139052	Diff isoform	AP
prmtr.58261	ENPP7	ENSG00000182156.5	ENST00000328313.5	3.45	2.63842	0.386909	0.519825	4.95741	3.55168	-0.481085	0.0193388	1	0.519825	Others	AP
prmtr.58330	MOB2	ENSG00000182208.8	ENST00000329957.6	0.376842	0.432632	-0.199129	0.495787	0.921102	0.222859	-2.04723	0.00714489	1	0.495787	Others	AP
prmtr.58357	UBE2E2	ENSG00000182247.5	ENST00000396703.1	0.851053	0.799474	0.0901869	0.731098	3.49382	2.35246	-0.570637	2.08235e-05	2	0.321428	Others	AP
prmtr.58357	UBE2E2	ENSG00000182247.5	ENST00000427371.1	0.755263	0.592632	0.349791	0.321428	3.49382	2.35246	-0.570637	2.08235e-05	2	0.321428	Others	AP
prmtr.58887	AP2A2	ENSG00000183020.9	ENST00000525891.1	0.451053	0.150526	1.58264	0.0878291	0.303244	0	-3.33745	0.0207365	1	0.0878291	Others	AP
prmtr.59100	CCDC125	ENSG00000183323.8	ENST00000396496.2	4.06474	4.39105	-0.111402	0.418854	5.35532	3.63017	-0.560937	2.32569e-08	1	0.418854	Others	AP
prmtr.59191	MX2	ENSG00000183486.8	ENST00000330714.3	6.93737	3.05421	1.18356	0.0670739	3.9936	2.79003	-0.51741	0.00839103	5	0.00365996	Others	AP
prmtr.59191	MX2	ENSG00000183486.8	ENST00000435611.1	0.191053	0.391579	-1.03495	0.00962026	3.9936	2.79003	-0.51741	0.00839103	5	0.00365996	Significant Diff isoform	AP
prmtr.59191	MX2	ENSG00000183486.8	ENST00000436410.1	0.0878947	0.0357895	1.29386	0.10149	3.9936	2.79003	-0.51741	0.00839103	5	0.00365996	Others	AP
prmtr.59191	MX2	ENSG00000183486.8	ENST00000494252.1	0	0.0131579	-7.05071	0.179884	3.9936	2.79003	-0.51741	0.00839103	5	0.00365996	Diff isoform	AP
prmtr.59191	MX2	ENSG00000183486.8	ENST00000495892.1	0.138947	0.353684	-1.34729	0.00365996	3.9936	2.79003	-0.51741	0.00839103	5	0.00365996	Major Significant Diff isoform	AP
prmtr.59469	KIRREL	ENSG00000183853.13	ENST00000359209.6	1.18	1.21263	-0.0393511	0.900671	3.26446	2.3603	-0.467873	0.0184322	5	0.0803006	Others	AP
prmtr.59469	KIRREL	ENSG00000183853.13	ENST00000360089.4	0	0.00105263	-3.52686	0.330565	3.26446	2.3603	-0.467873	0.0184322	5	0.0803006	Diff isoform	AP
prmtr.59469	KIRREL	ENSG00000183853.13	ENST00000368173.3	0.22	0.168421	0.38523	0.262929	3.26446	2.3603	-0.467873	0.0184322	5	0.0803006	Others	AP
prmtr.59469	KIRREL	ENSG00000183853.13	ENST00000392272.2	0	0.00105263	-3.52686	0.330565	3.26446	2.3603	-0.467873	0.0184322	5	0.0803006	Diff isoform	AP
prmtr.59469	KIRREL	ENSG00000183853.13	ENST00000416935.2	0.00842105	0.0378947	-2.1567	0.0803006	3.26446	2.3603	-0.467873	0.0184322	5	0.0803006	Major Diff isoform	AP
prmtr.60139	IMMP2L	ENSG00000184903.5	ENST00000487733.1	0.591053	0.203158	1.54022	0.00184093	1.40661	2.20619	0.649334	0.00775789	1	0.00184093	Significant Diff isoform	AP
prmtr.60238	ROBO2	ENSG00000185008.13	ENST00000487694.3	0.0315789	0.121053	-1.93523	0.0349562	1.16493	0.475002	-1.29423	0.0272272	2	0.0349562	Major Significant Diff isoform	AP
prmtr.60238	ROBO2	ENSG00000185008.13	ENST00000602589.1	0.31	0.117895	1.39401	0.140656	1.16493	0.475002	-1.29423	0.0272272	2	0.0349562	Others	AP
prmtr.60275	SEMA4B	ENSG00000185033.10	ENST00000332496.6	2.53105	2.52632	0.00270241	0.989505	3.54227	2.65654	-0.415127	0.000707107	4	0.215273	Others	AP
prmtr.60275	SEMA4B	ENSG00000185033.10	ENST00000379122.3	0.241053	0.216842	0.152636	0.67183	3.54227	2.65654	-0.415127	0.000707107	4	0.215273	Others	AP
prmtr.60275	SEMA4B	ENSG00000185033.10	ENST00000559300.1	0.112105	0.116842	-0.0596541	0.914076	3.54227	2.65654	-0.415127	0.000707107	4	0.215273	Others	AP
prmtr.60275	SEMA4B	ENSG00000185033.10	ENST00000561085.1	0.326842	0.451053	-0.46458	0.215273	3.54227	2.65654	-0.415127	0.000707107	4	0.215273	Major Diff isoform	AP
prmtr.60431	NRBP2	ENSG00000185189.11	ENST00000530347.1	1.04263	1.09158	-0.0661808	0.751012	2.96394	1.8556	-0.675628	0.000719806	1	0.751012	Others	AP
prmtr.60520	CDK10	ENSG00000185324.17	ENST00000503560.1	2.52	2.27895	0.14505	0.533176	1.83784	1.01051	-0.862934	0.00335104	2	0.0746491	Others	AP
prmtr.60520	CDK10	ENSG00000185324.17	ENST00000504473.1	0.0647368	0.135789	-1.06755	0.0746491	1.83784	1.01051	-0.862934	0.00335104	2	0.0746491	Major Diff isoform	AP
prmtr.61003	PTCH1	ENSG00000185920.11	ENST00000429896.2	0.261579	0.387895	-0.568239	0.0324131	3.10628	1.78898	-0.796054	3.86397e-05	2	0.0324131	Major Significant Diff isoform	AP
prmtr.61003	PTCH1	ENSG00000185920.11	ENST00000551845.1	0.324211	0.172632	0.908844	0.165331	3.10628	1.78898	-0.796054	3.86397e-05	2	0.0324131	Others	AP
prmtr.61314	THBS2	ENSG00000186340.10	ENST00000366787.3	14.2911	11.8963	0.264595	0.585168	3.48887	1.92773	-0.855855	0.000342908	1	0.585168	Others	AP
prmtr.61379	AQP7P1	ENSG00000186466.4	ENST00000334576.3	0.148421	0.14	0.0842105	0.812868	1.27373	0.442458	-1.52544	0.0138458	1	0.812868	Others	AP
prmtr.61495	ARAP1	ENSG00000186635.10	ENST00000427971.2	0.0805263	0.183158	-1.18455	0.307606	0.469977	0	-3.96956	0.00565667	1	0.307606	Diff isoform	AP
prmtr.61497	ARAP1	ENSG00000186635.10	ENST00000542264.1	0.306316	0.278947	0.134981	0.826474	2.34592	1.74366	-0.428034	0.0395691	1	0.826474	Others	AP
prmtr.61544	DTX2P1	ENSG00000186704.8	ENST00000162863.6	0.523158	0.525263	-0.00579286	0.976399	2.91897	2.26958	-0.363035	0.0172192	1	0.976399	Others	AP
prmtr.61612	LILRB4	ENSG00000186818.8	ENST00000461839.1	0.175789	0.371053	-1.07734	0.00166701	1.69856	1.11073	-0.612814	0.0346793	1	0.00166701	Significant Diff isoform	AP
prmtr.61633	TRABD2A	ENSG00000186854.6	ENST00000479944.1	0.263684	0.217368	0.278552	0.593204	0.0674076	0.401789	2.57546	0.0252271	1	0.593204	Diff isoform	AP
prmtr.61769	TEAD1	ENSG00000187079.10	ENST00000525312.1	0.665263	0.964211	-0.535356	0.0238033	0.679349	0.175553	-1.95224	0.0193032	1	0.0238033	Significant Diff isoform	AP
prmtr.61813	CMC1	ENSG00000187118.8	ENST00000468330.1	0.384737	0.985263	-1.35641	0.00034468	4.5466	2.00883	-1.17843	2.21086e-10	2	0.000191477	Significant Diff isoform	AP
prmtr.61813	CMC1	ENSG00000187118.8	ENST00000495428.1	0.127368	0.3	-1.2353	0.000191477	4.5466	2.00883	-1.17843	2.21086e-10	2	0.000191477	Major Significant Diff isoform	AP
prmtr.62503	COMMD6	ENSG00000188243.8	ENST00000377619.5	0.505789	0.107895	2.22786	0.0013859	0.369204	1.15569	1.64626	0.000962504	1	0.0013859	Significant Diff isoform	AP
prmtr.62561	FAM92A1	ENSG00000188343.8	ENST00000523475.1	0.0321053	0.293158	-3.1868	2.40369e-05	1.12727	0	-5.23173	5.14304e-07	1	2.40369e-05	Significant Diff isoform	AP
prmtr.62562	FAM92A1	ENSG00000188343.8	ENST00000518829.1	0.977368	1.08789	-0.15455	0.757529	1.00391	0.204868	-2.29286	0.000957502	1	0.757529	Others	AP
prmtr.62683	DUSP28	ENSG00000188542.5	ENST00000479788.1	0.612105	0.225263	1.44176	0.032736	0.238953	0.705345	1.5616	0.0211574	1	0.032736	Significant Diff isoform	AP
prmtr.63095	FAM47E	ENSG00000189157.9	ENST00000424749.2	0.00473684	0.0126316	-1.39627	0.451065	3.1069	2.32409	-0.418808	0.0044945	3	0.0596243	Diff isoform	AP
prmtr.63095	FAM47E	ENSG00000189157.9	ENST00000502320.2	0.329474	0.441579	-0.422397	0.0596243	3.1069	2.32409	-0.418808	0.0044945	3	0.0596243	Major Diff isoform	AP
prmtr.63095	FAM47E	ENSG00000189157.9	ENST00000510328.1	0.08	0.0526316	0.603135	0.214274	3.1069	2.32409	-0.418808	0.0044945	3	0.0596243	Others	AP
prmtr.63108	S100A13	ENSG00000189171.9	ENST00000392622.1	1.14526	3.04684	-1.41156	0.00135725	2.37501	1.16606	-1.02629	0.00270009	1	0.00135725	Significant Diff isoform	AP
prmtr.63109	S100A13	ENSG00000189171.9	ENST00000392623.1	2.64	0.747895	1.81949	0.0314035	1.76102	2.64443	0.58654	0.017099	1	0.0314035	Significant Diff isoform	AP
prmtr.63208	KIAA0408	ENSG00000189367.10	ENST00000483725.3	0.280526	0.227895	0.29965	0.59248	0.917641	0.235686	-1.96106	0.0126173	2	0.59248	Major Diff isoform	AP
prmtr.63208	KIAA0408	ENSG00000189367.10	ENST00000487331.2	0.0657895	0.0805263	-0.291203	0.712225	0.917641	0.235686	-1.96106	0.0126173	2	0.59248	Diff isoform	AP
prmtr.63224	HMGB1	ENSG00000189403.10	ENST00000399494.1	18.6711	4.20368	2.15105	0.000254083	2.77284	0.974793	-1.50819	1.15013e-08	1	0.000254083	Others	AP
prmtr.63270	IL1RAP	ENSG00000196083.5	ENST00000412080.1	2.09632	13.3368	-2.66943	2.37293e-05	7.07242	2.57986	-1.45491	4.12286e-11	1	2.37293e-05	Significant Diff isoform	AP
prmtr.63339	ZNF250	ENSG00000196150.9	ENST00000527049.1	0.824737	0.926316	-0.167551	0.392048	2.2976	1.52444	-0.591851	0.00446953	1	0.392048	Others	AP
prmtr.63366	STK40	ENSG00000196182.6	ENST00000473733.1	1.27947	1.78737	-0.482255	0.00341006	4.49171	3.04419	-0.56121	1.26299e-10	1	0.00341006	Significant Diff isoform	AP
prmtr.63375	TMEM63A	ENSG00000196187.7	ENST00000537914.1	0.936316	0.794737	0.236491	0.274051	0.769394	0.214899	-1.84006	0.0129725	1	0.274051	Others	AP
prmtr.63668	TSC22D2	ENSG00000196428.8	ENST00000492828.1	0.674211	1.12368	-0.73688	0.0370553	0.727088	0.130745	-2.47538	0.00309801	1	0.0370553	Significant Diff isoform	AP
prmtr.63751	NCOR2	ENSG00000196498.9	ENST00000420698.1	1.97684	2.03158	-0.0394018	0.820287	2.36567	1.72278	-0.457513	0.0355835	1	0.820287	Others	AP
prmtr.63744	NCOR2	ENSG00000196498.9	ENST00000440187.1	0.0278947	0.0126316	1.13674	0.477907	0.43328	0.976021	1.17161	0.0203043	2	0.477907	Major Diff isoform	AP
prmtr.63744	NCOR2	ENSG00000196498.9	ENST00000453428.1	0.00473684	0.00631579	-0.407561	0.847677	0.43328	0.976021	1.17161	0.0203043	2	0.477907	Others	AP
prmtr.63838	MAN2A2	ENSG00000196547.10	ENST00000559558.1	0.112632	0.200526	-0.831619	0.0764604	1.13773	0.256998	-2.14632	0.000796499	1	0.0764604	Diff isoform	AP
prmtr.63985	SLC30A10	ENSG00000196660.6	ENST00000484239.1	0.176842	0.217368	-0.297529	0.0943449	0	0.792526	4.72342	0.0200378	2	0.0133454	Others	AP
prmtr.63985	SLC30A10	ENSG00000196660.6	ENST00000536446.1	3.12158	1.34579	1.21376	0.0133454	0	0.792526	4.72342	0.0200378	2	0.0133454	Major Significant Diff isoform	AP
prmtr.64004	ERI2	ENSG00000196678.9	ENST00000564349.1	0.727895	1.06474	-0.548632	0.0489134	4.52226	3.34229	-0.43621	2.19605e-06	1	0.0489134	Significant Diff isoform	AP
prmtr.64027	ZNF431	ENSG00000196705.4	ENST00000594821.1	0.849474	0.421053	1.0124	0.014116	0.210888	0.74039	1.81181	0.0130183	1	0.014116	Significant Diff isoform	AP
prmtr.64119	MVB12B	ENSG00000196814.10	ENST00000402437.2	1.29632	1.15579	0.165525	0.700635	4.24233	3.24495	-0.386659	0.0139453	2	0.700635	Others	AP
prmtr.64119	MVB12B	ENSG00000196814.10	ENST00000436593.3	1.77684	1.81684	-0.0321158	0.895978	4.24233	3.24495	-0.386659	0.0139453	2	0.700635	Others	AP
prmtr.64194	FLNA	ENSG00000196924.10	ENST00000498491.1	0.141579	0.434211	-1.6161	0.06	1.73235	0.576977	-1.58615	0.000111661	1	0.06	Diff isoform	AP
prmtr.64557	GTF2E2	ENSG00000197265.4	ENST00000518445.1	0.727368	1.37	-0.913325	0.495509	0.470313	0.0848186	-2.47117	0.0208961	1	0.495509	Diff isoform	AP
prmtr.64597	SVIL	ENSG00000197321.10	ENST00000483758.1	0.0889474	0	9.79843	0.0233685	0.0468747	0.339507	2.85656	0.018899	1	0.0233685	Significant Diff isoform	AP
prmtr.64683	VEPH1	ENSG00000197415.7	ENST00000362010.2	0.351053	0.454211	-0.37158	0.467802	1.87442	0.832204	-1.17143	0.00310301	2	0.467802	Major Diff isoform	AP
prmtr.64683	VEPH1	ENSG00000197415.7	ENST00000392833.2	0.0189474	0.0178947	0.0820167	0.841269	1.87442	0.832204	-1.17143	0.00310301	2	0.467802	Others	AP
prmtr.64684	VEPH1	ENSG00000197415.7	ENST00000468233.1	0.176842	0.181579	-0.0381139	0.950946	1.61542	0.689487	-1.22832	0.0108955	2	0.00155398	Others	AP
prmtr.64684	VEPH1	ENSG00000197415.7	ENST00000494677.1	0.132105	0.0205263	2.68022	0.00155398	1.61542	0.689487	-1.22832	0.0108955	2	0.00155398	Others	AP
prmtr.65021	ZNF780A	ENSG00000197782.10	ENST00000450241.2	3.82368	2.51316	0.605442	0.00343959	3.01104	2.14923	-0.486442	0.00170656	3	0.00343959	Major Diff isoform	AP
prmtr.65021	ZNF780A	ENSG00000197782.10	ENST00000595687.2	0	0.00842105	-6.41296	0.166289	3.01104	2.14923	-0.486442	0.00170656	3	0.00343959	Diff isoform	AP
prmtr.65021	ZNF780A	ENSG00000197782.10	ENST00000599972.1	0.0168421	0.0184211	-0.128553	0.943254	3.01104	2.14923	-0.486442	0.00170656	3	0.00343959	Others	AP
prmtr.65111	MYO1C	ENSG00000197879.10	ENST00000545534.2	0.254737	0.194211	0.39121	0.265614	0	0.280536	3.22515	0.00852112	1	0.265614	Diff isoform	AP
prmtr.65116	MYO1C	ENSG00000197879.10	ENST00000575335.1	0.362632	0.159474	1.18468	0.00278986	0.167407	0.78177	2.22339	0.00374932	1	0.00278986	Significant Diff isoform	AP
prmtr.65119	MYO1C	ENSG00000197879.10	ENST00000359786.5	0.792632	0.865789	-0.12735	0.640446	3.09072	2.25277	-0.456243	0.00991089	1	0.640446	Others	AP
prmtr.65226	VPS13A	ENSG00000197969.7	ENST00000423463.2	0.0621053	0.165263	-1.41053	0.104523	1.4348	0.234973	-2.61029	0.000206993	1	0.104523	Diff isoform	AP
prmtr.65242	MBP	ENSG00000197971.10	ENST00000397863.1	0.841053	0.316316	1.41055	0.11105	1.18903	1.88449	0.664387	0.0240096	1	0.11105	Diff isoform	AP
prmtr.65587	MYL4	ENSG00000198336.5	ENST00000354968.1	0.0189474	0	7.57345	0.0835374	0	0.596688	4.31394	0.000120322	5	0.0364369	Diff isoform	AP
prmtr.65587	MYL4	ENSG00000198336.5	ENST00000536623.2	0.06	0	9.23122	0.0364369	0	0.596688	4.31394	0.000120322	5	0.0364369	Major Significant Diff isoform	AP
prmtr.65587	MYL4	ENSG00000198336.5	ENST00000570772.1	0.0163158	0.0163158	0	1	0	0.596688	4.31394	0.000120322	5	0.0364369	Others	AP
prmtr.65587	MYL4	ENSG00000198336.5	ENST00000572316.1	0.0910526	0.0252632	1.84555	0.0372715	0	0.596688	4.31394	0.000120322	5	0.0364369	Significant Diff isoform	AP
prmtr.65587	MYL4	ENSG00000198336.5	ENST00000576874.1	0.0115789	0.00736842	0.645035	0.678096	0	0.596688	4.31394	0.000120322	5	0.0364369	Diff isoform	AP
prmtr.65620	SPRED2	ENSG00000198369.5	ENST00000440972.1	0.693158	0.223684	1.63128	0.00221834	1.21405	1.96233	0.692737	0.0191707	1	0.00221834	Significant Diff isoform	AP
prmtr.65975	FAM179B	ENSG00000198718.8	ENST00000556823.1	0.0647368	0.12	-0.88935	0.35763	0.855586	0.298006	-1.52157	0.0309675	1	0.35763	Diff isoform	AP
prmtr.66126	PNP	ENSG00000198805.7	ENST00000554065.1	0.204211	0.239474	-0.229706	0.719789	1.1281	0.406911	-1.47111	0.0150075	1	0.719789	Others	AP
prmtr.66134	GK	ENSG00000198814.8	ENST00000425166.1	1.21	2.19158	-0.85691	0.0739405	6.06757	3.79604	-0.676623	9.46166e-07	1	0.0739405	Diff isoform	AP
prmtr.66351	NOS1AP	ENSG00000198929.8	ENST00000367932.3	0.0289474	0.0531579	-0.874588	0.32486	0.341037	0.0399242	-3.0946	0.0457722	1	0.32486	Diff isoform	AP
prmtr.66417	SGMS1	ENSG00000198964.9	ENST00000429490.1	0.00368421	0	5.24192	0.330565	2.9604	2.23571	-0.405055	0.0302821	3	0.084226	Others	AP
prmtr.66417	SGMS1	ENSG00000198964.9	ENST00000608287.1	0.567368	0.630526	-0.152245	0.677061	2.9604	2.23571	-0.405055	0.0302821	3	0.084226	Others	AP
prmtr.66417	SGMS1	ENSG00000198964.9	ENST00000609445.1	1.28263	2.77947	-1.11564	0.084226	2.9604	2.23571	-0.405055	0.0302821	3	0.084226	Major Diff isoform	AP
prmtr.68400	PCMTD2	ENSG00000203880.7	ENST00000609297.1	3.77211	1.76263	1.0976	0.000362241	2.67325	4.09541	0.615413	7.57272e-06	1	0.000362241	Significant Diff isoform	AP
prmtr.69225	CBWD6	ENSG00000204790.8	ENST00000480351.1	0.00157895	0.0284211	-4.0864	0.0268461	0.289953	0	-3.27279	0.0408408	1	0.0268461	Significant Diff isoform	AP
prmtr.69470	ZBTB10	ENSG00000205189.7	ENST00000379091.4	6.15842	5.59895	0.137403	0.495361	3.19289	2.15515	-0.567076	0.000375328	2	0.0671231	Others	AP
prmtr.69470	ZBTB10	ENSG00000205189.7	ENST00000430430.1	7.10474	5.63211	0.335102	0.0671231	3.19289	2.15515	-0.567076	0.000375328	2	0.0671231	Others	AP
prmtr.69875	CRYZL1	ENSG00000205758.7	ENST00000431177.1	0.327895	0.301053	0.123178	0.849434	1.14355	0.522516	-1.12997	0.0145776	1	0.849434	Others	AP
prmtr.69877	CRYZL1	ENSG00000205758.7	ENST00000438788.1	0.970526	1.63789	-0.754943	0.000446447	0.638606	0.0468585	-3.76855	0.00805894	1	0.000446447	Significant Diff isoform	AP
prmtr.72392	COG8	ENSG00000213380.9	ENST00000564419.1	0.482105	0.316842	0.605428	0.039038	0.128083	0.673705	2.39503	0.0345143	1	0.039038	Significant Diff isoform	AP
prmtr.72504	TMEM110	ENSG00000213533.7	ENST00000482155.1	0.835263	1.33684	-0.678462	0.0115851	0.80622	0.216391	-1.89753	0.0132208	1	0.0115851	Significant Diff isoform	AP
prmtr.72662	RPS29	ENSG00000213741.4	ENST00000557111.1	0.296842	0.526316	-0.826021	0.0119392	1.67714	0.751785	-1.15761	0.00248034	1	0.0119392	Significant Diff isoform	AP
prmtr.72850	AP1G2	ENSG00000213983.7	ENST00000554477.1	0.0963158	0.0242105	1.98769	0.00908261	0.626289	1.37848	1.13817	0.00151728	1	0.00908261	Significant Diff isoform	AP
prmtr.72936	TSPAN4	ENSG00000214063.6	ENST00000397404.1	0.248421	0.537895	-1.11422	0.0260504	2.21893	1.15536	-0.941525	0.00142662	1	0.0260504	Significant Diff isoform	AP
prmtr.72935	TSPAN4	ENSG00000214063.6	ENST00000397406.1	6.10368	7.40947	-0.279687	0.101541	5.69105	4.47577	-0.346558	0.000155851	3	0.00628678	Diff isoform	AP
prmtr.72935	TSPAN4	ENSG00000214063.6	ENST00000409543.2	0.421579	0.363158	0.215151	0.630671	5.69105	4.47577	-0.346558	0.000155851	3	0.00628678	Others	AP
prmtr.72935	TSPAN4	ENSG00000214063.6	ENST00000525201.1	0.220526	0.424737	-0.945304	0.00628678	5.69105	4.47577	-0.346558	0.000155851	3	0.00628678	Major Significant Diff isoform	AP
prmtr.73072	FIS1	ENSG00000214253.4	ENST00000482199.1	0.355263	0.0552632	2.6823	0.099327	0	0.861933	4.84454	0.0101179	1	0.099327	Diff isoform	AP
prmtr.73544	COL28A1	ENSG00000215018.5	ENST00000399429.3	0.482632	0.248421	0.957853	0.191902	1.50252	0	-5.64628	1.32475e-05	1	0.191902	Others	AP
prmtr.77797	PLEKHM1	ENSG00000225190.4	ENST00000446609.2	0.233684	0.0915789	1.35052	0.0962664	0.0468747	0.341679	2.86576	0.0345664	2	0.0962664	Major Diff isoform	AP
prmtr.77797	PLEKHM1	ENSG00000225190.4	ENST00000582119.1	0.00421053	0.0131579	-1.62092	0.419903	0.0468747	0.341679	2.86576	0.0345664	2	0.0962664	Others	AP
prmtr.77880	RP11-782C8.5	ENSG00000225278.3	ENST00000422716.1	0.119474	0.18	-0.590898	0.510558	0.759932	0.0338861	-4.4871	0.00369073	3	0.510558	Major Diff isoform	AP
prmtr.77880	RP11-782C8.5	ENSG00000225278.3	ENST00000429121.1	0.0336842	0.0405263	-0.266065	0.603261	0.759932	0.0338861	-4.4871	0.00369073	3	0.510558	Diff isoform	AP
prmtr.77880	RP11-782C8.5	ENSG00000225278.3	ENST00000453561.2	0.0115789	0.0157895	-0.444161	0.836364	0.759932	0.0338861	-4.4871	0.00369073	3	0.510558	Diff isoform	AP
prmtr.78911	CTA-292E10.6	ENSG00000226471.2	ENST00000422972.1	0.601579	0.911579	-0.599532	0.105868	2.62042	1.34007	-0.96749	0.000155383	1	0.105868	Diff isoform	AP
prmtr.79099	ENTPD1-AS1	ENSG00000226688.2	ENST00000416301.1	0.152105	0.180526	-0.24699	0.309557	3.57742	2.97318	-0.266913	0.00829102	7	0.0175339	Others	AP
prmtr.79099	ENTPD1-AS1	ENSG00000226688.2	ENST00000427846.1	0.355263	0.350526	0.0193598	0.939765	3.57742	2.97318	-0.266913	0.00829102	7	0.0175339	Others	AP
prmtr.79099	ENTPD1-AS1	ENSG00000226688.2	ENST00000444375.1	0.456316	0.645789	-0.500939	0.0389604	3.57742	2.97318	-0.266913	0.00829102	7	0.0175339	Significant Diff isoform	AP
prmtr.79099	ENTPD1-AS1	ENSG00000226688.2	ENST00000451364.1	0.114737	0.123158	-0.102094	0.810557	3.57742	2.97318	-0.266913	0.00829102	7	0.0175339	Others	AP
prmtr.79099	ENTPD1-AS1	ENSG00000226688.2	ENST00000452728.1	0.0163158	0.0647368	-1.98173	0.0175339	3.57742	2.97318	-0.266913	0.00829102	7	0.0175339	Major Significant Diff isoform	AP
prmtr.79099	ENTPD1-AS1	ENSG00000226688.2	ENST00000454638.1	0.0842105	0.109474	-0.378117	0.153848	3.57742	2.97318	-0.266913	0.00829102	7	0.0175339	Diff isoform	AP
prmtr.79099	ENTPD1-AS1	ENSG00000226688.2	ENST00000458228.1	0.292632	0.354737	-0.277577	0.105802	3.57742	2.97318	-0.266913	0.00829102	7	0.0175339	Diff isoform	AP
prmtr.79117	FAM66C	ENSG00000226711.2	ENST00000454799.2	0.0157895	0.0189474	-0.26152	0.766162	1.08521	0.361466	-1.58604	0.00439771	4	0.375436	Diff isoform	AP
prmtr.79117	FAM66C	ENSG00000226711.2	ENST00000456135.2	0.0121053	0.0121053	0	1	1.08521	0.361466	-1.58604	0.00439771	4	0.375436	Others	AP
prmtr.79117	FAM66C	ENSG00000226711.2	ENST00000541558.1	0.0268421	0.0157895	0.761791	0.375436	1.08521	0.361466	-1.58604	0.00439771	4	0.375436	Major Diff isoform	AP
prmtr.79117	FAM66C	ENSG00000226711.2	ENST00000544214.1	0.123158	0.131053	-0.0895667	0.829091	1.08521	0.361466	-1.58604	0.00439771	4	0.375436	Others	AP
prmtr.79153	PSMD5-AS1	ENSG00000226752.3	ENST00000432640.1	0.407895	0.218421	0.900778	0.0163393	0.465534	1.17439	1.33496	0.00735487	1	0.0163393	Significant Diff isoform	AP
prmtr.79802	RP11-111F5.5	ENSG00000227449.4	ENST00000377614.3	0.933684	1.07579	-0.204369	0.26184	3.90283	2.75194	-0.504071	0.00522579	2	0.198723	Others	AP
prmtr.79802	RP11-111F5.5	ENSG00000227449.4	ENST00000452826.2	0.738947	0.274737	1.42709	0.198723	3.90283	2.75194	-0.504071	0.00522579	2	0.198723	Others	AP
prmtr.80170	SNAP25-AS1	ENSG00000227906.3	ENST00000426491.1	0.0510526	0.00947368	2.41766	0.0414726	0.0917649	0.673611	2.8759	0.0197857	4	0.0267412	Significant Diff isoform	AP
prmtr.80170	SNAP25-AS1	ENSG00000227906.3	ENST00000451151.1	0.32	0.141579	1.1759	0.065959	0.0917649	0.673611	2.8759	0.0197857	4	0.0267412	Diff isoform	AP
prmtr.80170	SNAP25-AS1	ENSG00000227906.3	ENST00000603542.1	0.247895	0.126316	0.972133	0.148306	0.0917649	0.673611	2.8759	0.0197857	4	0.0267412	Diff isoform	AP
prmtr.80170	SNAP25-AS1	ENSG00000227906.3	ENST00000605592.1	0.204737	0.0121053	4.0689	0.0267412	0.0917649	0.673611	2.8759	0.0197857	4	0.0267412	Major Significant Diff isoform	AP
prmtr.80803	AC005152.3	ENSG00000228639.2	ENST00000543512.1	0.111053	0.255263	-1.20001	0.0424965	0.689557	0.112747	-2.61259	0.00694059	1	0.0424965	Significant Diff isoform	AP
prmtr.80873	SRGAP3-AS2	ENSG00000228723.2	ENST00000436032.2	0.100526	0.0642105	0.645881	0.237317	0	0.298797	3.31613	0.0276017	2	0.237317	Major Diff isoform	AP
prmtr.80873	SRGAP3-AS2	ENSG00000228723.2	ENST00000450920.1	0.0747368	0.0405263	0.881334	0.403167	0	0.298797	3.31613	0.0276017	2	0.237317	Diff isoform	AP
prmtr.86753	RP11-383H13.1	ENSG00000235531.5	ENST00000521467.1	0.375263	0.0931579	2.00899	0.085953	0	0.74809	4.64018	0.015584	1	0.085953	Diff isoform	AP
prmtr.89187	RP11-435B5.5	ENSG00000238261.5	ENST00000423394.1	0.101053	0.0631579	0.677216	0.41314	1.96722	0.856281	-1.2	0.00102012	2	0.348841	Others	AP
prmtr.89187	RP11-435B5.5	ENSG00000238261.5	ENST00000428624.1	0.506842	0.345263	0.553707	0.348841	1.96722	0.856281	-1.2	0.00102012	2	0.348841	Others	AP
prmtr.90237	RP11-295P9.3	ENSG00000239665.4	ENST00000593351.1	0.791579	0.928421	-0.230019	0.325632	1.05047	0.470914	-1.15751	0.0366364	1	0.325632	Others	AP
prmtr.90830	ARHGEF25	ENSG00000240771.2	ENST00000333972.7	0.928947	1.05789	-0.187508	0.608541	2.2153	0.952605	-1.21755	0.000332656	1	0.608541	Others	AP
prmtr.91159	HNF1A-AS1	ENSG00000241388.3	ENST00000433033.2	0.943684	1.25526	-0.411576	0.100772	1.14111	0.474651	-1.2655	0.00632202	1	0.100772	Diff isoform	AP
prmtr.91300	UGT1A1	ENSG00000241635.3	ENST00000608381.1	1.47579	0.213684	2.78736	0.0777609	0.747264	0.0965726	-2.95193	0.00202148	1	0.0777609	Others	AP
prmtr.91301	UGT1A1	ENSG00000241635.3	ENST00000609767.1	0.299474	0.481579	-0.685161	0.531539	6.45548	3.32915	-0.95537	1.77791e-09	1	0.531539	Diff isoform	AP
prmtr.91575	LINC00969	ENSG00000242086.4	ENST00000599448.1	0.556842	0.434211	0.3588	0.083731	0.0932304	0.500252	2.42378	0.0188832	1	0.083731	Diff isoform	AP
prmtr.91862	RP11-435B5.3	ENSG00000242569.3	ENST00000416527.1	0	0	0	NA	0.531167	0.0457958	-3.53588	0.00889394	3	0.152033	Others	AP
prmtr.91862	RP11-435B5.3	ENSG00000242569.3	ENST00000424820.1	0.0110526	0.0368421	-1.72788	0.152033	0.531167	0.0457958	-3.53588	0.00889394	3	0.152033	Major Diff isoform	AP
prmtr.91862	RP11-435B5.3	ENSG00000242569.3	ENST00000430699.1	0.0363158	0.0342105	0.0859129	0.932345	0.531167	0.0457958	-3.53588	0.00889394	3	0.152033	Others	AP
prmtr.92153	LINC00870	ENSG00000243083.1	ENST00000469178.1	0.0915789	0.0236842	1.94659	0.107598	0.250961	1.06492	2.08521	0.0134749	2	0.0166733	Diff isoform	AP
prmtr.92153	LINC00870	ENSG00000243083.1	ENST00000485404.1	0.196316	0.0173684	3.49109	0.0166733	0.250961	1.06492	2.08521	0.0134749	2	0.0166733	Major Significant Diff isoform	AP
prmtr.93360	LINC00535	ENSG00000246662.2	ENST00000501400.1	0.0768421	0.113684	-0.564455	0.117583	0.970862	0.0508973	-4.25361	8.15026e-05	1	0.117583	Diff isoform	AP
prmtr.94143	FMN1	ENSG00000248905.4	ENST00000334528.9	0.803684	0.501579	0.680044	0.0586463	2.71771	1.49572	-0.861555	0.00204538	3	0.0586463	Major Diff isoform	AP
prmtr.94143	FMN1	ENSG00000248905.4	ENST00000558197.1	0.252105	0.286842	-0.186161	0.338859	2.71771	1.49572	-0.861555	0.00204538	3	0.0586463	Others	AP
prmtr.94143	FMN1	ENSG00000248905.4	ENST00000559150.1	0.0373684	0.0631579	-0.75557	0.402679	2.71771	1.49572	-0.861555	0.00204538	3	0.0586463	Diff isoform	AP
prmtr.94168	RP11-319G6.1	ENSG00000248932.1	ENST00000381790.3	0.0521053	0.0921053	-0.820654	0.17511	0.31037	0	-3.37096	0.0391761	1	0.17511	Diff isoform	AP
prmtr.96258	APITD1-CORT	ENSG00000251503.3	ENST00000400900.2	0.0842105	0.0273684	1.61794	0.00514207	1.27788	3.49688	1.45232	2.18382e-09	2	0.00514207	Major Significant Diff isoform	AP
prmtr.96258	APITD1-CORT	ENSG00000251503.3	ENST00000470413.2	0.0542105	0	9.08509	0.0158272	1.27788	3.49688	1.45232	2.18382e-09	2	0.00514207	Significant Diff isoform	AP
prmtr.98193	HOXA-AS2	ENSG00000253552.3	ENST00000517635.2	0.286316	0.264211	0.115877	0.725631	0.607171	0.131583	-2.20613	0.0165497	3	0.330565	Others	AP
prmtr.98193	HOXA-AS2	ENSG00000253552.3	ENST00000518046.1	0.00421053	0	5.42979	0.330565	0.607171	0.131583	-2.20613	0.0165497	3	0.330565	Others	AP
prmtr.98193	HOXA-AS2	ENSG00000253552.3	ENST00000593438.1	0.542632	0.556316	-0.0359245	0.920731	0.607171	0.131583	-2.20613	0.0165497	3	0.330565	Others	AP
prmtr.98369	ALG11	ENSG00000253710.1	ENST00000519151.1	0.92	0.677895	0.440517	0.0369863	1.49899	2.15179	0.521543	0.0296786	1	0.0369863	Significant Diff isoform	AP
prmtr.100181	RP11-539G18.2	ENSG00000255458.1	ENST00000526807.1	0.127895	0.173158	-0.436837	0.312131	1.11418	0.414857	-1.42529	0.00840925	2	0.293462	Diff isoform	AP
prmtr.100181	RP11-539G18.2	ENSG00000255458.1	ENST00000529314.1	0.0105263	0.0284211	-1.42439	0.293462	1.11418	0.414857	-1.42529	0.00840925	2	0.293462	Major Diff isoform	AP
prmtr.100858	AC156455.1	ENSG00000256546.1	ENST00000423999.2	0.163158	0.177368	-0.12041	0.656868	0.734091	0.130666	-2.49008	0.0024925	1	0.656868	Others	AP
prmtr.100938	ZNF350	ENSG00000256683.2	ENST00000597788.1	0.380526	0.126316	1.5902	0.00613082	0.959842	1.55487	0.695927	0.0233575	1	0.00613082	Significant Diff isoform	AP
prmtr.101706	CUX1	ENSG00000257923.5	ENST00000558469.1	3.23526	3.40421	-0.073435	0.814237	0	0.368074	3.61696	0.00646294	1	0.814237	Others	AP
prmtr.104487	CCPG1	ENSG00000260916.1	ENST00000568592.1	0.444737	0.696316	-0.646673	0.0292853	2.91232	1.73497	-0.747259	0.000102583	1	0.0292853	Significant Diff isoform	AP
prmtr.104502	AC137934.1	ENSG00000260923.1	ENST00000566864.1	0.708947	0.538421	0.396879	0.211858	0.779607	0.20336	-1.93871	0.0129008	1	0.211858	Others	AP
prmtr.105053	RP11-296I10.6	ENSG00000261556.4	ENST00000581050.1	0.981579	0.977368	0.00620118	0.976628	3.65869	2.89655	-0.336994	0.00875971	1	0.976628	Others	AP
prmtr.105465	CORO7	ENSG00000262246.1	ENST00000572549.1	0	0	0	NA	0	0.275706	3.20009	0.0128518	3	0.37607	Others	AP
prmtr.105465	CORO7	ENSG00000262246.1	ENST00000575038.1	0.07	0.0426316	0.714112	0.37607	0	0.275706	3.20009	0.0128518	3	0.37607	Major Diff isoform	AP
prmtr.105465	CORO7	ENSG00000262246.1	ENST00000575850.1	0	0	0	NA	0	0.275706	3.20009	0.0128518	3	0.37607	Others	AP
prmtr.105691	RP11-473M20.14	ENSG00000263072.1	ENST00000576490.1	0.242105	0.316316	-0.385591	0.225684	1.19644	0.582731	-1.03784	0.0181721	1	0.225684	Diff isoform	AP
prmtr.106107	RP11-580I16.2	ENSG00000263766.1	ENST00000582066.1	0.841053	0.686316	0.293285	0.349838	0.79622	0.338957	-1.23207	0.0406791	1	0.349838	Others	AP
prmtr.106108	RP11-580I16.2	ENSG00000263766.1	ENST00000580045.1	0.474211	0.351579	0.431573	0.0311694	1.64639	2.27934	0.469306	0.0143516	3	0.0311694	Major Significant Diff isoform	AP
prmtr.106108	RP11-580I16.2	ENSG00000263766.1	ENST00000582389.1	0.0389474	0.0636842	-0.707974	0.555364	1.64639	2.27934	0.469306	0.0143516	3	0.0311694	Others	AP
prmtr.106108	RP11-580I16.2	ENSG00000263766.1	ENST00000584391.1	0.444737	0.255789	0.797755	0.0854105	1.64639	2.27934	0.469306	0.0143516	3	0.0311694	Diff isoform	AP
prmtr.108448	MYO15B	ENSG00000266714.2	ENST00000578462.1	4.67526	1.66684	1.48787	0.0171705	1.90997	3.64239	0.931336	0.000688398	1	0.0171705	Significant Diff isoform	AP
prmtr.111875	RP1-178F15.5	ENSG00000271853.1	ENST00000497086.1	0.256842	0.150526	0.770469	0.0898443	1.99344	1.30301	-0.613409	0.0209794	1	0.0898443	Others	AP

## Sheet: Abbreviations
PromoterId	PromoterId
Gene_name	Gene name
GeneId	Gene Ensembl ID
TranscriptName	Transcript id
T_transcript_mean	Mean value of transcript expression in the tumor sample group
N_transcript_mean	Mean value of transcript expression in the normal sample group
Transcript_log2fc	The log2 fold change of tumor transcript expression vs normal transcript express
Transcript_pval	The p-value of the transcript change
N.mean	Mean value of absolute promoter activity in the normal sample group
T.mean	Mean value of absolute promoter activity in the tumor sample group
promoter activity (log2FC)	The log2 fold change of tumor promoter activity vs normal promoter activity
promoter activity alter pvalue	The p-value of the promoter activity change
Transcript_number	The transcript isoform number of the promoter
Mintranscriptp	The minpvalue of the p-value of the transcript change
Isoform_label	The label of the promoters classication
Promoter_label	The promoter belongs to APs or mrAPs
