# Supplementary material for: A Genome-Wide Investigation of Effects of Aberrant DNA Methylation on the Usage of Alternative Promoters in Hepatocellular Carcinoma
Source: Front Oncol. 2022 Jan 17;11:780266. doi: 10.3389/fonc.2021.780266 (PMC8803206; doi:10.3389/fonc.2021.780266)
Supplement: Supplementary file 1 [file DataSheet_1.zip › Supp_Table_5.xlsx]

## Sheet: Candidate 6 mrAP information
Supplementary_Table 5：Comprehensive information of 6 mrAPs in HCC diagnosis model.
APs	APG	Corelated probeId	Normal mean promoter activity	Tumor mean promoter activity	Normal mean methylation value	Tumor mean methylation value	LASSO_coef	Promoter_TSS_position	Transcript isoform_type	Transcript isoform number	TranscriptId	Promoter_type	major significant differential isoforms	Probe_locus	Distance to TSS	Meth_cutpoint	Cut_low_num	Cut_high_num	Cut_log_rank_pvalue
prmtr.53763	TNFRSF10C	cg06781213	0.364366	3.40158	0.768552	0.653827	0.282001	chr8:22941868	Multi transcript isoform type	2	ENST00000397703.2;ENST00000520607.1	AP with major significant differential isoforms	ENST00000397703.2	chr8:22941370	-498	0.659462	271	100	0.11397
prmtr.32651	RGS3	cg16191087	1.35394	4.02419	0.571387	0.477725	0.42668	chr9:116226009	Multi transcript isoform type	2	ENST00000478599.1;ENST00000317613.6	AP with major significant differential isoforms	ENST00000317613.6	chr9:116225764	-245	0.454441	310	61	0.159596
prmtr.36049	CCDC150	cg01265662	2.24167	4.14579	0.555316	0.272443	0.0834556	chr2:197504278	Multi transcript isoform type	8	ENST00000272831.7;ENST00000431807.2;ENST00000389175.4;ENST00000471546.1;ENST00000472405.2;ENST00000423093.2;ENST00000471033.1;ENST00000498512.1	AP with major significant differential isoforms	ENST00000472405.2	chr2:197504046	-232	0.270776	182	189	3.25585e-05
prmtr.5237	RASSF1	cg06117233	3.55274	4.73599	0.347095	0.220523	0.165898	chr3:50374895	One transcript isoform type	1	ENST00000327761.3	Significant differential expressed isoform	ENST00000327761.3	chr3:50375613	-718	0.14709	158	213	0.0420798
prmtr.37640	TACC1	cg21708058	6.19903	4.0174	0.54517	0.657352	-0.242654	chr8:38585704	Multi transcript isoform type	7	ENST00000519416.1;ENST00000520615.1;ENST00000522474.1;ENST00000443286.2;ENST00000520340.1;ENST00000522983.1;ENST00000518415.1	AP with major significant differential isoforms	ENST00000520615.1	chr8:38585602	-102	0.71903	288	83	0.0138018
prmtr.39585	RABGAP1L	cg17516247	5.58645	2.61491	0.695111	0.783439	-0.343099	chr1:174933905	Multi transcript isoform type	2	ENST00000367688.3;ENST00000485114.1	AP with major significant differential isoforms	ENST00000367688.3	chr1:174933574	-331	0.889053	281	90	0.00189805

## Sheet: Abbreviations
APs	The name of Alternative promoter
APG	AP Gene Symbol
Corelated probeId	The Chip Probe which selected with correlation ananlysis between methylation and promoter activity
Normal mean promoter activity	The mean promoter actvity of normal tissues
Tumor mean promoter activity	The mean promoter actvity of tumor tissues
Normal mean methylation value	The mean methylation value of normal tissues
Tumor mean methylation value	The mean mean methylation value of tumor tissues
LASSO_coef	The coef from the LASSO
Promoter_TSS_position	The chromsomal location of the promoter
Transcript isoform_type	The promoter transcript isoform_type
Transcript isoform number	The numbers of transcript isoforms regulated by promoters
TranscriptId	The transcript isoforms ids regulated by promoters
Promoter_type	The classification type of promoters
major significant differential isoforms	The classification type of transcript isoforms
Probe_locus	The chromsomal location of the probe
Distance to TSS	Distance of the CpG site from the transcription start site
Meth_cutpoint	the best cutoff methylation beta value
Cut_low_num	The number of patient in low methylation group
Cut_high_num	The number of patient in high methylation group
Cut_log_rank_pvalue	Kaplan-Meier analysis a p-value
APs
APG
Corelated probeId
Normal mean promoter activity
Tumor mean promoter activity
Normal mean methylation value
Tumor mean methylation value
LASSO_coef
Promoter_TSS_position
TranscriptId
Probe_locus
Distance to TSS
Meth_cutpoint
Cut_low_num
Cut_high_num
Cut_log_rank_pvalue
APs
APG
Corelated probeId
Normal mean promoter activity
Tumor mean promoter activity
Normal mean methylation value
Tumor mean methylation value
LASSO_coef
Promoter_TSS_position
TranscriptId
Probe_locus
Distance to TSS
Meth_cutpoint
Cut_low_num
Cut_high_num
Cut_log_rank_pvalue
APs
APG
Corelated probeId
Normal mean promoter activity
Tumor mean promoter activity
Normal mean methylation value
Tumor mean methylation value
LASSO_coef
Promoter_TSS_position
TranscriptId
Probe_locus
Distance to TSS
Meth_cutpoint
Cut_low_num
Cut_high_num
Cut_log_rank_pvalue
APs
APG
Corelated probeId
Normal mean promoter activity
Tumor mean promoter activity
Normal mean methylation value
Tumor mean methylation value
LASSO_coef
Promoter_TSS_position
TranscriptId
Probe_locus
Distance to TSS
Meth_cutpoint
Cut_low_num
Cut_high_num
Cut_log_rank_pvalue
APs
APG
Corelated probeId
Normal mean promoter activity
Tumor mean promoter activity
Normal mean methylation value
Tumor mean methylation value
LASSO_coef
Promoter_TSS_position
TranscriptId
Probe_locus
Distance to TSS
Meth_cutpoint
Cut_low_num
Cut_high_num
Cut_log_rank_pvalue
APs
APG
Corelated probeId
Normal mean promoter activity
Tumor mean promoter activity
Normal mean methylation value
Tumor mean methylation value
LASSO_coef
Promoter_TSS_position
TranscriptId
Probe_locus
Distance to TSS
Meth_cutpoint
Cut_low_num
Cut_high_num
Cut_log_rank_pvalue
APs
APG
Corelated probeId
Normal mean promoter activity
Tumor mean promoter activity
Normal mean methylation value
Tumor mean methylation value
LASSO_coef
Promoter_TSS_position
TranscriptId
Probe_locus
Distance to TSS
Meth_cutpoint
Cut_low_num
Cut_high_num
Cut_log_rank_pvalue
APs
APG
Corelated probeId
Normal mean promoter activity
Tumor mean promoter activity
Normal mean methylation value
Tumor mean methylation value
LASSO_coef
Promoter_TSS_position
TranscriptId
Probe_locus
Distance to TSS
Meth_cutpoint
Cut_low_num
Cut_high_num
Cut_log_rank_pvalue
APs
APG
Corelated probeId
Normal mean promoter activity
Tumor mean promoter activity
Normal mean methylation value
Tumor mean methylation value
LASSO_coef
Promoter_TSS_position
TranscriptId
Probe_locus
Distance to TSS
Meth_cutpoint
Cut_low_num
Cut_high_num
Cut_log_rank_pvalue
APs
APG
Corelated probeId
Normal mean promoter activity
Tumor mean promoter activity
Normal mean methylation value
Tumor mean methylation value
LASSO_coef
Promoter_TSS_position
TranscriptId
Probe_locus
Distance to TSS
Meth_cutpoint
Cut_low_num
Cut_high_num
Cut_log_rank_pvalue
APs
APG
Corelated probeId
Normal mean promoter activity
Tumor mean promoter activity
Normal mean methylation value
Tumor mean methylation value
LASSO_coef
Promoter_TSS_position
TranscriptId
Probe_locus
Distance to TSS
Meth_cutpoint
Cut_low_num
Cut_high_num
Cut_log_rank_pvalue
APs
APG
Corelated probeId
Normal mean promoter activity
Tumor mean promoter activity
Normal mean methylation value
Tumor mean methylation value
LASSO_coef
Promoter_TSS_position
TranscriptId
Probe_locus
Distance to TSS
Meth_cutpoint
Cut_low_num
Cut_high_num
Cut_log_rank_pvalue
APs
APG
Corelated probeId
Normal mean promoter activity
Tumor mean promoter activity
Normal mean methylation value
Tumor mean methylation value
LASSO_coef
Promoter_TSS_position
TranscriptId
Probe_locus
Distance to TSS
Meth_cutpoint
Cut_low_num
Cut_high_num
Cut_log_rank_pvalue
APs
APG
Corelated probeId
Normal mean promoter activity
Tumor mean promoter activity
Normal mean methylation value
Tumor mean methylation value
LASSO_coef
Promoter_TSS_position
TranscriptId
Probe_locus
Distance to TSS
Meth_cutpoint
Cut_low_num
Cut_high_num
Cut_log_rank_pvalue
APs
APG
Corelated probeId
Normal mean promoter activity
Tumor mean promoter activity
Normal mean methylation value
Tumor mean methylation value
LASSO_coef
Promoter_TSS_position
TranscriptId
Probe_locus
Distance to TSS
Meth_cutpoint
Cut_low_num
Cut_high_num
Cut_log_rank_pvalue
APs
APG
Corelated probeId
Normal mean promoter activity
Tumor mean promoter activity
Normal mean methylation value
Tumor mean methylation value
LASSO_coef
Promoter_TSS_position
TranscriptId
Probe_locus
Distance to TSS
Meth_cutpoint
Cut_low_num
Cut_high_num
Cut_log_rank_pvalue
APs
APG
Corelated probeId
Normal mean promoter activity
Tumor mean promoter activity
Normal mean methylation value
Tumor mean methylation value
LASSO_coef
Promoter_TSS_position
TranscriptId
Probe_locus
Distance to TSS
Meth_cutpoint
Cut_low_num
Cut_high_num
Cut_log_rank_pvalue
APs
APG
Corelated probeId
Normal mean promoter activity
Tumor mean promoter activity
Normal mean methylation value
Tumor mean methylation value
LASSO_coef
Promoter_TSS_position
TranscriptId
Probe_locus
Distance to TSS
Meth_cutpoint
Cut_low_num
Cut_high_num
Cut_log_rank_pvalue
APs
APG
Corelated probeId
Normal mean promoter activity
Tumor mean promoter activity
Normal mean methylation value
Tumor mean methylation value
LASSO_coef
Promoter_TSS_position
TranscriptId
Probe_locus
Distance to TSS
Meth_cutpoint
Cut_low_num
Cut_high_num
Cut_log_rank_pvalue
APs
APG
Corelated probeId
Normal mean promoter activity
Tumor mean promoter activity
Normal mean methylation value
Tumor mean methylation value
LASSO_coef
Promoter_TSS_position
TranscriptId
Probe_locus
Distance to TSS
Meth_cutpoint
Cut_low_num
Cut_high_num
Cut_log_rank_pvalue
APs
APG
Corelated probeId
Normal mean promoter activity
Tumor mean promoter activity
Normal mean methylation value
Tumor mean methylation value
LASSO_coef
Promoter_TSS_position
TranscriptId
Probe_locus
Distance to TSS
Meth_cutpoint
Cut_low_num
Cut_high_num
Cut_log_rank_pvalue
APs
APG
Corelated probeId
Normal mean promoter activity
Tumor mean promoter activity
Normal mean methylation value
Tumor mean methylation value
LASSO_coef
Promoter_TSS_position
TranscriptId
Probe_locus
Distance to TSS
Meth_cutpoint
Cut_low_num
Cut_high_num
Cut_log_rank_pvalue
APs
APG
Corelated probeId
Normal mean promoter activity
Tumor mean promoter activity
Normal mean methylation value
Tumor mean methylation value
LASSO_coef
Promoter_TSS_position
TranscriptId
Probe_locus
Distance to TSS
Meth_cutpoint
Cut_low_num
Cut_high_num
Cut_log_rank_pvalue
APs
APG
Corelated probeId
Normal mean promoter activity
Tumor mean promoter activity
Normal mean methylation value
Tumor mean methylation value
LASSO_coef
Promoter_TSS_position
TranscriptId
Probe_locus
Distance to TSS
Meth_cutpoint
Cut_low_num
Cut_high_num
Cut_log_rank_pvalue
APs
APG
Corelated probeId
Normal mean promoter activity
Tumor mean promoter activity
Normal mean methylation value
Tumor mean methylation value
LASSO_coef
Promoter_TSS_position
TranscriptId
Probe_locus
Distance to TSS
Meth_cutpoint
Cut_low_num
Cut_high_num
Cut_log_rank_pvalue
APs
APG
Corelated probeId
Normal mean promoter activity
Tumor mean promoter activity
Normal mean methylation value
Tumor mean methylation value
LASSO_coef
Promoter_TSS_position
TranscriptId
Probe_locus
Distance to TSS
Meth_cutpoint
Cut_low_num
Cut_high_num
Cut_log_rank_pvalue
APs
APG
Corelated probeId
Normal mean promoter activity
Tumor mean promoter activity
Normal mean methylation value
Tumor mean methylation value
LASSO_coef
Promoter_TSS_position
TranscriptId
Probe_locus
Distance to TSS
Meth_cutpoint
Cut_low_num
Cut_high_num
Cut_log_rank_pvalue
APs
APG
Corelated probeId
Normal mean promoter activity
Tumor mean promoter activity
Normal mean methylation value
Tumor mean methylation value
LASSO_coef
Promoter_TSS_position
TranscriptId
Probe_locus
Distance to TSS
Meth_cutpoint
Cut_low_num
Cut_high_num
Cut_log_rank_pvalue
APs
APG
Corelated probeId
Normal mean promoter activity
Tumor mean promoter activity
Normal mean methylation value
Tumor mean methylation value
LASSO_coef
Promoter_TSS_position
TranscriptId
Probe_locus
Distance to TSS
Meth_cutpoint
Cut_low_num
Cut_high_num
Cut_log_rank_pvalue
APs
APG
Corelated probeId
Normal mean promoter activity
Tumor mean promoter activity
Normal mean methylation value
Tumor mean methylation value
LASSO_coef
Promoter_TSS_position
TranscriptId
Probe_locus
Distance to TSS
Meth_cutpoint
Cut_low_num
Cut_high_num
Cut_log_rank_pvalue
APs
APG
Corelated probeId
Normal mean promoter activity
Tumor mean promoter activity
Normal mean methylation value
Tumor mean methylation value
LASSO_coef
Promoter_TSS_position
TranscriptId
Probe_locus
Distance to TSS
Meth_cutpoint
Cut_low_num
Cut_high_num
Cut_log_rank_pvalue
APs
APG
Corelated probeId
Normal mean promoter activity
Tumor mean promoter activity
Normal mean methylation value
Tumor mean methylation value
LASSO_coef
Promoter_TSS_position
TranscriptId
Probe_locus
Distance to TSS
Meth_cutpoint
Cut_low_num
Cut_high_num
Cut_log_rank_pvalue
APs
APG
Corelated probeId
Normal mean promoter activity
Tumor mean promoter activity
Normal mean methylation value
Tumor mean methylation value
LASSO_coef
Promoter_TSS_position
TranscriptId
Probe_locus
Distance to TSS
Meth_cutpoint
Cut_low_num
Cut_high_num
Cut_log_rank_pvalue
APs
APG
Corelated probeId
Normal mean promoter activity
Tumor mean promoter activity
Normal mean methylation value
Tumor mean methylation value
LASSO_coef
Promoter_TSS_position
TranscriptId
Probe_locus
Distance to TSS
Meth_cutpoint
Cut_low_num
Cut_high_num
Cut_log_rank_pvalue
APs
APG
Corelated probeId
Normal mean promoter activity
Tumor mean promoter activity
Normal mean methylation value
Tumor mean methylation value
LASSO_coef
Promoter_TSS_position
TranscriptId
Probe_locus
Distance to TSS
Meth_cutpoint
Cut_low_num
Cut_high_num
Cut_log_rank_pvalue
APs
APG
Corelated probeId
Normal mean promoter activity
Tumor mean promoter activity
Normal mean methylation value
Tumor mean methylation value
LASSO_coef
Promoter_TSS_position
TranscriptId
Probe_locus
Distance to TSS
Meth_cutpoint
Cut_low_num
Cut_high_num
Cut_log_rank_pvalue
APs
APG
Corelated probeId
Normal mean promoter activity
Tumor mean promoter activity
Normal mean methylation value
Tumor mean methylation value
LASSO_coef
Promoter_TSS_position
TranscriptId
Probe_locus
Distance to TSS
Meth_cutpoint
Cut_low_num
Cut_high_num
Cut_log_rank_pvalue
APs
APG
Corelated probeId
Normal mean promoter activity
Tumor mean promoter activity
Normal mean methylation value
Tumor mean methylation value
LASSO_coef
Promoter_TSS_position
TranscriptId
Probe_locus
Distance to TSS
Meth_cutpoint
Cut_low_num
Cut_high_num
Cut_log_rank_pvalue
APs
APG
Corelated probeId
Normal mean promoter activity
Tumor mean promoter activity
Normal mean methylation value
Tumor mean methylation value
LASSO_coef
Promoter_TSS_position
TranscriptId
Probe_locus
Distance to TSS
Meth_cutpoint
Cut_low_num
Cut_high_num
Cut_log_rank_pvalue
APs
APG
Corelated probeId
Normal mean promoter activity
Tumor mean promoter activity
Normal mean methylation value
Tumor mean methylation value
LASSO_coef
Promoter_TSS_position
TranscriptId
Probe_locus
Distance to TSS
Meth_cutpoint
Cut_low_num
Cut_high_num
Cut_log_rank_pvalue
APs
APG
Corelated probeId
Normal mean promoter activity
Tumor mean promoter activity
Normal mean methylation value
Tumor mean methylation value
LASSO_coef
Promoter_TSS_position
TranscriptId
Probe_locus
Distance to TSS
Meth_cutpoint
Cut_low_num
Cut_high_num
Cut_log_rank_pvalue
APs
APG
Corelated probeId
Normal mean promoter activity
Tumor mean promoter activity
Normal mean methylation value
Tumor mean methylation value
LASSO_coef
Promoter_TSS_position
TranscriptId
Probe_locus
Distance to TSS
Meth_cutpoint
Cut_low_num
Cut_high_num
Cut_log_rank_pvalue
APs
APG
Corelated probeId
Normal mean promoter activity
Tumor mean promoter activity
Normal mean methylation value
Tumor mean methylation value
LASSO_coef
Promoter_TSS_position
TranscriptId
Probe_locus
Distance to TSS
Meth_cutpoint
Cut_low_num
Cut_high_num
Cut_log_rank_pvalue
APs
APG
Corelated probeId
Normal mean promoter activity
Tumor mean promoter activity
Normal mean methylation value
Tumor mean methylation value
LASSO_coef
Promoter_TSS_position
TranscriptId
Probe_locus
Distance to TSS
Meth_cutpoint
Cut_low_num
Cut_high_num
Cut_log_rank_pvalue
APs
APG
Corelated probeId
Normal mean promoter activity
Tumor mean promoter activity
Normal mean methylation value
Tumor mean methylation value
LASSO_coef
Promoter_TSS_position
TranscriptId
Probe_locus
Distance to TSS
Meth_cutpoint
Cut_low_num
Cut_high_num
Cut_log_rank_pvalue
APs
APG
Corelated probeId
Normal mean promoter activity
Tumor mean promoter activity
Normal mean methylation value
Tumor mean methylation value
LASSO_coef
Promoter_TSS_position
TranscriptId
Probe_locus
Distance to TSS
Meth_cutpoint
Cut_low_num
Cut_high_num
Cut_log_rank_pvalue
APs
APG
Corelated probeId
Normal mean promoter activity
Tumor mean promoter activity
Normal mean methylation value
Tumor mean methylation value
LASSO_coef
Promoter_TSS_position
TranscriptId
Probe_locus
Distance to TSS
Meth_cutpoint
Cut_low_num
Cut_high_num
Cut_log_rank_pvalue
APs
APG
Corelated probeId
Normal mean promoter activity
Tumor mean promoter activity
Normal mean methylation value
Tumor mean methylation value
LASSO_coef
Promoter_TSS_position
TranscriptId
Probe_locus
Distance to TSS
Meth_cutpoint
Cut_low_num
Cut_high_num
Cut_log_rank_pvalue
APs
APG
Corelated probeId
Normal mean promoter activity
Tumor mean promoter activity
Normal mean methylation value
Tumor mean methylation value
LASSO_coef
Promoter_TSS_position
TranscriptId
Probe_locus
Distance to TSS
Meth_cutpoint
Cut_low_num
Cut_high_num
Cut_log_rank_pvalue
APs
APG
Corelated probeId
Normal mean promoter activity
Tumor mean promoter activity
Normal mean methylation value
Tumor mean methylation value
LASSO_coef
Promoter_TSS_position
TranscriptId
Probe_locus
Distance to TSS
Meth_cutpoint
Cut_low_num
Cut_high_num
Cut_log_rank_pvalue
APs
APG
Corelated probeId
Normal mean promoter activity
Tumor mean promoter activity
Normal mean methylation value
Tumor mean methylation value
LASSO_coef
Promoter_TSS_position
TranscriptId
Probe_locus
Distance to TSS
Meth_cutpoint
Cut_low_num
Cut_high_num
Cut_log_rank_pvalue
APs
APG
Corelated probeId
Normal mean promoter activity
Tumor mean promoter activity
Normal mean methylation value
Tumor mean methylation value
LASSO_coef
Promoter_TSS_position
TranscriptId
Probe_locus
Distance to TSS
Meth_cutpoint
Cut_low_num
Cut_high_num
Cut_log_rank_pvalue
APs
APG
Corelated probeId
Normal mean promoter activity
Tumor mean promoter activity
Normal mean methylation value
Tumor mean methylation value
LASSO_coef
Promoter_TSS_position
TranscriptId
Probe_locus
Distance to TSS
Meth_cutpoint
Cut_low_num
Cut_high_num
Cut_log_rank_pvalue
APs
APG
Corelated probeId
Normal mean promoter activity
Tumor mean promoter activity
Normal mean methylation value
Tumor mean methylation value
LASSO_coef
Promoter_TSS_position
TranscriptId
Probe_locus
Distance to TSS
Meth_cutpoint
Cut_low_num
Cut_high_num
Cut_log_rank_pvalue
APs
APG
Corelated probeId
Normal mean promoter activity
Tumor mean promoter activity
Normal mean methylation value
Tumor mean methylation value
LASSO_coef
Promoter_TSS_position
TranscriptId
Probe_locus
Distance to TSS
Meth_cutpoint
Cut_low_num
Cut_high_num
Cut_log_rank_pvalue
APs
APG
Corelated probeId
Normal mean promoter activity
Tumor mean promoter activity
Normal mean methylation value
Tumor mean methylation value
LASSO_coef
Promoter_TSS_position
TranscriptId
Probe_locus
Distance to TSS
Meth_cutpoint
Cut_low_num
Cut_high_num
Cut_log_rank_pvalue
APs
APG
Corelated probeId
Normal mean promoter activity
Tumor mean promoter activity
Normal mean methylation value
Tumor mean methylation value
LASSO_coef
Promoter_TSS_position
TranscriptId
Probe_locus
Distance to TSS
Meth_cutpoint
Cut_low_num
Cut_high_num
Cut_log_rank_pvalue
APs
APG
Corelated probeId
Normal mean promoter activity
Tumor mean promoter activity
Normal mean methylation value
Tumor mean methylation value
LASSO_coef
Promoter_TSS_position
TranscriptId
Probe_locus
Distance to TSS
Meth_cutpoint
Cut_low_num
Cut_high_num
Cut_log_rank_pvalue
APs
APG
Corelated probeId
Normal mean promoter activity
Tumor mean promoter activity
Normal mean methylation value
Tumor mean methylation value
LASSO_coef
Promoter_TSS_position
TranscriptId
Probe_locus
Distance to TSS
Meth_cutpoint
Cut_low_num
Cut_high_num
Cut_log_rank_pvalue
APs
APG
Corelated probeId
Normal mean promoter activity
Tumor mean promoter activity
Normal mean methylation value
Tumor mean methylation value
LASSO_coef
Promoter_TSS_position
TranscriptId
Probe_locus
Distance to TSS
Meth_cutpoint
Cut_low_num
Cut_high_num
Cut_log_rank_pvalue
APs
APG
Corelated probeId
Normal mean promoter activity
Tumor mean promoter activity
Normal mean methylation value
Tumor mean methylation value
LASSO_coef
Promoter_TSS_position
TranscriptId
Probe_locus
Distance to TSS
Meth_cutpoint
Cut_low_num
Cut_high_num
Cut_log_rank_pvalue
APs
APG
Corelated probeId
Normal mean promoter activity
Tumor mean promoter activity
Normal mean methylation value
Tumor mean methylation value
LASSO_coef
Promoter_TSS_position
TranscriptId
Probe_locus
Distance to TSS
Meth_cutpoint
Cut_low_num
Cut_high_num
Cut_log_rank_pvalue
APs
APG
Corelated probeId
Normal mean promoter activity
Tumor mean promoter activity
Normal mean methylation value
Tumor mean methylation value
LASSO_coef
Promoter_TSS_position
TranscriptId
Probe_locus
Distance to TSS
Meth_cutpoint
Cut_low_num
Cut_high_num
Cut_log_rank_pvalue
