# Supplementary material for: A Genome-Wide Investigation of Effects of Aberrant DNA Methylation on the Usage of Alternative Promoters in Hepatocellular Carcinoma
Source: Front Oncol. 2022 Jan 17;11:780266. doi: 10.3389/fonc.2021.780266 (PMC8803206; doi:10.3389/fonc.2021.780266)
Supplement: Supplementary file 1 [file DataSheet_1.zip › Supp_Table_6.xlsx]

## Sheet: mrAP_with_survival
Supplementary_Table 6：Survival analysis results of all mrAPs.
PromoterId	GeneId	Gene_name	Seqnames	Start	Strand	ProbeID	CpG_chrm	CpG_beg	CpG_end	Distance	Correlation-R	Correlation-Pvalue	Alterpromoter	Correlation label	Meth_cutpoint	Cut_low_num	Cut_high_num	Cut_log_rank_pvalue	Cutsurp	TSG_ONG_label
27493	ENSG00000131759.13	RARA	chr17	38465444	+	cg00236832	chr17	38465488	38465490	45	-0.47655	0.00248901	up_regulated	negtive correlation	0.0435586	67	304	2.40722e-08	Sig	ONG
11038	ENSG00000100300.13	TSPO	chr22	43547905	+	cg00343092	chr22	43547973	43547975	69	-0.414324	0.0097059	up_regulated	negtive correlation	0.049924	107	264	0.000828668	Sig	Others
4043	ENSG00000059145.14	UNKL	chr16	1429177	-	cg00454305	chr16	1429904	1429906	-728	-0.369133	0.022567	up_regulated	negtive correlation	0.784163	326	45	0.00159045	Sig	Others
73166	ENSG00000214413.3	BBIP1	chr10	112678694	-	cg00547414	chr10	112677921	112677923	772	-0.54343	0.000422147	up_regulated	negtive correlation	0.0740324	62	311	1.46102e-06	Sig	Others
29893	ENSG00000135424.11	ITGA7	chr12	56101686	-	cg00656647	chr12	56101844	56101846	-159	-0.387804	0.0161407	up_regulated	negtive correlation	0.0187127	124	247	0.0100987	Sig	TSG
10349	ENSG00000097021.15	ACOT7	chr1	6420767	-	cg00821310	chr1	6420732	6420734	34	-0.472328	0.00275197	down_regulated	negtive correlation	0.337435	83	288	0.000871017	Sig	Others
35289	ENSG00000143303.7	RRNAD1	chr1	156699308	+	cg00992913	chr1	156698514	156698516	-793	-0.336701	0.0387325	up_regulated	negtive correlation	0.015519	137	234	0.0202857	Sig	Others
14528	ENSG00000105516.6	DBP	chr19	49140695	-	cg01013600	chr19	49141176	49141178	-482	-0.450734	0.00451266	down_regulated	negtive correlation	0.0999896	195	176	8.76628e-06	Sig	Others
33635	ENSG00000140548.5	ZNF710	chr15	90544624	+	cg01185080	chr15	90543812	90543814	-811	-0.37811	0.0192525	up_regulated	negtive correlation	0.843546	330	41	0.00253897	Sig	Others
29535	ENSG00000134982.12	APC	chr5	112073582	+	cg01240931	chr5	112074042	112074044	461	-0.451597	0.00442691	down_regulated	negtive correlation	0.776734	325	46	0.00457418	Sig	TSG
38683	ENSG00000149781.8	FERMT3	chr11	63975289	+	cg01447914	chr11	63974954	63974956	-334	-0.380084	0.0185812	down_regulated	negtive correlation	0.57892	196	175	0.000193226	Sig	Others
14616	ENSG00000105643.5	ARRDC2	chr19	18117991	+	cg01462053	chr19	18118297	18118299	307	-0.321425	0.0490943	up_regulated	negtive correlation	0.0210248	237	135	0.018883	Sig	Others
4340	ENSG00000063176.11	SPHK2	chr19	49127263	+	cg01597066	chr19	49127505	49127507	243	-0.790923	3.44297e-09	down_regulated	negtive correlation	0.575535	317	54	0.000214625	Sig	Others
65617	ENSG00000198369.5	SPRED2	chr2	65593886	-	cg01751245	chr2	65593760	65593762	125	-0.727378	2.3037e-07	up_regulated	negtive correlation	0.62706	117	254	0.00043459	Sig	Others
36564	ENSG00000145331.9	TRMT10A	chr4	100484887	-	cg01754162	chr4	100484627	100484629	259	-0.398418	0.0132303	down_regulated	negtive correlation	0.0533881	255	117	1.67189e-05	Sig	Others
66143	ENSG00000198815.4	FOXJ3	chr1	42801548	-	cg01990334	chr1	42801333	42801335	214	-0.563346	0.000230962	down_regulated	negtive correlation	0.0228442	265	106	0.22933	Ns	Others
6588	ENSG00000075240.12	GRAMD4	chr22	47016299	+	cg02066590	chr22	47016622	47016624	324	-0.332712	0.041249	up_regulated	negtive correlation	0.81795	67	304	0.020033	Sig	Others
27171	ENSG00000131149.13	GSE1	chr16	85645015	+	cg02075099	chr16	85645062	85645064	48	-0.330168	0.042922	down_regulated	negtive correlation	0.020426	80	291	0.000480013	Sig	Others
58766	ENSG00000182902.9	SLC25A18	chr22	18043139	+	cg02555579	chr22	18043042	18043044	-96	-0.621672	3.10133e-05	up_regulated	negtive correlation	0.622845	132	239	0.000834076	Sig	Others
5170	ENSG00000067646.7	ZFY	chrY	2803112	+	cg02577797	chrY	2802967	2802969	-144	-0.792629	3.01615e-09	down_regulated	negtive correlation	0.0945491	198	293	0.000635438	Sig	Others
40634	ENSG00000154309.7	DISP1	chr1	222988406	+	cg02635260	chr1	222988116	222988118	-289	-0.342742	0.0351608	up_regulated	negtive correlation	0.0949273	330	41	0.00806666	Sig	Others
64568	ENSG00000197283.8	SYNGAP1	chr6	33387847	+	cg02652579	chr6	33386966	33386968	-880	-0.385908	0.0167136	down_regulated	negtive correlation	0.757448	91	280	0.0590622	Ns	Others
13796	ENSG00000104723.16	TUSC3	chr8	15397732	+	cg03032098	chr8	15397898	15397900	167	-0.326771	0.045241	down_regulated	negtive correlation	0.0268115	126	245	0.16059	Ns	Others
9216	ENSG00000089159.11	PXN	chr12	120687964	-	cg03074946	chr12	120687693	120687695	270	-0.5297	0.000626255	down_regulated	negtive correlation	0.701701	110	261	0.0247875	Sig	Others
15798	ENSG00000107796.8	ACTA2	chr10	90751147	-	cg03111039	chr10	90751582	90751584	-436	-0.385857	0.0167294	down_regulated	negtive correlation	0.173975	283	88	8.90964e-05	Sig	Others
26384	ENSG00000130227.12	XPO7	chr8	21823749	+	cg03445287	chr8	21823730	21823732	-18	-0.351039	0.0306985	down_regulated	negtive correlation	0.0889949	42	329	0.0019052	Sig	Others
27788	ENSG00000132329.6	RAMP1	chr2	238767536	+	cg03647559	chr2	238768031	238768033	496	-0.483537	0.00210189	up_regulated	negtive correlation	0.398462	290	81	0.0181079	Sig	Others
53844	ENSG00000173638.14	SLC19A1	chr21	46962385	-	cg03721454	chr21	46961394	46961396	990	-0.360898	0.0260124	up_regulated	negtive correlation	0.564545	42	329	7.45712e-09	Sig	Others
41249	ENSG00000155849.11	ELMO1	chr7	37026114	-	cg03736789	chr7	37025809	37025811	304	-0.837662	5.4613e-11	up_regulated	negtive correlation	0.78422	45	326	0.00243815	Sig	Others
21364	ENSG00000118482.7	PHF3	chr6	64346386	+	cg03741566	chr6	64346778	64346780	393	-0.409796	0.0106164	up_regulated	negtive correlation	0.112733	38	333	0.000148863	Sig	Others
48629	ENSG00000166922.4	SCG5	chr15	32933877	+	cg03846881	chr15	32934835	32934837	959	-0.359705	0.0265457	up_regulated	negtive correlation	0.779686	199	172	3.52282e-05	Sig	Others
27318	ENSG00000131446.11	MGAT1	chr5	180230923	-	cg04212021	chr5	180231083	180231085	-161	-0.3337	0.0406136	down_regulated	negtive correlation	0.72261	136	235	0.0171366	Sig	Others
32490	ENSG00000138735.11	PDE5A	chr4	120548788	-	cg04298196	chr4	120549255	120549257	-468	-0.3309	0.0424346	up_regulated	negtive correlation	0.0191341	270	101	0.122947	Ns	Others
72450	ENSG00000213445.4	SIPA1	chr11	65407337	+	cg04466898	chr11	65407733	65407735	397	-0.386519	0.0165271	down_regulated	negtive correlation	0.635179	193	178	0.000410238	Sig	Others
12815	ENSG00000103034.10	NDRG4	chr16	58533951	+	cg04484415	chr16	58534707	58534709	757	-0.542521	0.000433542	up_regulated	negtive correlation	0.425917	62	309	3.69039e-05	Sig	TSG
30120	ENSG00000135679.17	MDM2	chr12	69202797	+	cg04667586	chr12	69202637	69202639	-159	-0.32159	0.0489709	down_regulated	negtive correlation	0.0171968	91	280	0.000532857	Sig	ONG
30019	ENSG00000135540.7	NHSL1	chr6	139013708	-	cg04805612	chr6	139014286	139014288	-579	-0.434652	0.00639333	down_regulated	negtive correlation	0.0324727	282	89	0.200559	Ns	Others
4044	ENSG00000059145.14	UNKL	chr16	1429687	-	cg04928129	chr16	1429050	1429052	636	-0.320915	0.0494747	up_regulated	negtive correlation	0.0739391	237	134	0.00122222	Sig	Others
24228	ENSG00000125378.11	BMP4	chr14	54423529	-	cg04937184	chr14	54423844	54423846	-316	-0.443457	0.0052939	down_regulated	negtive correlation	0.74838	254	117	0.0147569	Sig	TSG
45569	ENSG00000163637.7	PRICKLE2	chr3	64253655	-	cg05063999	chr3	64253604	64253606	50	-0.3769	0.0196738	down_regulated	negtive correlation	0.015424	80	291	0.00012719	Sig	Others
37917	ENSG00000148187.13	MRRF	chr9	125027741	+	cg05102817	chr9	125028278	125028280	538	-0.460169	0.00364981	up_regulated	negtive correlation	0.844691	88	283	0.00200519	Sig	Others
42876	ENSG00000159314.7	ARHGAP27	chr17	43502997	-	cg05251861	chr17	43503393	43503395	-397	-0.375654	0.0201158	up_regulated	negtive correlation	0.311627	114	257	0.0176059	Sig	Others
60540	ENSG00000185347.13	C14orf80	chr14	105956192	+	cg05252161	chr14	105956198	105956200	7	-0.418247	0.00897186	up_regulated	negtive correlation	0.0121749	37	334	0.0784437	Ns	Others
29833	ENSG00000135374.5	ELF5	chr11	34533375	-	cg05390144	chr11	34533463	34533465	-89	-0.511115	0.00104079	down_regulated	negtive correlation	0.871734	247	124	0.0954709	Ns	Others
22183	ENSG00000120437.7	ACAT2	chr6	160183511	+	cg05504194	chr6	160182623	160182625	-887	-0.326529	0.0454098	up_regulated	negtive correlation	0.0277269	94	278	5.48023e-05	Sig	Others
54270	ENSG00000174405.9	LIG4	chr13	108870716	-	cg05627390	chr13	108871166	108871168	-451	-0.339308	0.0371567	down_regulated	negtive correlation	0.0402972	185	186	0.150226	Ns	Others
73769	ENSG00000215375.2	MYL5	chr4	667369	+	cg05760641	chr4	668292	668294	924	-0.348288	0.0321233	down_regulated	negtive correlation	0.0129273	229	142	0.00525379	Sig	Others
12260	ENSG00000101871.10	MID1	chrX	10851773	-	cg05783039	chrX	10851897	10851899	-125	-0.70799	6.63595e-07	up_regulated	negtive correlation	0.196179	54	317	9.2498e-07	Sig	Others
9705	ENSG00000091428.13	RAPGEF4	chr2	173792880	+	cg05862039	chr2	173792878	173792880	-1	-0.337779	0.0380745	down_regulated	negtive correlation	0.191902	137	235	0.00361942	Sig	Others
42412	ENSG00000158352.11	SHROOM4	chrX	50557302	-	cg05947181	chrX	50557282	50557284	19	-0.358986	0.0268717	down_regulated	negtive correlation	0.596127	82	289	0.0389171	Sig	Others
68633	ENSG00000204256.8	BRD2	chr6	32936942	+	cg06071395	chr6	32937413	32937415	472	-0.414434	0.00968459	up_regulated	negtive correlation	0.018779	62	309	0.00052402	Sig	Others
5237	ENSG00000068028.13	RASSF1	chr3	50374895	-	cg06117233	chr3	50375612	50375614	-718	-0.321261	0.0492164	up_regulated	negtive correlation	0.14709	158	213	0.0486392	Sig	ONG
48247	ENSG00000166483.6	WEE1	chr11	9599332	+	cg06127316	chr11	9599459	9599461	128	-0.478254	0.00238928	up_regulated	negtive correlation	0.273838	44	333	0.00424684	Sig	Others
26657	ENSG00000130600.11	H19	chr11	2017421	-	cg06197492	chr11	2016604	2016606	816	-0.398594	0.0131859	down_regulated	negtive correlation	0.748504	175	196	0.178175	Ns	TSG
35124	ENSG00000143079.10	CTTNBP2NL	chr1	112939141	+	cg06565220	chr1	112938730	112938732	-410	-0.537176	0.000506284	down_regulated	negtive correlation	0.0603362	37	334	0.0271297	Sig	Others
53763	ENSG00000173535.9	TNFRSF10C	chr8	22941868	+	cg06781213	chr8	22941369	22941371	-498	-0.699052	1.05092e-06	up_regulated	negtive correlation	0.659462	271	100	0.228881	Ns	Others
48708	ENSG00000166974.8	MAPRE2	chr18	32621324	+	cg07020962	chr18	32621291	32621293	-32	-0.361966	0.0255425	down_regulated	negtive correlation	0.0359518	285	86	0.109026	Ns	Others
61501	ENSG00000186635.10	ARAP1	chr11	72463448	-	cg07031551	chr11	72463330	72463332	117	-0.400491	0.012717	up_regulated	negtive correlation	0.0558748	181	190	0.000530628	Sig	Others
22338	ENSG00000120742.6	SERP1	chr3	150321015	-	cg07450086	chr3	150320764	150320766	250	-0.3631	0.0250509	down_regulated	negtive correlation	0.317562	333	38	0.00269169	Sig	Others
56249	ENSG00000177830.13	CHID1	chr11	915058	-	cg07659663	chr11	914328	914330	729	-0.617299	3.65587e-05	down_regulated	negtive correlation	0.792345	325	46	0.000124324	Sig	Others
15897	ENSG00000107957.12	SH3PXD2A	chr10	105615301	-	cg07671776	chr10	105615677	105615679	-377	-0.408596	0.0108695	up_regulated	negtive correlation	0.0667057	154	217	0.000180648	Sig	Others
36049	ENSG00000144395.13	CCDC150	chr2	197504278	+	cg07924079	chr2	197504205	197504207	-72	-0.363375	0.0249329	up_regulated	negtive correlation	0.0302556	118	253	3.34424e-06	Sig	Others
18369	ENSG00000112561.13	TFEB	chr6	41691464	-	cg08053935	chr6	41691269	41691271	194	-0.378638	0.0190709	up_regulated	negtive correlation	0.332979	55	316	0.00202943	Sig	Others
63717	ENSG00000196470.7	SIAH1	chr16	48399812	-	cg08209473	chr16	48399768	48399770	43	-0.35203	0.0301981	up_regulated	negtive correlation	0.0900817	265	106	0.00323062	Sig	TSG
21684	ENSG00000119408.12	NEK6	chr9	127020530	+	cg08287471	chr9	127020657	127020659	128	-0.325801	0.0459208	down_regulated	negtive correlation	0.0418879	292	79	0.0644701	Ns	Others
38276	ENSG00000149043.12	SYT8	chr11	1848709	+	cg08387014	chr11	1848741	1848743	33	-0.415091	0.00955851	up_regulated	negtive correlation	0.572762	329	42	0.154799	Ns	Others
12919	ENSG00000103154.5	NECAB2	chr16	84027008	+	cg08580187	chr16	84027870	84027872	863	-0.594789	8.21135e-05	up_regulated	negtive correlation	0.333485	74	297	0.00226156	Sig	Others
56465	ENSG00000178209.10	PLEC	chr8	145016692	-	cg08718031	chr8	145017242	145017244	-551	-0.463575	0.0033757	down_regulated	negtive correlation	0.0545375	122	249	0.00162542	Sig	Others
56466	ENSG00000178209.10	PLEC	chr8	145018126	-	cg08718031	chr8	145017242	145017244	883	-0.416367	0.00931749	down_regulated	negtive correlation	0.0545375	122	249	0.00162542	Sig	Others
47682	ENSG00000165929.8	TC2N	chr14	92333880	-	cg08796342	chr14	92334028	92334030	-149	-0.500753	0.00136472	down_regulated	negtive correlation	0.822463	286	85	0.00386469	Sig	Others
1359	ENSG00000010626.10	LRRC23	chr12	6982733	+	cg09080114	chr12	6983110	6983112	378	-0.557491	0.000276859	up_regulated	negtive correlation	0.0527521	48	323	0.013961	Sig	Others
46913	ENSG00000164898.8	C7orf55	chr7	139025196	+	cg09214955	chr7	139025758	139025760	563	-0.375682	0.0201059	up_regulated	negtive correlation	0.113804	279	94	2.97766e-06	Sig	Others
56150	ENSG00000177685.12	EFCAB4A	chr11	827248	+	cg09253931	chr11	826941	826943	-306	-0.351824	0.0303015	up_regulated	negtive correlation	0.0875448	154	217	0.00162966	Sig	Others
73684	ENSG00000215252.7	GOLGA8B	chr15	34875061	-	cg09399801	chr15	34874182	34874184	878	-0.490845	0.00175458	up_regulated	negtive correlation	0.861573	190	181	0.00095353	Sig	Others
37641	ENSG00000147526.15	TACC1	chr8	38614757	+	cg09560979	chr8	38615234	38615236	478	-0.444885	0.00513195	up_regulated	negtive correlation	0.0226159	106	265	0.00984794	Sig	Others
47202	ENSG00000165246.8	NLGN4Y	chrY	16636409	+	cg09748856	chrY	16636696	16636698	288	-0.619223	3.40164e-05	down_regulated	negtive correlation	0.0495637	157	258	0.000993524	Sig	Others
46675	ENSG00000164659.10	KIAA1324L	chr7	86689015	-	cg09996156	chr7	86688486	86688488	528	-0.325759	0.0459506	down_regulated	negtive correlation	0.0469091	43	328	0.0097028	Sig	Others
58054	ENSG00000181744.4	C3orf58	chr3	143691923	+	cg10116431	chr3	143690927	143690929	-995	-0.336529	0.0388386	down_regulated	negtive correlation	0.0290802	100	271	0.0822109	Ns	Others
37325	ENSG00000146904.4	EPHA1	chr7	143105985	-	cg10228500	chr7	143105594	143105596	390	-0.435097	0.00633333	down_regulated	negtive correlation	0.12516	321	51	0.00206902	Sig	TSG
51160	ENSG00000169856.7	ONECUT1	chr15	53083273	-	cg10422709	chr15	53083977	53083979	-705	-0.385407	0.0168678	down_regulated	negtive correlation	0.664083	44	327	0.000111746	Sig	TSG
57311	ENSG00000179988.9	PSTK	chr10	124713897	+	cg10477193	chr10	124714179	124714181	283	-0.357301	0.0276481	up_regulated	negtive correlation	0.659871	330	41	0.0155744	Sig	Others
64872	ENSG00000197601.8	FAR1	chr11	13690217	+	cg10572969	chr11	13690187	13690189	-29	-0.708898	6.32714e-07	down_regulated	negtive correlation	0.544392	333	38	2.97812e-06	Sig	Others
20587	ENSG00000116663.6	FBXO6	chr1	11724543	+	cg10667970	chr1	11724056	11724058	-486	-0.472121	0.00276549	up_regulated	negtive correlation	0.0425765	39	332	0.0115308	Sig	Others
26941	ENSG00000130844.12	ZNF331	chr19	54024235	+	cg10851698	chr19	54024743	54024745	509	-0.338725	0.0375042	up_regulated	negtive correlation	0.109588	58	313	0.0108037	Sig	Others
17012	ENSG00000110057.3	UNC93B1	chr11	67772452	-	cg11200858	chr11	67772272	67772274	179	-0.592437	8.90515e-05	up_regulated	negtive correlation	0.326342	50	321	0.000108644	Sig	Others
6818	ENSG00000076351.8	SLC46A1	chr17	26731839	-	cg11351837	chr17	26732271	26732273	-433	-0.352	0.0302134	up_regulated	negtive correlation	0.254049	47	324	0.0717691	Ns	Others
65238	ENSG00000197971.10	MBP	chr18	74799607	-	cg11598403	chr18	74799499	74799501	107	-0.453301	0.00426199	down_regulated	negtive correlation	0.895332	327	44	0.00445841	Sig	Others
43425	ENSG00000160299.12	PCNT	chr21	47744802	+	cg11628223	chr21	47745640	47745642	839	-0.324933	0.046537	up_regulated	negtive correlation	0.405943	166	214	0.000179618	Sig	Others
16917	ENSG00000109846.3	CRYAB	chr11	111784071	-	cg11694519	chr11	111783562	111783564	508	-0.395794	0.0139049	down_regulated	negtive correlation	0.867129	328	44	0.0909763	Ns	ONG
64613	ENSG00000197332.7	ZNF833P	chr19	11750591	+	cg11773346	chr19	11750909	11750911	319	-0.32637	0.045521	up_regulated	negtive correlation	0.0247831	60	311	0.0180443	Sig	Others
26067	ENSG00000129493.10	HEATR5A	chr14	31889501	-	cg11867950	chr14	31890051	31890053	-551	-0.327446	0.0447718	up_regulated	negtive correlation	0.0381917	121	250	2.10328e-05	Sig	Others
4578	ENSG00000064932.11	SBNO2	chr19	1132220	-	cg12255995	chr19	1132536	1132538	-317	-0.395519	0.0139772	down_regulated	negtive correlation	0.556579	132	239	0.00293949	Sig	Others
15554	ENSG00000107104.14	KANK1	chr9	470291	+	cg12291741	chr9	470108	470110	-182	-0.34342	0.0347772	up_regulated	negtive correlation	0.0543201	105	266	0.013356	Sig	TSG
90604	ENSG00000240344.4	PPIL3	chr2	201753302	-	cg12465398	chr2	201753873	201753875	-572	-0.453874	0.00420769	up_regulated	negtive correlation	0.0476287	224	147	0.0160212	Sig	Others
43167	ENSG00000159899.10	NPR2	chr9	35792151	+	cg12876594	chr9	35791797	35791799	-353	-0.377305	0.0195321	down_regulated	negtive correlation	0.0822996	42	329	0.0081521	Sig	Others
56705	ENSG00000178814.11	OPLAH	chr8	145118735	-	cg12890671	chr8	145118863	145118865	-129	-0.34122	0.0360347	down_regulated	negtive correlation	0.982795	298	73	0.31135	Ns	Others
19094	ENSG00000114062.13	UBE3A	chr15	25653795	-	cg12934016	chr15	25654255	25654257	-461	-0.364949	0.0242666	down_regulated	negtive correlation	0.724371	41	330	0.000144471	Sig	Others
51230	ENSG00000169926.5	KLF13	chr15	31632136	+	cg13408344	chr15	31631239	31631241	-896	-0.349799	0.0313342	down_regulated	negtive correlation	0.13316	64	307	0.280861	Ns	Others
79097	ENSG00000226688.2	ENTPD1-AS1	chr10	97667640	-	cg13496098	chr10	97666893	97666895	746	-0.578964	0.00014002	up_regulated	negtive correlation	0.0511766	76	295	4.49047e-06	Sig	Others
43396	ENSG00000160271.10	RALGDS	chr9	136006504	-	cg13520893	chr9	136006117	136006119	386	-0.605851	5.55961e-05	down_regulated	negtive correlation	0.921083	250	121	0.00119874	Sig	ONG
568	ENSG00000005889.11	ZFX	chrX	24169543	+	cg13653808	chrX	24168783	24168785	-759	-0.433716	0.00652098	up_regulated	negtive correlation	0.10863	97	274	0.00305293	Sig	Others
5239	ENSG00000068028.13	RASSF1	chr3	50378411	-	cg13872831	chr3	50377987	50377989	423	-0.369747	0.0223261	down_regulated	negtive correlation	0.559059	288	83	1.39787e-05	Sig	TSG
58866	ENSG00000183011.9	LSMD1	chr17	7788556	-	cg13916266	chr17	7787657	7787659	898	-0.396936	0.0136078	up_regulated	negtive correlation	0.284412	103	269	0.000379115	Sig	Others
9700	ENSG00000091428.13	RAPGEF4	chr2	173600525	+	cg14234152	chr2	173601412	173601414	888	-0.392836	0.0147	up_regulated	negtive correlation	0.187091	211	160	0.0091604	Sig	Others
62736	ENSG00000188629.7	ZNF177	chr19	9473696	+	cg14323854	chr19	9473057	9473059	-638	-0.366103	0.0237876	up_regulated	negtive correlation	0.844576	166	205	0.00026438	Sig	Others
65996	ENSG00000198728.6	LDB1	chr10	103874703	-	cg14325733	chr10	103875133	103875135	-431	-0.576241	0.000153067	up_regulated	negtive correlation	0.0418932	119	252	5.07309e-05	Sig	Others
5673	ENSG00000070614.10	NDST1	chr5	149887674	+	cg14873515	chr5	149887460	149887462	-213	-0.389913	0.015523	down_regulated	negtive correlation	0.857851	326	45	0.00192421	Sig	Others
52819	ENSG00000172164.9	SNTB1	chr8	121825092	-	cg14992108	chr8	121825469	121825471	-378	-0.702843	8.66509e-07	up_regulated	negtive correlation	0.813345	205	166	0.00330199	Sig	Others
16920	ENSG00000109846.3	CRYAB	chr11	111794446	-	cg15318568	chr11	111794345	111794347	100	-0.440678	0.00562174	up_regulated	negtive correlation	0.740003	333	38	0.00928119	Sig	ONG
56700	ENSG00000178809.7	TRIM73	chr7	75027418	+	cg15428835	chr7	75027520	75027522	103	-0.679222	2.75356e-06	up_regulated	negtive correlation	0.545319	63	308	0.00133208	Sig	Others
1953	ENSG00000019144.12	PHLDB1	chr11	118478330	+	cg15558759	chr11	118478938	118478940	609	-0.54083	0.000455474	down_regulated	negtive correlation	0.0214615	49	322	0.230811	Ns	Others
9171	ENSG00000089094.12	KDM2B	chr12	121974140	-	cg15695155	chr12	121973870	121973872	269	-0.534296	0.000549819	down_regulated	negtive correlation	0.656969	286	85	0.000221326	Sig	Others
25499	ENSG00000128294.11	TPST2	chr22	26961334	-	cg15788059	chr22	26961236	26961238	97	-0.381427	0.0181355	up_regulated	negtive correlation	0.9633	93	278	0.000559894	Sig	Others
13485	ENSG00000104205.8	SGK3	chr8	67687449	+	cg15821835	chr8	67686766	67686768	-682	-0.327561	0.0446928	up_regulated	negtive correlation	0.045973	87	284	0.0321259	Sig	Others
57043	ENSG00000179409.6	GEMIN4	chr17	656016	-	cg15825264	chr17	655739	655741	276	-0.33617	0.0390601	down_regulated	negtive correlation	0.0300812	267	104	0.0944812	Ns	Others
44104	ENSG00000161835.6	GRASP	chr12	52400724	+	cg15994467	chr12	52401522	52401524	799	-0.5525	0.000322269	down_regulated	negtive correlation	0.848466	242	129	0.00401098	Sig	Others
6326	ENSG00000073910.15	FRY	chr13	32605437	+	cg16158863	chr13	32605217	32605219	-219	-0.368223	0.0229278	up_regulated	negtive correlation	0.0534874	77	294	0.00181947	Sig	Others
4896	ENSG00000066136.15	NFYC	chr1	41175029	+	cg16167741	chr1	41174792	41174794	-236	-0.342629	0.0352253	down_regulated	negtive correlation	0.119048	269	102	0.018033	Sig	Others
32651	ENSG00000138835.18	RGS3	chr9	116226009	+	cg16191087	chr9	116225763	116225765	-245	-0.424125	0.00796092	up_regulated	negtive correlation	0.358262	187	184	0.20142	Ns	Others
37371	ENSG00000147010.13	SH3KBP1	chrX	19689116	-	cg16399859	chrX	19689069	19689071	46	-0.56773	0.000201197	up_regulated	negtive correlation	0.131829	40	331	1.69225e-06	Sig	Others
11755	ENSG00000101004.10	NINL	chr20	25566153	-	cg16686733	chr20	25566562	25566564	-410	-0.341049	0.0361339	up_regulated	negtive correlation	0.0414622	46	325	0.00615696	Sig	ONG
61499	ENSG00000186635.10	ARAP1	chr11	72433403	-	cg16695389	chr11	72433395	72433397	7	-0.478213	0.00239163	down_regulated	negtive correlation	0.026382	128	243	4.46937e-05	Sig	Others
55450	ENSG00000176531.6	PHLDB3	chr19	44009087	-	cg17121205	chr19	44009352	44009354	-266	-0.422406	0.00824602	up_regulated	negtive correlation	0.737667	91	280	0.000100827	Sig	Others
62690	ENSG00000188554.9	NBR1	chr17	41322498	+	cg17379558	chr17	41322481	41322483	-16	-0.356349	0.0280952	down_regulated	negtive correlation	0.0561443	276	95	1.68289e-05	Sig	Others
14527	ENSG00000105516.6	DBP	chr19	49137893	-	cg17413078	chr19	49137697	49137699	195	-0.364041	0.0246493	up_regulated	negtive correlation	0.0288898	51	320	0.027869	Sig	Others
39585	ENSG00000152061.17	RABGAP1L	chr1	174933905	+	cg17516247	chr1	174933573	174933575	-331	-0.441535	0.00551884	down_regulated	negtive correlation	0.889053	281	90	0.00223115	Sig	Others
73073	ENSG00000214253.4	FIS1	chr7	100888012	-	cg17944572	chr7	100888747	100888749	-736	-0.409885	0.0105976	up_regulated	negtive correlation	0.236026	227	144	0.030903	Sig	Others
92322	ENSG00000243414.4	TICAM2	chr5	114938176	-	cg18098750	chr5	114937647	114937649	528	-0.577655	0.000146162	down_regulated	negtive correlation	0.103867	263	108	1.61449e-05	Sig	Others
23068	ENSG00000122641.9	INHBA	chr7	41742706	-	cg18413237	chr7	41742794	41742796	-89	-0.458775	0.00376744	up_regulated	negtive correlation	0.859033	191	180	0.201775	Ns	Others
27965	ENSG00000132535.14	DLG4	chr17	7123021	-	cg18420143	chr17	7123124	7123126	-104	-0.377321	0.0195265	down_regulated	negtive correlation	0.0268836	322	49	2.77502e-05	Sig	Others
58118	ENSG00000181894.10	ZNF329	chr19	58666477	-	cg18756545	chr19	58666862	58666864	-386	-0.334722	0.0399649	down_regulated	negtive correlation	0.0373961	61	310	4.71428e-06	Sig	Others
15892	ENSG00000107957.12	SH3PXD2A	chr10	105421462	-	cg19007269	chr10	105420500	105420502	961	-0.365171	0.0241739	down_regulated	negtive correlation	0.0603004	62	309	0.34702	Ns	Others
53841	ENSG00000173638.14	SLC19A1	chr21	46954620	-	cg19074198	chr21	46954057	46954059	562	-0.358468	0.0271085	down_regulated	negtive correlation	0.483542	111	260	0.00855293	Sig	Others
62475	ENSG00000188191.10	PRKAR1B	chr7	752209	-	cg19087971	chr7	751232	751234	976	-0.415995	0.00938725	down_regulated	negtive correlation	0.688902	124	247	0.000706728	Sig	Others
54498	ENSG00000174827.9	PDZK1	chr1	145726918	+	cg19353949	chr1	145726978	145726980	61	-0.323124	0.0478415	up_regulated	negtive correlation	0.557832	145	226	0.00017905	Sig	Others
64685	ENSG00000197415.7	VEPH1	chr3	157251408	-	cg19453154	chr3	157250626	157250628	781	-0.347199	0.0327022	up_regulated	negtive correlation	0.135017	115	256	0.0202748	Sig	Others
54792	ENSG00000175265.13	GOLGA8A	chr15	34729667	-	cg19701378	chr15	34730070	34730072	-404	-0.537279	0.000504779	down_regulated	negtive correlation	0.613849	266	120	0.000336424	Sig	Others
37376	ENSG00000147010.13	SH3KBP1	chrX	19817869	-	cg20216854	chrX	19817871	19817873	-3	-0.414658	0.0096415	down_regulated	negtive correlation	0.766435	253	118	0.0196059	Sig	Others
3654	ENSG00000054282.11	SDCCAG8	chr1	243651117	+	cg20276962	chr1	243651345	243651347	229	-0.426241	0.00762179	down_regulated	negtive correlation	0.848766	322	49	0.000327046	Sig	Others
36594	ENSG00000145362.12	ANK2	chr4	113739265	+	cg20360704	chr4	113739169	113739171	-95	-0.336327	0.0389629	up_regulated	negtive correlation	0.233445	331	40	0.0425858	Sig	Others
10350	ENSG00000097021.15	ACOT7	chr1	6445873	-	cg20414935	chr1	6445871	6445873	1	-0.326094	0.0457149	up_regulated	negtive correlation	0.442671	49	322	0.0180244	Sig	Others
29911	ENSG00000135441.3	BLOC1S1	chr12	56110076	+	cg20688987	chr12	56110161	56110163	86	-0.384923	0.0170177	up_regulated	negtive correlation	0.0308333	94	277	0.00113059	Sig	Others
36565	ENSG00000145331.9	TRMT10A	chr4	100485189	-	cg20713333	chr4	100484891	100484893	297	-0.36161	0.0256982	up_regulated	negtive correlation	0.0281225	87	284	0.0185504	Sig	Others
52589	ENSG00000171840.7	NINJ2	chr12	772945	-	cg20781967	chr12	772687	772689	257	-0.498611	0.00144181	up_regulated	negtive correlation	0.593661	80	291	0.00151396	Sig	Others
40901	ENSG00000154874.10	CCDC144B	chr17	18528930	-	cg20995835	chr17	18528588	18528590	341	-0.605201	5.69087e-05	down_regulated	negtive correlation	0.361271	38	333	0.0921689	Ns	Others
37640	ENSG00000147526.15	TACC1	chr8	38585704	+	cg21708058	chr8	38585601	38585603	-102	-0.424365	0.0079219	down_regulated	negtive correlation	0.71903	288	83	0.0377664	Sig	Others
16569	ENSG00000109099.9	PMP22	chr17	15165906	-	cg21773967	chr17	15166046	15166048	-141	-0.476773	0.00247574	down_regulated	negtive correlation	0.0404276	85	286	0.000584957	Sig	Others
11123	ENSG00000100348.5	TXN2	chr22	36877387	-	cg21778268	chr22	36877728	36877730	-342	-0.320863	0.0495139	up_regulated	negtive correlation	0.0734219	164	207	0.00206906	Sig	Others
10701	ENSG00000100031.14	GGT1	chr22	25003588	+	cg22123459	chr22	25003498	25003500	-89	-0.61492	3.99399e-05	down_regulated	negtive correlation	0.356476	70	301	0.0815826	Ns	Others
26944	ENSG00000130844.12	ZNF331	chr19	54041333	+	cg22475353	chr19	54041162	54041164	-170	-0.47644	0.00249557	down_regulated	negtive correlation	0.168548	88	283	0.0134842	Sig	Others
18916	ENSG00000113621.10	TXNDC15	chr5	134210786	+	cg22570053	chr5	134210838	134210840	53	-0.371479	0.0216582	up_regulated	negtive correlation	0.0817582	119	252	1.58463e-05	Sig	Others
40427	ENSG00000153993.9	SEMA3D	chr7	84816171	-	cg23151024	chr7	84815939	84815941	231	-0.405673	0.0115076	down_regulated	negtive correlation	0.0374512	45	326	0.00322843	Sig	Others
21131	ENSG00000117676.9	RPS6KA1	chr1	26872333	+	cg23229016	chr1	26872524	26872526	192	-0.387893	0.0161144	down_regulated	negtive correlation	0.771586	297	74	0.0217184	Sig	Others
64253	ENSG00000196968.6	FUT11	chr10	75533363	+	cg23231163	chr10	75533349	75533351	-13	-0.325861	0.0458787	up_regulated	negtive correlation	0.207794	208	163	0.0206764	Sig	Others
56796	ENSG00000178974.5	FBXO34	chr14	55817507	+	cg23234828	chr14	55818340	55818342	834	-0.324455	0.0468788	up_regulated	negtive correlation	0.875513	199	177	0.1005	Ns	Others
35732	ENSG00000143819.8	EPHX1	chr1	226013055	+	cg23992403	chr1	226012346	226012348	-708	-0.425185	0.00778944	down_regulated	negtive correlation	0.282532	65	306	0.0909578	Ns	Others
3190	ENSG00000048342.11	CC2D2A	chr4	15471489	+	cg24225360	chr4	15471698	15471700	210	-0.488846	0.00184419	down_regulated	negtive correlation	0.712946	326	45	0.0249083	Sig	Others
3876	ENSG00000056972.14	TRAF3IP2	chr6	111888563	-	cg24634333	chr6	111887833	111887835	729	-0.490836	0.00175496	up_regulated	negtive correlation	0.595932	56	315	0.000561162	Sig	Others
38847	ENSG00000150527.12	CTAGE5	chr14	39735172	+	cg24743156	chr14	39734963	39734965	-208	-0.326223	0.0456243	up_regulated	negtive correlation	0.205499	73	298	0.000416832	Sig	Others
10967	ENSG00000100243.16	CYB5R3	chr22	43040515	-	cg25044876	chr22	43041145	43041147	-631	-0.501898	0.00132502	up_regulated	negtive correlation	0.172086	73	298	0.0105136	Sig	Others
30849	ENSG00000136560.9	TANK	chr2	161993419	+	cg25058482	chr2	161993314	161993316	-104	-0.390931	0.0152322	down_regulated	negtive correlation	0.850624	327	44	0.0183612	Sig	TSG
73071	ENSG00000214253.4	FIS1	chr7	100884458	-	cg25385322	chr7	100884093	100884095	364	-0.322161	0.0485481	up_regulated	negtive correlation	0.957827	98	273	0.00302353	Sig	Others
52540	ENSG00000171793.9	CTPS1	chr1	41445780	+	cg26272893	chr1	41445792	41445794	13	-0.412157	0.0101329	up_regulated	negtive correlation	0.0142015	150	221	0.0249924	Sig	Others
59524	ENSG00000183963.14	SMTN	chr22	31460091	+	cg26683361	chr22	31460130	31460132	40	-0.444679	0.00515509	up_regulated	negtive correlation	0.757234	215	156	0.192917	Ns	Others
39793	ENSG00000152558.10	TMEM123	chr11	102323097	-	cg26732287	chr11	102322741	102322743	355	-0.384485	0.0171545	down_regulated	negtive correlation	0.0530022	308	63	0.000455847	Sig	Others
55268	ENSG00000176155.14	CCDC57	chr17	80064463	-	cg26928858	chr17	80064437	80064439	25	-0.498601	0.0014422	down_regulated	negtive correlation	0.183312	236	135	0.00724861	Sig	Others
36596	ENSG00000145362.12	ANK2	chr4	114038149	+	cg27028281	chr4	114038453	114038455	305	-0.780027	7.79666e-09	up_regulated	negtive correlation	0.860746	284	87	0.0209547	Sig	Others
8036	ENSG00000082641.11	NFE2L1	chr17	46133314	+	cg27050612	chr17	46133197	46133199	-116	-0.507449	0.00114662	up_regulated	negtive correlation	0.435554	157	214	0.0310713	Sig	Others
93206	ENSG00000245571.2	AP001258.4	chr11	58910488	-	cg27109163	chr11	58910236	58910238	251	-0.43721	0.00605528	up_regulated	negtive correlation	0.0472273	277	94	0.00553702	Sig	Others
27941	ENSG00000132507.13	EIF5A	chr17	7210318	+	cg27482485	chr17	7210795	7210797	478	-0.390376	0.0153901	down_regulated	negtive correlation	0.0813325	323	48	0.0194119	Sig	Others
62483	ENSG00000188206.5	HNRNPU-AS1	chr1	245017805	-	ch.1.4885626R	chr1	245017807	245017808	-3	-0.372533	0.0212597	up_regulated	negtive correlation	0.0754789	224	151	2.80675e-07	Sig	Others
26657	ENSG00000130600.11	H19	chr11	2017421	-	cg06197492	chr11	2016604	2016606	816	-0.398594	0.0131859	down_regulated	negtive correlation	0.748504	175	196	0.178175	Ns	ONG

## Sheet: Abbreviations
PromoterId	PromoterId
GeneId	Gene Ensembl ID
Gene_name	Gene Symbol
Seqnames	Chromosomal location of genes
Start	Start position of merged transcripts (promoter)
Strand	Direction of genetic coding
ProbeID	Chip Probe Label
CpG_chrm	Coordinates of CpG loci
CpG_beg	Coordinates of CpG loci
CpG_end	Coordinates of CpG loci
Distance	Distance of the CpG site from the transcription start site
Correlation-R	Correlation analysis coefficient between methylation status and promoter activity
Correlation-Pvalue	Correlation test between methylation status and promoter activity
Alterpromoter	Whether it is belongs to alternative promoter
Correlation label	Correlation analysis coefficients between methylation status and promoter activity Label
Meth_cutpoint	the best cutoff methylation beta value
Cut_low_num	The number of patient in low methylation group
Cut_high_num	The number of patient in high methylation group
Cut_log_rank_pvalue	Kaplan-Meier analysis a p-value
Cutsurp	Kaplan-Meier analysis a p-value_label
TSG_ONG_label	Is the gene belongs to TSG, ONG, or others
