# Supplementary material for: A Genome-Wide Investigation of Effects of Aberrant DNA Methylation on the Usage of Alternative Promoters in Hepatocellular Carcinoma
Source: Front Oncol. 2022 Jan 17;11:780266. doi: 10.3389/fonc.2021.780266 (PMC8803206; doi:10.3389/fonc.2021.780266)
Supplement: Supplementary file 1 [file DataSheet_1.zip › Supp_Table_7.xlsx]

## Sheet: RNAseq_mapping_Statistics
Supplementary_Table6：Quality control information of RNA-seq and WGBS validation data.
Sequencing Reads and mapping reads
sample	Number of input reads	Uniquely mapped reads number	Uniquely mapped reads %
GX154044T	48500672	46042244	94.93%
GX154044N	52543542	50041249	95.24%
GX157272T	44239141	41757973	94.39%
GX157272N	51017332	47783862	93.66%

## Sheet: WGBS_Statistics_results
Supplementary_Table 7：Quality control information of RNA-seq and WGBS validation data.
Sequencing Reads and aligned reads
sample	Total_read_pairs	Aligned_pairs	Aligned_rate	Unique_pairs	Unique_rate	Non_unique_pairs	Non_unique_rate	bisulfite conversion ratio	duplication_rate	Depth
GX154044T	357312313	292992523	0.81999	285057618	0.797783	7934905	0.0222072	0.978188	15.67%	24.2453
GX154044N	460591639	380851933	0.826875	369954649	0.803216	10897284	0.0236593	0.979875	17.72%	31.1518
GX157272T	402530466	323101374	0.802676	310779853	0.772065	12321521	0.0306102	0.97576	16.54%	26.6678
GX157272N	418111745	343062073	0.820503	332256016	0.794658	10806057	0.0258449	0.978595	16.26%	27.7564
Reads depth and coverage
sample	>= 1X	>= 3X	>= 5X	>= 10X	>= 15X	>= 20X	>= 30X	>= 50X
GX154044T	0.8911	0.8695	0.8358	0.7192	0.5948	0.4835	0.3104	0.1182
GX154044N	0.8939	0.8826	0.8653	0.7968	0.7071	0.6134	0.4463	0.2099
GX157272T	0.8971	0.8815	0.8561	0.7575	0.6394	0.5268	0.3479	0.1425
GX157272N	0.8974	0.8818	0.8579	0.7718	0.6694	0.5684	0.3951	0.1622
CpG depth and coverage
sample	1X	2X	3X	4X	5X	6X	10X	15X	20X	30X
GX154044T	0.929799	0.882617	0.827164	0.767775	0.707522	0.648786	0.448386	0.282855	0.182538	0.0795098
GX154044N	0.943493	0.912888	0.875706	0.834992	0.792742	0.749786	0.580851	0.404791	0.281583	0.140745
GX157272T	0.942211	0.905306	0.859534	0.808333	0.75467	0.7005	0.501161	0.319693	0.206091	0.0906165
GX157272N	0.940209	0.900718	0.854885	0.806615	0.757596	0.708796	0.526946	0.352595	0.236675	0.107672
Mean methylation ratio for C, CG, CH, CHG and CHH
sample_id	MeanRatioC	MeanRatioCG	MeanRatioCH	MeanRatioCHG	MeanRatioCHH
GX154044T	0.0401698	0.767055	0.0212831	0.0202119	0.0215867
GX154044N	0.0378332	0.751623	0.0195096	0.0176016	0.0200525
GX157272T	0.0398702	0.656358	0.0238976	0.0226713	0.0242463
GX157272N	0.0404751	0.768504	0.0217404	0.0208297	0.0219991
