# Supplementary material for: A Genome-Wide Investigation of Effects of Aberrant DNA Methylation on the Usage of Alternative Promoters in Hepatocellular Carcinoma
Source: Front Oncol. 2022 Jan 17;11:780266. doi: 10.3389/fonc.2021.780266 (PMC8803206; doi:10.3389/fonc.2021.780266)
Supplement: Supplementary file 1 [file DataSheet_1.zip › Supp_Table_8.xlsx]

## Sheet: Public datasets list
	Supplementary_Table 8：Source data of all Figures and Supplementary Figures.
List of public datasets used in this manuscript	Public dataset list
Data Type	Database	ACC_NUM	Description	URL
RNA-seq raw data and Infinium Human Methylation 450 K Bead Chip	GEO	GSE77276	19 HCC and 19 paired adjacent normal samples	https://www.ncbi.nlm.nih.gov/geo/query/acc.cgi?acc=GSE77276
RNA-seq raw data	GEO	GSE55758	8 HCC and 8 paired adjacent normal samples	https://www.ncbi.nlm.nih.gov/geo/query/acc.cgi?acc=GSE55758
RNA-seq raw data	GEO	GSE105130	25 HCC and 25 paired adjacent normal samples	https://www.ncbi.nlm.nih.gov/geo/query/acc.cgi?acc=GSE105130
	GEO	GSE70091	2 HCC and 2 paired adjacent normal samples	https://www.ncbi.nlm.nih.gov/geo/query/acc.cgi?acc=GSE70091
Infinium Human Methylation 450 K Bead Chipdata	TCGA	TCGA-LIHC	371 LIHC	https://gdc-hub.s3.us-east-1.amazonaws.com/download/TCGA-LIHC.methylation450.tsv.gz
Survival data	TCGA	TCGA-LIHC	371 LIHC	https://gdc-hub.s3.us-east-1.amazonaws.com/download/TCGA-LIHC.survival.tsv
Oncogenes list	ONGene	/	803 human oncogenes	http://ongene.bioinfo-minzhao.org/ongene_human.txt
Tumor suppressor genes list	TSGene	/	1217 human tumor suppressor genes	https://bioinfo.uth.edu/TSGene/Human_TSGs.txt?csrt=17146015753920602703

## Sheet: Fig1B
Figure 1B		Promoter_number	Number	Percentage
		>=6	3227	0.128643
		5	1454	0.0579629
		4	2035	0.0811242
		3	3085	0.122982
		2	4610	0.183775
		1	10674	0.425513

## Sheet: Fig1C
Figure 1C		Up-DRPGs	Up-DEGs		Down-DRPGs	Down-DEGs
		ENSG00000000460.12	ENSG00000000460.12		ENSG00000001626.10	ENSG00000001626.10
		ENSG00000001630.11	ENSG00000001630.11		ENSG00000003989.12	ENSG00000003989.12
		ENSG00000003137.4	ENSG00000003137.4		ENSG00000004468.8	ENSG00000004468.8
		ENSG00000003987.9	ENSG00000003987.9		ENSG00000004799.7	ENSG00000004799.7
		ENSG00000004809.9	ENSG00000004809.9		ENSG00000005001.5	ENSG00000005001.5
		ENSG00000004846.12	ENSG00000004846.12		ENSG00000005187.7	ENSG00000005187.7
		ENSG00000004948.9	ENSG00000004948.9		ENSG00000005381.6	ENSG00000005381.6
		ENSG00000004975.7	ENSG00000004975.7		ENSG00000005421.4	ENSG00000005421.4
		ENSG00000005189.15	ENSG00000005189.15		ENSG00000005471.11	ENSG00000005471.11
		ENSG00000006118.10	ENSG00000006118.10		ENSG00000005961.13	ENSG00000005961.13
		ENSG00000006327.9	ENSG00000006327.9		ENSG00000006075.11	ENSG00000006075.11
		ENSG00000006634.3	ENSG00000006634.3		ENSG00000006210.6	ENSG00000006210.6
		ENSG00000006704.6	ENSG00000006704.6		ENSG00000006638.7	ENSG00000006638.7
		ENSG00000006747.10	ENSG00000006747.10		ENSG00000007001.8	ENSG00000007001.8
		ENSG00000007968.6	ENSG00000007968.6		ENSG00000007129.13	ENSG00000007129.13
		ENSG00000008277.10	ENSG00000008277.10		ENSG00000007174.13	ENSG00000007174.13
		ENSG00000008300.10	ENSG00000008300.10		ENSG00000007312.8	ENSG00000007312.8
		ENSG00000008323.11	ENSG00000008323.11		ENSG00000007516.9	ENSG00000007516.9
		ENSG00000008735.10	ENSG00000008735.10		ENSG00000007908.11	ENSG00000007908.11
		ENSG00000010292.8	ENSG00000010292.8		ENSG00000007933.8	ENSG00000007933.8
		ENSG00000010932.11	ENSG00000010932.11		ENSG00000008118.5	ENSG00000008118.5
		ENSG00000011052.17	ENSG00000011052.17		ENSG00000008226.15	ENSG00000008226.15
		ENSG00000011260.9	ENSG00000011260.9		ENSG00000008311.10	ENSG00000008311.10
		ENSG00000011426.6	ENSG00000011426.6		ENSG00000008513.10	ENSG00000008513.10
		ENSG00000012048.15	ENSG00000012048.15		ENSG00000008516.12	ENSG00000008516.12
		ENSG00000013573.12	ENSG00000013573.12		ENSG00000009694.9	ENSG00000009694.9
		ENSG00000013810.14	ENSG00000013810.14		ENSG00000009724.12	ENSG00000009724.12
		ENSG00000014138.4	ENSG00000014138.4		ENSG00000009765.10	ENSG00000009765.10
		ENSG00000014914.15	ENSG00000014914.15		ENSG00000009790.10	ENSG00000009790.10
		ENSG00000015413.5	ENSG00000015413.5		ENSG00000010327.6	ENSG00000010327.6
		ENSG00000016402.8	ENSG00000016402.8		ENSG00000010379.11	ENSG00000010379.11
		ENSG00000022567.5	ENSG00000022567.5		ENSG00000010610.5	ENSG00000010610.5
		ENSG00000024526.12	ENSG00000024526.12		ENSG00000010810.13	ENSG00000010810.13
		ENSG00000025039.10	ENSG00000025039.10		ENSG00000011465.12	ENSG00000011465.12
		ENSG00000025770.14	ENSG00000025770.14		ENSG00000012223.8	ENSG00000012223.8
		ENSG00000029153.10	ENSG00000029153.10		ENSG00000013016.10	ENSG00000013016.10
		ENSG00000029559.5	ENSG00000029559.5		ENSG00000013725.10	ENSG00000013725.10
		ENSG00000029993.10	ENSG00000029993.10		ENSG00000015285.6	ENSG00000015285.6
		ENSG00000030110.8	ENSG00000030110.8		ENSG00000015520.10	ENSG00000015520.10
		ENSG00000031691.6	ENSG00000031691.6		ENSG00000017427.11	ENSG00000017427.11
		ENSG00000032389.8	ENSG00000032389.8		ENSG00000019102.7	ENSG00000019102.7
		ENSG00000033050.3	ENSG00000033050.3		ENSG00000019169.9	ENSG00000019169.9
		ENSG00000034063.9	ENSG00000034063.9		ENSG00000019991.11	ENSG00000019991.11
		ENSG00000035499.8	ENSG00000035499.8		ENSG00000020577.9	ENSG00000020577.9
		ENSG00000035664.7	ENSG00000035664.7		ENSG00000020633.14	ENSG00000020633.14
		ENSG00000037897.12	ENSG00000037897.12		ENSG00000021461.12	ENSG00000021461.12
		ENSG00000038427.11	ENSG00000038427.11		ENSG00000021762.15	ENSG00000021762.15
		ENSG00000040275.12	ENSG00000040275.12		ENSG00000021826.10	ENSG00000021826.10
		ENSG00000042493.11	ENSG00000042493.11		ENSG00000021852.8	ENSG00000021852.8
		ENSG00000043355.6	ENSG00000043355.6		ENSG00000022267.12	ENSG00000022267.12
		ENSG00000049089.9	ENSG00000049089.9		ENSG00000025423.7	ENSG00000025423.7
		ENSG00000049130.9	ENSG00000049130.9		ENSG00000026103.15	ENSG00000026103.15
		ENSG00000049192.10	ENSG00000049192.10		ENSG00000027075.9	ENSG00000027075.9
		ENSG00000051128.14	ENSG00000051128.14		ENSG00000027869.7	ENSG00000027869.7
		ENSG00000051180.12	ENSG00000051180.12		ENSG00000028277.16	ENSG00000028277.16
		ENSG00000051341.9	ENSG00000051341.9		ENSG00000030304.8	ENSG00000030304.8
		ENSG00000052749.9	ENSG00000052749.9		ENSG00000032219.14	ENSG00000032219.14
		ENSG00000053108.12	ENSG00000053108.12		ENSG00000033122.14	ENSG00000033122.14
		ENSG00000054690.9	ENSG00000054690.9		ENSG00000034239.6	ENSG00000034239.6
		ENSG00000055732.8	ENSG00000055732.8		ENSG00000035720.3	ENSG00000035720.3
		ENSG00000058804.10	ENSG00000058804.10		ENSG00000036448.5	ENSG00000036448.5
		ENSG00000059573.4	ENSG00000059573.4		ENSG00000036473.6	ENSG00000036473.6
		ENSG00000059588.5	ENSG00000059588.5		ENSG00000037280.11	ENSG00000037280.11
		ENSG00000060718.14	ENSG00000060718.14		ENSG00000039068.14	ENSG00000039068.14
		ENSG00000060982.10	ENSG00000060982.10		ENSG00000039537.9	ENSG00000039537.9
		ENSG00000062822.8	ENSG00000062822.8		ENSG00000042062.7	ENSG00000042062.7
		ENSG00000063978.11	ENSG00000063978.11		ENSG00000043462.7	ENSG00000043462.7
		ENSG00000064692.14	ENSG00000064692.14		ENSG00000044524.6	ENSG00000044524.6
		ENSG00000064787.8	ENSG00000064787.8		ENSG00000046889.14	ENSG00000046889.14
		ENSG00000065328.12	ENSG00000065328.12		ENSG00000048052.17	ENSG00000048052.17
		ENSG00000065600.8	ENSG00000065600.8		ENSG00000048462.6	ENSG00000048462.6
		ENSG00000065833.7	ENSG00000065833.7		ENSG00000048740.13	ENSG00000048740.13
		ENSG00000066117.10	ENSG00000066117.10		ENSG00000049246.10	ENSG00000049246.10
		ENSG00000066279.12	ENSG00000066279.12		ENSG00000049319.2	ENSG00000049319.2
		ENSG00000066697.10	ENSG00000066697.10		ENSG00000050030.9	ENSG00000050030.9
		ENSG00000067057.12	ENSG00000067057.12		ENSG00000050555.13	ENSG00000050555.13
		ENSG00000067225.13	ENSG00000067225.13		ENSG00000050730.11	ENSG00000050730.11
		ENSG00000067533.5	ENSG00000067533.5		ENSG00000052344.11	ENSG00000052344.11
		ENSG00000067715.9	ENSG00000067715.9		ENSG00000054803.3	ENSG00000054803.3
		ENSG00000068366.15	ENSG00000068366.15		ENSG00000055163.14	ENSG00000055163.14
		ENSG00000068489.8	ENSG00000068489.8		ENSG00000055955.11	ENSG00000055955.11
		ENSG00000068885.10	ENSG00000068885.10		ENSG00000055957.6	ENSG00000055957.6
		ENSG00000069011.11	ENSG00000069011.11		ENSG00000057593.9	ENSG00000057593.9
		ENSG00000069812.7	ENSG00000069812.7		ENSG00000058404.15	ENSG00000058404.15
		ENSG00000069849.6	ENSG00000069849.6		ENSG00000059769.15	ENSG00000059769.15
		ENSG00000070019.3	ENSG00000070019.3		ENSG00000060566.9	ENSG00000060566.9
		ENSG00000070669.12	ENSG00000070669.12		ENSG00000060642.6	ENSG00000060642.6
		ENSG00000070731.5	ENSG00000070731.5		ENSG00000060971.13	ENSG00000060971.13
		ENSG00000070814.13	ENSG00000070814.13		ENSG00000062038.9	ENSG00000062038.9
		ENSG00000070882.8	ENSG00000070882.8		ENSG00000062096.10	ENSG00000062096.10
		ENSG00000070950.5	ENSG00000070950.5		ENSG00000062524.11	ENSG00000062524.11
		ENSG00000071054.11	ENSG00000071054.11		ENSG00000063127.11	ENSG00000063127.11
		ENSG00000071073.8	ENSG00000071073.8		ENSG00000063854.8	ENSG00000063854.8
		ENSG00000071539.9	ENSG00000071539.9		ENSG00000064201.11	ENSG00000064201.11
		ENSG00000071794.11	ENSG00000071794.11		ENSG00000064205.6	ENSG00000064205.6
		ENSG00000071859.10	ENSG00000071859.10		ENSG00000064225.8	ENSG00000064225.8
		ENSG00000072274.8	ENSG00000072274.8		ENSG00000064300.4	ENSG00000064300.4
		ENSG00000072571.15	ENSG00000072571.15		ENSG00000065054.9	ENSG00000065054.9
		ENSG00000072657.4	ENSG00000072657.4		ENSG00000065154.7	ENSG00000065154.7
		ENSG00000072682.14	ENSG00000072682.14		ENSG00000065325.8	ENSG00000065325.8
		ENSG00000073111.9	ENSG00000073111.9		ENSG00000065357.15	ENSG00000065357.15
		ENSG00000073536.13	ENSG00000073536.13		ENSG00000065534.14	ENSG00000065534.14
		ENSG00000073670.9	ENSG00000073670.9		ENSG00000065675.10	ENSG00000065675.10
		ENSG00000073792.11	ENSG00000073792.11		ENSG00000066032.14	ENSG00000066032.14
		ENSG00000074219.9	ENSG00000074219.9		ENSG00000066185.8	ENSG00000066185.8
		ENSG00000074410.9	ENSG00000074410.9		ENSG00000066735.10	ENSG00000066735.10
		ENSG00000075131.5	ENSG00000075131.5		ENSG00000066813.10	ENSG00000066813.10
		ENSG00000075188.4	ENSG00000075188.4		ENSG00000066933.11	ENSG00000066933.11
		ENSG00000075218.14	ENSG00000075218.14		ENSG00000067840.8	ENSG00000067840.8
		ENSG00000075275.12	ENSG00000075275.12		ENSG00000068831.14	ENSG00000068831.14
		ENSG00000075702.12	ENSG00000075702.12		ENSG00000068976.9	ENSG00000068976.9
		ENSG00000076003.4	ENSG00000076003.4		ENSG00000069431.6	ENSG00000069431.6
		ENSG00000076382.12	ENSG00000076382.12		ENSG00000069667.11	ENSG00000069667.11
		ENSG00000076554.11	ENSG00000076554.11		ENSG00000069702.6	ENSG00000069702.6
		ENSG00000076706.10	ENSG00000076706.10		ENSG00000070190.8	ENSG00000070190.8
		ENSG00000076864.15	ENSG00000076864.15		ENSG00000070404.5	ENSG00000070404.5
		ENSG00000077152.5	ENSG00000077152.5		ENSG00000070526.10	ENSG00000070526.10
		ENSG00000077935.12	ENSG00000077935.12		ENSG00000070915.5	ENSG00000070915.5
		ENSG00000078018.15	ENSG00000078018.15		ENSG00000071991.4	ENSG00000071991.4
		ENSG00000078269.9	ENSG00000078269.9		ENSG00000072080.6	ENSG00000072080.6
		ENSG00000078898.6	ENSG00000078898.6		ENSG00000072133.6	ENSG00000072133.6
		ENSG00000078900.10	ENSG00000078900.10		ENSG00000072163.14	ENSG00000072163.14
		ENSG00000079112.5	ENSG00000079112.5		ENSG00000072315.3	ENSG00000072315.3
		ENSG00000079462.3	ENSG00000079462.3		ENSG00000072694.14	ENSG00000072694.14
		ENSG00000079616.8	ENSG00000079616.8		ENSG00000072818.7	ENSG00000072818.7
		ENSG00000080839.7	ENSG00000080839.7		ENSG00000072858.6	ENSG00000072858.6
		ENSG00000080986.8	ENSG00000080986.8		ENSG00000073712.9	ENSG00000073712.9
		ENSG00000081051.3	ENSG00000081051.3		ENSG00000073734.8	ENSG00000073734.8
		ENSG00000081181.3	ENSG00000081181.3		ENSG00000073754.5	ENSG00000073754.5
		ENSG00000081721.7	ENSG00000081721.7		ENSG00000073756.7	ENSG00000073756.7
		ENSG00000081760.12	ENSG00000081760.12		ENSG00000073861.2	ENSG00000073861.2
		ENSG00000082213.13	ENSG00000082213.13		ENSG00000074047.16	ENSG00000074047.16
		ENSG00000084693.11	ENSG00000084693.11		ENSG00000074276.6	ENSG00000074276.6
		ENSG00000084774.9	ENSG00000084774.9		ENSG00000074370.13	ENSG00000074370.13
		ENSG00000085231.9	ENSG00000085231.9		ENSG00000074527.7	ENSG00000074527.7
		ENSG00000085276.13	ENSG00000085276.13		ENSG00000074660.11	ENSG00000074660.11
		ENSG00000085382.7	ENSG00000085382.7		ENSG00000074706.9	ENSG00000074706.9
		ENSG00000085831.11	ENSG00000085831.11		ENSG00000074935.9	ENSG00000074935.9
		ENSG00000085840.8	ENSG00000085840.8		ENSG00000074966.6	ENSG00000074966.6
		ENSG00000085999.7	ENSG00000085999.7		ENSG00000075234.12	ENSG00000075234.12
		ENSG00000086717.14	ENSG00000086717.14		ENSG00000075239.9	ENSG00000075239.9
		ENSG00000086991.8	ENSG00000086991.8		ENSG00000075826.12	ENSG00000075826.12
		ENSG00000087494.11	ENSG00000087494.11		ENSG00000075884.8	ENSG00000075884.8
		ENSG00000087586.13	ENSG00000087586.13		ENSG00000076258.5	ENSG00000076258.5
		ENSG00000087842.6	ENSG00000087842.6		ENSG00000076344.11	ENSG00000076344.11
		ENSG00000088305.14	ENSG00000088305.14		ENSG00000076555.11	ENSG00000076555.11
		ENSG00000088325.11	ENSG00000088325.11		ENSG00000076662.5	ENSG00000076662.5
		ENSG00000088826.13	ENSG00000088826.13		ENSG00000077063.6	ENSG00000077063.6
		ENSG00000088836.8	ENSG00000088836.8		ENSG00000077092.14	ENSG00000077092.14
		ENSG00000088882.7	ENSG00000088882.7		ENSG00000077984.4	ENSG00000077984.4
		ENSG00000088899.10	ENSG00000088899.10		ENSG00000078401.6	ENSG00000078401.6
		ENSG00000088992.13	ENSG00000088992.13		ENSG00000078589.8	ENSG00000078589.8
		ENSG00000089195.10	ENSG00000089195.10		ENSG00000078725.8	ENSG00000078725.8
		ENSG00000089356.12	ENSG00000089356.12		ENSG00000079102.12	ENSG00000079102.12
		ENSG00000089685.10	ENSG00000089685.10		ENSG00000079263.14	ENSG00000079263.14
		ENSG00000090889.10	ENSG00000090889.10		ENSG00000079557.3	ENSG00000079557.3
		ENSG00000090920.9	ENSG00000090920.9		ENSG00000079739.11	ENSG00000079739.11
		ENSG00000091127.9	ENSG00000091127.9		ENSG00000080493.9	ENSG00000080493.9
		ENSG00000091128.8	ENSG00000091128.8		ENSG00000080503.15	ENSG00000080503.15
		ENSG00000091129.15	ENSG00000091129.15		ENSG00000080709.10	ENSG00000080709.10
		ENSG00000091138.8	ENSG00000091138.8		ENSG00000080910.7	ENSG00000080910.7
		ENSG00000091409.10	ENSG00000091409.10		ENSG00000081041.8	ENSG00000081041.8
		ENSG00000091651.4	ENSG00000091651.4		ENSG00000081052.10	ENSG00000081052.10
		ENSG00000091972.14	ENSG00000091972.14		ENSG00000081237.14	ENSG00000081237.14
		ENSG00000092445.7	ENSG00000092445.7		ENSG00000081377.12	ENSG00000081377.12
		ENSG00000092470.7	ENSG00000092470.7		ENSG00000082074.11	ENSG00000082074.11
		ENSG00000092853.9	ENSG00000092853.9		ENSG00000082175.10	ENSG00000082175.10
		ENSG00000093009.5	ENSG00000093009.5		ENSG00000082438.11	ENSG00000082438.11
		ENSG00000094804.5	ENSG00000094804.5		ENSG00000083123.10	ENSG00000083123.10
		ENSG00000094975.9	ENSG00000094975.9		ENSG00000083223.13	ENSG00000083223.13
		ENSG00000095002.8	ENSG00000095002.8		ENSG00000083307.6	ENSG00000083307.6
		ENSG00000095397.9	ENSG00000095397.9		ENSG00000083807.5	ENSG00000083807.5
		ENSG00000095587.8	ENSG00000095587.8		ENSG00000084734.4	ENSG00000084734.4
		ENSG00000095970.12	ENSG00000095970.12		ENSG00000085265.6	ENSG00000085265.6
		ENSG00000096063.10	ENSG00000096063.10		ENSG00000086159.8	ENSG00000086159.8
		ENSG00000097046.8	ENSG00000097046.8		ENSG00000086205.12	ENSG00000086205.12
		ENSG00000099139.9	ENSG00000099139.9		ENSG00000087116.9	ENSG00000087116.9
		ENSG00000099256.14	ENSG00000099256.14		ENSG00000087237.6	ENSG00000087237.6
		ENSG00000099812.6	ENSG00000099812.6		ENSG00000087258.9	ENSG00000087258.9
		ENSG00000099901.12	ENSG00000099901.12		ENSG00000087495.12	ENSG00000087495.12
		ENSG00000099953.5	ENSG00000099953.5		ENSG00000087589.12	ENSG00000087589.12
		ENSG00000100036.11	ENSG00000100036.11		ENSG00000088053.7	ENSG00000088053.7
		ENSG00000100162.10	ENSG00000100162.10		ENSG00000088320.3	ENSG00000088320.3
		ENSG00000100167.15	ENSG00000100167.15		ENSG00000088827.8	ENSG00000088827.8
		ENSG00000100196.6	ENSG00000100196.6		ENSG00000088881.16	ENSG00000088881.16
		ENSG00000100206.5	ENSG00000100206.5		ENSG00000088926.9	ENSG00000088926.9
		ENSG00000100218.7	ENSG00000100218.7		ENSG00000089012.10	ENSG00000089012.10
		ENSG00000100253.8	ENSG00000100253.8		ENSG00000089057.10	ENSG00000089057.10
		ENSG00000100266.13	ENSG00000100266.13		ENSG00000089220.4	ENSG00000089220.4
		ENSG00000100297.11	ENSG00000100297.11		ENSG00000089692.4	ENSG00000089692.4
		ENSG00000100373.5	ENSG00000100373.5		ENSG00000089847.8	ENSG00000089847.8
		ENSG00000100379.13	ENSG00000100379.13		ENSG00000090006.13	ENSG00000090006.13
		ENSG00000100410.3	ENSG00000100410.3		ENSG00000090376.4	ENSG00000090376.4
		ENSG00000100473.11	ENSG00000100473.11		ENSG00000090512.7	ENSG00000090512.7
		ENSG00000100479.8	ENSG00000100479.8		ENSG00000090530.5	ENSG00000090530.5
		ENSG00000100526.15	ENSG00000100526.15		ENSG00000091181.15	ENSG00000091181.15
		ENSG00000100625.8	ENSG00000100625.8		ENSG00000091262.10	ENSG00000091262.10
		ENSG00000100749.3	ENSG00000100749.3		ENSG00000091536.12	ENSG00000091536.12
		ENSG00000100985.7	ENSG00000100985.7		ENSG00000091622.11	ENSG00000091622.11
		ENSG00000100994.7	ENSG00000100994.7		ENSG00000091831.17	ENSG00000091831.17
		ENSG00000101003.8	ENSG00000101003.8		ENSG00000092051.12	ENSG00000092051.12
		ENSG00000101057.11	ENSG00000101057.11		ENSG00000092068.14	ENSG00000092068.14
		ENSG00000101115.8	ENSG00000101115.8		ENSG00000092096.10	ENSG00000092096.10
		ENSG00000101132.5	ENSG00000101132.5		ENSG00000092529.18	ENSG00000092529.18
		ENSG00000101210.6	ENSG00000101210.6		ENSG00000093100.13	ENSG00000093100.13
		ENSG00000101224.13	ENSG00000101224.13		ENSG00000094631.14	ENSG00000094631.14
		ENSG00000101255.6	ENSG00000101255.6		ENSG00000094755.12	ENSG00000094755.12
		ENSG00000101298.9	ENSG00000101298.9		ENSG00000094963.9	ENSG00000094963.9
		ENSG00000101306.6	ENSG00000101306.6		ENSG00000095203.10	ENSG00000095203.10
		ENSG00000101311.11	ENSG00000101311.11		ENSG00000095596.7	ENSG00000095596.7
		ENSG00000101361.10	ENSG00000101361.10		ENSG00000095713.9	ENSG00000095713.9
		ENSG00000101412.9	ENSG00000101412.9		ENSG00000095932.5	ENSG00000095932.5
		ENSG00000101447.9	ENSG00000101447.9		ENSG00000099260.6	ENSG00000099260.6
		ENSG00000101464.6	ENSG00000101464.6		ENSG00000099337.3	ENSG00000099337.3
		ENSG00000101773.12	ENSG00000101773.12		ENSG00000099365.5	ENSG00000099365.5
		ENSG00000101811.9	ENSG00000101811.9		ENSG00000099769.5	ENSG00000099769.5
		ENSG00000101842.9	ENSG00000101842.9		ENSG00000099834.14	ENSG00000099834.14
		ENSG00000101868.6	ENSG00000101868.6		ENSG00000099840.9	ENSG00000099840.9
		ENSG00000101986.8	ENSG00000101986.8		ENSG00000099860.4	ENSG00000099860.4
		ENSG00000102098.13	ENSG00000102098.13		ENSG00000099998.13	ENSG00000099998.13
		ENSG00000102109.7	ENSG00000102109.7		ENSG00000100003.13	ENSG00000100003.13
		ENSG00000102225.11	ENSG00000102225.11		ENSG00000100012.7	ENSG00000100012.7
		ENSG00000102302.7	ENSG00000102302.7		ENSG00000100024.10	ENSG00000100024.10
		ENSG00000102384.9	ENSG00000102384.9		ENSG00000100033.12	ENSG00000100033.12
		ENSG00000102385.8	ENSG00000102385.8		ENSG00000100095.14	ENSG00000100095.14
		ENSG00000102393.5	ENSG00000102393.5		ENSG00000100146.12	ENSG00000100146.12
		ENSG00000102554.9	ENSG00000102554.9		ENSG00000100170.5	ENSG00000100170.5
		ENSG00000102886.10	ENSG00000102886.10		ENSG00000100181.17	ENSG00000100181.17
		ENSG00000103269.9	ENSG00000103269.9		ENSG00000100197.16	ENSG00000100197.16
		ENSG00000103534.12	ENSG00000103534.12		ENSG00000100351.12	ENSG00000100351.12
		ENSG00000103591.8	ENSG00000103591.8		ENSG00000100362.8	ENSG00000100362.8
		ENSG00000103742.7	ENSG00000103742.7		ENSG00000100385.9	ENSG00000100385.9
		ENSG00000103932.7	ENSG00000103932.7		ENSG00000100448.3	ENSG00000100448.3
		ENSG00000103995.9	ENSG00000103995.9		ENSG00000100450.8	ENSG00000100450.8
		ENSG00000104147.4	ENSG00000104147.4		ENSG00000100453.8	ENSG00000100453.8
		ENSG00000104177.13	ENSG00000104177.13		ENSG00000100522.4	ENSG00000100522.4
		ENSG00000104213.8	ENSG00000104213.8		ENSG00000100577.14	ENSG00000100577.14
		ENSG00000104312.6	ENSG00000104312.6		ENSG00000100626.12	ENSG00000100626.12
		ENSG00000104341.12	ENSG00000104341.12		ENSG00000100628.7	ENSG00000100628.7
		ENSG00000104369.4	ENSG00000104369.4		ENSG00000100652.4	ENSG00000100652.4
		ENSG00000104381.8	ENSG00000104381.8		ENSG00000100665.7	ENSG00000100665.7
		ENSG00000104419.10	ENSG00000104419.10		ENSG00000100714.11	ENSG00000100714.11
		ENSG00000104549.7	ENSG00000104549.7		ENSG00000100721.6	ENSG00000100721.6
		ENSG00000104738.12	ENSG00000104738.12		ENSG00000100867.10	ENSG00000100867.10
		ENSG00000104808.3	ENSG00000104808.3		ENSG00000100889.7	ENSG00000100889.7
		ENSG00000104833.6	ENSG00000104833.6		ENSG00000100897.13	ENSG00000100897.13
		ENSG00000104889.4	ENSG00000104889.4		ENSG00000101082.9	ENSG00000101082.9
		ENSG00000104951.11	ENSG00000104951.11		ENSG00000101204.11	ENSG00000101204.11
		ENSG00000105011.4	ENSG00000105011.4		ENSG00000101323.4	ENSG00000101323.4
		ENSG00000105048.12	ENSG00000105048.12		ENSG00000101353.10	ENSG00000101353.10
		ENSG00000105173.9	ENSG00000105173.9		ENSG00000101405.3	ENSG00000101405.3
		ENSG00000105281.8	ENSG00000105281.8		ENSG00000101425.8	ENSG00000101425.8
		ENSG00000105290.7	ENSG00000105290.7		ENSG00000101445.5	ENSG00000101445.5
		ENSG00000105486.9	ENSG00000105486.9		ENSG00000101460.8	ENSG00000101460.8
		ENSG00000105647.10	ENSG00000105647.10		ENSG00000101605.8	ENSG00000101605.8
		ENSG00000105664.6	ENSG00000105664.6		ENSG00000101665.4	ENSG00000101665.4
		ENSG00000105865.6	ENSG00000105865.6		ENSG00000101670.7	ENSG00000101670.7
		ENSG00000105889.10	ENSG00000105889.10		ENSG00000101695.4	ENSG00000101695.4
		ENSG00000105928.9	ENSG00000105928.9		ENSG00000101746.11	ENSG00000101746.11
		ENSG00000105948.9	ENSG00000105948.9		ENSG00000101825.7	ENSG00000101825.7
		ENSG00000106031.6	ENSG00000106031.6		ENSG00000101955.10	ENSG00000101955.10
		ENSG00000106089.7	ENSG00000106089.7		ENSG00000101974.10	ENSG00000101974.10
		ENSG00000106105.9	ENSG00000106105.9		ENSG00000101981.6	ENSG00000101981.6
		ENSG00000106236.3	ENSG00000106236.3		ENSG00000102010.10	ENSG00000102010.10
		ENSG00000106246.13	ENSG00000106246.13		ENSG00000102245.3	ENSG00000102245.3
		ENSG00000106268.11	ENSG00000106268.11		ENSG00000102271.9	ENSG00000102271.9
		ENSG00000106290.10	ENSG00000106290.10		ENSG00000102349.10	ENSG00000102349.10
		ENSG00000106348.12	ENSG00000106348.12		ENSG00000102452.11	ENSG00000102452.11
		ENSG00000106397.7	ENSG00000106397.7		ENSG00000102743.10	ENSG00000102743.10
		ENSG00000106462.6	ENSG00000106462.6		ENSG00000102796.6	ENSG00000102796.6
		ENSG00000106477.14	ENSG00000106477.14		ENSG00000102904.10	ENSG00000102904.10
		ENSG00000106541.7	ENSG00000106541.7		ENSG00000102910.9	ENSG00000102910.9
		ENSG00000106683.10	ENSG00000106683.10		ENSG00000102962.4	ENSG00000102962.4
		ENSG00000106701.7	ENSG00000106701.7		ENSG00000102967.7	ENSG00000102967.7
		ENSG00000106789.8	ENSG00000106789.8		ENSG00000103056.7	ENSG00000103056.7
		ENSG00000106976.14	ENSG00000106976.14		ENSG00000103067.7	ENSG00000103067.7
		ENSG00000107130.6	ENSG00000107130.6		ENSG00000103150.4	ENSG00000103150.4
		ENSG00000107159.8	ENSG00000107159.8		ENSG00000103175.6	ENSG00000103175.6
		ENSG00000107623.4	ENSG00000107623.4		ENSG00000103196.7	ENSG00000103196.7
		ENSG00000107815.3	ENSG00000107815.3		ENSG00000103241.5	ENSG00000103241.5
		ENSG00000107821.10	ENSG00000107821.10		ENSG00000103313.7	ENSG00000103313.7
		ENSG00000107833.6	ENSG00000107833.6		ENSG00000103472.5	ENSG00000103472.5
		ENSG00000107937.14	ENSG00000107937.14		ENSG00000103479.10	ENSG00000103479.10
		ENSG00000107984.5	ENSG00000107984.5		ENSG00000103522.11	ENSG00000103522.11
		ENSG00000108106.9	ENSG00000108106.9		ENSG00000103569.5	ENSG00000103569.5
		ENSG00000108309.8	ENSG00000108309.8		ENSG00000103942.8	ENSG00000103942.8
		ENSG00000108384.10	ENSG00000108384.10		ENSG00000104043.10	ENSG00000104043.10
		ENSG00000108395.9	ENSG00000108395.9		ENSG00000104332.7	ENSG00000104332.7
		ENSG00000108424.5	ENSG00000108424.5		ENSG00000104814.8	ENSG00000104814.8
		ENSG00000108448.16	ENSG00000108448.16		ENSG00000104870.8	ENSG00000104870.8
		ENSG00000108468.10	ENSG00000108468.10		ENSG00000104883.3	ENSG00000104883.3
		ENSG00000108582.7	ENSG00000108582.7		ENSG00000104921.10	ENSG00000104921.10
		ENSG00000108602.13	ENSG00000108602.13		ENSG00000104938.12	ENSG00000104938.12
		ENSG00000108651.5	ENSG00000108651.5		ENSG00000104972.10	ENSG00000104972.10
		ENSG00000108666.5	ENSG00000108666.5		ENSG00000104974.6	ENSG00000104974.6
		ENSG00000108797.7	ENSG00000108797.7		ENSG00000105246.5	ENSG00000105246.5
		ENSG00000108825.13	ENSG00000108825.13		ENSG00000105251.6	ENSG00000105251.6
		ENSG00000108828.11	ENSG00000108828.11		ENSG00000105255.6	ENSG00000105255.6
		ENSG00000108852.10	ENSG00000108852.10		ENSG00000105352.6	ENSG00000105352.6
		ENSG00000108984.9	ENSG00000108984.9		ENSG00000105369.5	ENSG00000105369.5
		ENSG00000109065.7	ENSG00000109065.7		ENSG00000105374.5	ENSG00000105374.5
		ENSG00000109066.9	ENSG00000109066.9		ENSG00000105398.3	ENSG00000105398.3
		ENSG00000109501.9	ENSG00000109501.9		ENSG00000105426.10	ENSG00000105426.10
		ENSG00000109674.3	ENSG00000109674.3		ENSG00000105492.11	ENSG00000105492.11
		ENSG00000109685.13	ENSG00000109685.13		ENSG00000105523.3	ENSG00000105523.3
		ENSG00000109738.6	ENSG00000109738.6		ENSG00000105607.8	ENSG00000105607.8
		ENSG00000109805.5	ENSG00000109805.5		ENSG00000105609.12	ENSG00000105609.12
		ENSG00000109881.12	ENSG00000109881.12		ENSG00000105697.3	ENSG00000105697.3
		ENSG00000110104.7	ENSG00000110104.7		ENSG00000105707.9	ENSG00000105707.9
		ENSG00000110195.7	ENSG00000110195.7		ENSG00000105784.11	ENSG00000105784.11
		ENSG00000110347.7	ENSG00000110347.7		ENSG00000105792.15	ENSG00000105792.15
		ENSG00000110492.11	ENSG00000110492.11		ENSG00000105825.7	ENSG00000105825.7
		ENSG00000110583.8	ENSG00000110583.8		ENSG00000105852.6	ENSG00000105852.6
		ENSG00000110881.7	ENSG00000110881.7		ENSG00000105894.7	ENSG00000105894.7
		ENSG00000111012.5	ENSG00000111012.5		ENSG00000105963.9	ENSG00000105963.9
		ENSG00000111206.8	ENSG00000111206.8		ENSG00000105989.4	ENSG00000105989.4
		ENSG00000111247.10	ENSG00000111247.10		ENSG00000106018.9	ENSG00000106018.9
		ENSG00000111371.11	ENSG00000111371.11		ENSG00000106034.13	ENSG00000106034.13
		ENSG00000111412.4	ENSG00000111412.4		ENSG00000106178.2	ENSG00000106178.2
		ENSG00000111445.9	ENSG00000111445.9		ENSG00000106327.8	ENSG00000106327.8
		ENSG00000111490.8	ENSG00000111490.8		ENSG00000106333.8	ENSG00000106333.8
		ENSG00000111602.7	ENSG00000111602.7		ENSG00000106565.13	ENSG00000106565.13
		ENSG00000111640.10	ENSG00000111640.10		ENSG00000106571.8	ENSG00000106571.8
		ENSG00000111641.6	ENSG00000111641.6		ENSG00000106617.9	ENSG00000106617.9
		ENSG00000111665.7	ENSG00000111665.7		ENSG00000106624.4	ENSG00000106624.4
		ENSG00000111671.5	ENSG00000111671.5		ENSG00000106686.12	ENSG00000106686.12
		ENSG00000111845.4	ENSG00000111845.4		ENSG00000106688.7	ENSG00000106688.7
		ENSG00000111981.4	ENSG00000111981.4		ENSG00000106689.6	ENSG00000106689.6
		ENSG00000112029.5	ENSG00000112029.5		ENSG00000106733.16	ENSG00000106733.16
		ENSG00000112039.3	ENSG00000112039.3		ENSG00000106823.8	ENSG00000106823.8
		ENSG00000112118.13	ENSG00000112118.13		ENSG00000106927.7	ENSG00000106927.7
		ENSG00000112144.11	ENSG00000112144.11		ENSG00000106991.9	ENSG00000106991.9
		ENSG00000112183.10	ENSG00000112183.10		ENSG00000107186.12	ENSG00000107186.12
		ENSG00000112186.7	ENSG00000112186.7		ENSG00000107281.5	ENSG00000107281.5
		ENSG00000112208.10	ENSG00000112208.10		ENSG00000107282.5	ENSG00000107282.5
		ENSG00000112210.7	ENSG00000112210.7		ENSG00000107485.11	ENSG00000107485.11
		ENSG00000112212.7	ENSG00000112212.7		ENSG00000107562.12	ENSG00000107562.12
		ENSG00000112242.10	ENSG00000112242.10		ENSG00000107736.15	ENSG00000107736.15
		ENSG00000112280.11	ENSG00000112280.11		ENSG00000107864.10	ENSG00000107864.10
		ENSG00000112290.8	ENSG00000112290.8		ENSG00000107902.9	ENSG00000107902.9
		ENSG00000112303.9	ENSG00000112303.9		ENSG00000108176.10	ENSG00000108176.10
		ENSG00000112312.5	ENSG00000112312.5		ENSG00000108187.11	ENSG00000108187.11
		ENSG00000112379.8	ENSG00000112379.8		ENSG00000108242.8	ENSG00000108242.8
		ENSG00000112486.10	ENSG00000112486.10		ENSG00000108381.6	ENSG00000108381.6
		ENSG00000112559.9	ENSG00000112559.9		ENSG00000108387.10	ENSG00000108387.10
		ENSG00000112578.5	ENSG00000112578.5		ENSG00000108405.3	ENSG00000108405.3
		ENSG00000112655.11	ENSG00000112655.11		ENSG00000108515.13	ENSG00000108515.13
		ENSG00000112742.5	ENSG00000112742.5		ENSG00000108556.7	ENSG00000108556.7
		ENSG00000112769.14	ENSG00000112769.14		ENSG00000108691.5	ENSG00000108691.5
		ENSG00000112782.11	ENSG00000112782.11		ENSG00000108771.8	ENSG00000108771.8
		ENSG00000112818.5	ENSG00000112818.5		ENSG00000108823.11	ENSG00000108823.11
		ENSG00000112837.12	ENSG00000112837.12		ENSG00000108924.9	ENSG00000108924.9
		ENSG00000112877.6	ENSG00000112877.6		ENSG00000108947.4	ENSG00000108947.4
		ENSG00000112972.10	ENSG00000112972.10		ENSG00000109181.7	ENSG00000109181.7
		ENSG00000112984.7	ENSG00000112984.7		ENSG00000109339.14	ENSG00000109339.14
		ENSG00000113083.8	ENSG00000113083.8		ENSG00000109452.8	ENSG00000109452.8
		ENSG00000113161.11	ENSG00000113161.11		ENSG00000109466.9	ENSG00000109466.9
		ENSG00000113249.8	ENSG00000113249.8		ENSG00000109511.6	ENSG00000109511.6
		ENSG00000113296.10	ENSG00000113296.10		ENSG00000109576.9	ENSG00000109576.9
		ENSG00000113300.7	ENSG00000113300.7		ENSG00000109625.14	ENSG00000109625.14
		ENSG00000113303.7	ENSG00000113303.7		ENSG00000109667.7	ENSG00000109667.7
		ENSG00000113368.7	ENSG00000113368.7		ENSG00000109684.10	ENSG00000109684.10
		ENSG00000113387.7	ENSG00000113387.7		ENSG00000109758.4	ENSG00000109758.4
		ENSG00000113456.14	ENSG00000113456.14		ENSG00000109794.9	ENSG00000109794.9
		ENSG00000113460.8	ENSG00000113460.8		ENSG00000109819.4	ENSG00000109819.4
		ENSG00000113569.11	ENSG00000113569.11		ENSG00000109832.8	ENSG00000109832.8
		ENSG00000113739.6	ENSG00000113739.6		ENSG00000109906.9	ENSG00000109906.9
		ENSG00000113758.9	ENSG00000113758.9		ENSG00000109927.5	ENSG00000109927.5
		ENSG00000113810.11	ENSG00000113810.11		ENSG00000109929.5	ENSG00000109929.5
		ENSG00000114113.2	ENSG00000114113.2		ENSG00000109943.4	ENSG00000109943.4
		ENSG00000114268.7	ENSG00000114268.7		ENSG00000109956.8	ENSG00000109956.8
		ENSG00000114346.9	ENSG00000114346.9		ENSG00000110013.8	ENSG00000110013.8
		ENSG00000114529.8	ENSG00000114529.8		ENSG00000110077.10	ENSG00000110077.10
		ENSG00000114631.10	ENSG00000114631.10		ENSG00000110090.8	ENSG00000110090.8
		ENSG00000114646.5	ENSG00000114646.5		ENSG00000110169.6	ENSG00000110169.6
		ENSG00000114767.6	ENSG00000114767.6		ENSG00000110243.7	ENSG00000110243.7
		ENSG00000114805.12	ENSG00000114805.12		ENSG00000110245.7	ENSG00000110245.7
		ENSG00000114850.2	ENSG00000114850.2		ENSG00000110324.5	ENSG00000110324.5
		ENSG00000114859.10	ENSG00000114859.10		ENSG00000110436.7	ENSG00000110436.7
		ENSG00000114948.8	ENSG00000114948.8		ENSG00000110448.6	ENSG00000110448.6
		ENSG00000115009.7	ENSG00000115009.7		ENSG00000110651.7	ENSG00000110651.7
		ENSG00000115041.8	ENSG00000115041.8		ENSG00000110665.7	ENSG00000110665.7
		ENSG00000115159.11	ENSG00000115159.11		ENSG00000110723.7	ENSG00000110723.7
		ENSG00000115163.10	ENSG00000115163.10		ENSG00000110777.7	ENSG00000110777.7
		ENSG00000115194.6	ENSG00000115194.6		ENSG00000110848.4	ENSG00000110848.4
		ENSG00000115221.6	ENSG00000115221.6		ENSG00000110876.8	ENSG00000110876.8
		ENSG00000115419.8	ENSG00000115419.8		ENSG00000110887.3	ENSG00000110887.3
		ENSG00000115507.5	ENSG00000115507.5		ENSG00000110900.10	ENSG00000110900.10
		ENSG00000115514.7	ENSG00000115514.7		ENSG00000110934.6	ENSG00000110934.6
		ENSG00000115526.6	ENSG00000115526.6		ENSG00000110944.4	ENSG00000110944.4
		ENSG00000115539.9	ENSG00000115539.9		ENSG00000110975.4	ENSG00000110975.4
		ENSG00000115556.9	ENSG00000115556.9		ENSG00000111181.8	ENSG00000111181.8
		ENSG00000115616.2	ENSG00000115616.2		ENSG00000111186.8	ENSG00000111186.8
		ENSG00000115758.8	ENSG00000115758.8		ENSG00000111249.9	ENSG00000111249.9
		ENSG00000115828.11	ENSG00000115828.11		ENSG00000111254.3	ENSG00000111254.3
		ENSG00000115902.6	ENSG00000115902.6		ENSG00000111275.8	ENSG00000111275.8
		ENSG00000116017.6	ENSG00000116017.6		ENSG00000111319.8	ENSG00000111319.8
		ENSG00000116128.5	ENSG00000116128.5		ENSG00000111335.8	ENSG00000111335.8
		ENSG00000116132.7	ENSG00000116132.7		ENSG00000111339.6	ENSG00000111339.6
		ENSG00000116157.5	ENSG00000116157.5		ENSG00000111537.4	ENSG00000111537.4
		ENSG00000116161.13	ENSG00000116161.13		ENSG00000111700.8	ENSG00000111700.8
		ENSG00000116299.12	ENSG00000116299.12		ENSG00000111713.2	ENSG00000111713.2
		ENSG00000116455.9	ENSG00000116455.9		ENSG00000111796.3	ENSG00000111796.3
		ENSG00000116521.6	ENSG00000116521.6		ENSG00000111817.12	ENSG00000111817.12
		ENSG00000116544.7	ENSG00000116544.7		ENSG00000111913.11	ENSG00000111913.11
		ENSG00000116584.13	ENSG00000116584.13		ENSG00000111962.7	ENSG00000111962.7
		ENSG00000116675.11	ENSG00000116675.11		ENSG00000112175.6	ENSG00000112175.6
		ENSG00000116830.7	ENSG00000116830.7		ENSG00000112232.8	ENSG00000112232.8
		ENSG00000116852.10	ENSG00000116852.10		ENSG00000112293.10	ENSG00000112293.10
		ENSG00000116957.8	ENSG00000116957.8		ENSG00000112294.8	ENSG00000112294.8
		ENSG00000116991.6	ENSG00000116991.6		ENSG00000112297.10	ENSG00000112297.10
		ENSG00000117155.12	ENSG00000117155.12		ENSG00000112337.6	ENSG00000112337.6
		ENSG00000117394.15	ENSG00000117394.15		ENSG00000112530.7	ENSG00000112530.7
		ENSG00000117399.9	ENSG00000117399.9		ENSG00000112562.14	ENSG00000112562.14
		ENSG00000117586.6	ENSG00000117586.6		ENSG00000112936.14	ENSG00000112936.14
		ENSG00000117593.8	ENSG00000117593.8		ENSG00000112964.9	ENSG00000112964.9
		ENSG00000117600.8	ENSG00000117600.8		ENSG00000112981.3	ENSG00000112981.3
		ENSG00000117632.16	ENSG00000117632.16		ENSG00000113088.5	ENSG00000113088.5
		ENSG00000117650.8	ENSG00000117650.8		ENSG00000113262.10	ENSG00000113262.10
		ENSG00000117724.8	ENSG00000117724.8		ENSG00000113263.8	ENSG00000113263.8
		ENSG00000117877.6	ENSG00000117877.6		ENSG00000113389.11	ENSG00000113389.11
		ENSG00000118193.7	ENSG00000118193.7		ENSG00000113492.9	ENSG00000113492.9
		ENSG00000118194.14	ENSG00000118194.14		ENSG00000113594.5	ENSG00000113594.5
		ENSG00000118200.10	ENSG00000118200.10		ENSG00000113600.6	ENSG00000113600.6
		ENSG00000118432.11	ENSG00000118432.11		ENSG00000113790.6	ENSG00000113790.6
		ENSG00000118513.14	ENSG00000118513.14		ENSG00000113889.7	ENSG00000113889.7
		ENSG00000118557.11	ENSG00000118557.11		ENSG00000113905.4	ENSG00000113905.4
		ENSG00000118655.4	ENSG00000118655.4		ENSG00000113924.7	ENSG00000113924.7
		ENSG00000118785.9	ENSG00000118785.9		ENSG00000114019.10	ENSG00000114019.10
		ENSG00000119227.3	ENSG00000119227.3		ENSG00000114115.5	ENSG00000114115.5
		ENSG00000119285.6	ENSG00000119285.6		ENSG00000114200.5	ENSG00000114200.5
		ENSG00000119403.9	ENSG00000119403.9		ENSG00000114378.12	ENSG00000114378.12
		ENSG00000119630.9	ENSG00000119630.9		ENSG00000114654.6	ENSG00000114654.6
		ENSG00000119772.12	ENSG00000119772.12		ENSG00000114698.10	ENSG00000114698.10
		ENSG00000119915.4	ENSG00000119915.4		ENSG00000114771.9	ENSG00000114771.9
		ENSG00000119969.10	ENSG00000119969.10		ENSG00000114779.15	ENSG00000114779.15
		ENSG00000120251.14	ENSG00000120251.14		ENSG00000114812.8	ENSG00000114812.8
		ENSG00000120254.11	ENSG00000120254.11		ENSG00000115042.5	ENSG00000115042.5
		ENSG00000120334.11	ENSG00000120334.11		ENSG00000115085.9	ENSG00000115085.9
		ENSG00000120370.8	ENSG00000120370.8		ENSG00000115107.15	ENSG00000115107.15
		ENSG00000120438.7	ENSG00000120438.7		ENSG00000115155.12	ENSG00000115155.12
		ENSG00000120457.7	ENSG00000120457.7		ENSG00000115165.5	ENSG00000115165.5
		ENSG00000120509.6	ENSG00000120509.6		ENSG00000115255.6	ENSG00000115255.6
		ENSG00000120539.10	ENSG00000120539.10		ENSG00000115361.3	ENSG00000115361.3
		ENSG00000121152.5	ENSG00000121152.5		ENSG00000115363.9	ENSG00000115363.9
		ENSG00000121211.3	ENSG00000121211.3		ENSG00000115423.14	ENSG00000115423.14
		ENSG00000121236.15	ENSG00000121236.15		ENSG00000115457.5	ENSG00000115457.5
		ENSG00000121316.6	ENSG00000121316.6		ENSG00000115504.10	ENSG00000115504.10
		ENSG00000121454.4	ENSG00000121454.4		ENSG00000115602.12	ENSG00000115602.12
		ENSG00000121621.6	ENSG00000121621.6		ENSG00000115604.6	ENSG00000115604.6
		ENSG00000121644.14	ENSG00000121644.14		ENSG00000115607.5	ENSG00000115607.5
		ENSG00000121753.8	ENSG00000121753.8		ENSG00000115718.13	ENSG00000115718.13
		ENSG00000121904.13	ENSG00000121904.13		ENSG00000115738.5	ENSG00000115738.5
		ENSG00000121957.8	ENSG00000121957.8		ENSG00000115841.15	ENSG00000115841.15
		ENSG00000122420.5	ENSG00000122420.5		ENSG00000115963.9	ENSG00000115963.9
		ENSG00000122574.6	ENSG00000122574.6		ENSG00000116171.12	ENSG00000116171.12
		ENSG00000122778.5	ENSG00000122778.5		ENSG00000116194.8	ENSG00000116194.8
		ENSG00000122779.12	ENSG00000122779.12		ENSG00000116285.8	ENSG00000116285.8
		ENSG00000122861.11	ENSG00000122861.11		ENSG00000116678.14	ENSG00000116678.14
		ENSG00000122952.12	ENSG00000122952.12		ENSG00000116704.6	ENSG00000116704.6
		ENSG00000122966.9	ENSG00000122966.9		ENSG00000116717.7	ENSG00000116717.7
		ENSG00000123080.6	ENSG00000123080.6		ENSG00000116748.15	ENSG00000116748.15
		ENSG00000123136.10	ENSG00000123136.10		ENSG00000116761.7	ENSG00000116761.7
		ENSG00000123201.10	ENSG00000123201.10		ENSG00000116774.7	ENSG00000116774.7
		ENSG00000123219.8	ENSG00000123219.8		ENSG00000116785.9	ENSG00000116785.9
		ENSG00000123352.13	ENSG00000123352.13		ENSG00000116824.4	ENSG00000116824.4
		ENSG00000123473.11	ENSG00000123473.11		ENSG00000116882.10	ENSG00000116882.10
		ENSG00000123485.7	ENSG00000123485.7		ENSG00000116990.9	ENSG00000116990.9
		ENSG00000123610.3	ENSG00000123610.3		ENSG00000117009.7	ENSG00000117009.7
		ENSG00000123684.8	ENSG00000123684.8		ENSG00000117054.9	ENSG00000117054.9
		ENSG00000123836.10	ENSG00000123836.10		ENSG00000117090.10	ENSG00000117090.10
		ENSG00000123975.4	ENSG00000123975.4		ENSG00000117091.5	ENSG00000117091.5
		ENSG00000123983.9	ENSG00000123983.9		ENSG00000117152.9	ENSG00000117152.9
		ENSG00000123999.4	ENSG00000123999.4		ENSG00000117215.10	ENSG00000117215.10
		ENSG00000124102.4	ENSG00000124102.4		ENSG00000117245.8	ENSG00000117245.8
		ENSG00000124243.13	ENSG00000124243.13		ENSG00000117305.10	ENSG00000117305.10
		ENSG00000124571.13	ENSG00000124571.13		ENSG00000117318.8	ENSG00000117318.8
		ENSG00000124635.7	ENSG00000124635.7		ENSG00000117425.9	ENSG00000117425.9
		ENSG00000124733.3	ENSG00000124733.3		ENSG00000117480.11	ENSG00000117480.11
		ENSG00000124749.12	ENSG00000124749.12		ENSG00000117560.6	ENSG00000117560.6
		ENSG00000124787.9	ENSG00000124787.9		ENSG00000117594.5	ENSG00000117594.5
		ENSG00000124802.7	ENSG00000124802.7		ENSG00000117601.9	ENSG00000117601.9
		ENSG00000124882.3	ENSG00000124882.3		ENSG00000117643.10	ENSG00000117643.10
		ENSG00000125046.10	ENSG00000125046.10		ENSG00000117791.11	ENSG00000117791.11
		ENSG00000125257.9	ENSG00000125257.9		ENSG00000118004.13	ENSG00000118004.13
		ENSG00000125319.10	ENSG00000125319.10		ENSG00000118094.7	ENSG00000118094.7
		ENSG00000125351.6	ENSG00000125351.6		ENSG00000118096.3	ENSG00000118096.3
		ENSG00000125398.5	ENSG00000125398.5		ENSG00000118137.5	ENSG00000118137.5
		ENSG00000125450.6	ENSG00000125450.6		ENSG00000118271.5	ENSG00000118271.5
		ENSG00000125454.7	ENSG00000125454.7		ENSG00000118307.14	ENSG00000118307.14
		ENSG00000125459.10	ENSG00000125459.10		ENSG00000118308.10	ENSG00000118308.10
		ENSG00000125743.6	ENSG00000125743.6		ENSG00000118514.9	ENSG00000118514.9
		ENSG00000125826.15	ENSG00000125826.15		ENSG00000118520.9	ENSG00000118520.9
		ENSG00000125835.13	ENSG00000125835.13		ENSG00000118526.6	ENSG00000118526.6
		ENSG00000125841.8	ENSG00000125841.8		ENSG00000118777.6	ENSG00000118777.6
		ENSG00000125845.6	ENSG00000125845.6		ENSG00000118898.11	ENSG00000118898.11
		ENSG00000125864.7	ENSG00000125864.7		ENSG00000118922.12	ENSG00000118922.12
		ENSG00000125885.9	ENSG00000125885.9		ENSG00000119138.3	ENSG00000119138.3
		ENSG00000125895.5	ENSG00000125895.5		ENSG00000119147.5	ENSG00000119147.5
		ENSG00000125967.12	ENSG00000125967.12		ENSG00000119508.13	ENSG00000119508.13
		ENSG00000126010.5	ENSG00000126010.5		ENSG00000119673.10	ENSG00000119673.10
		ENSG00000126249.3	ENSG00000126249.3		ENSG00000119703.12	ENSG00000119703.12
		ENSG00000126453.5	ENSG00000126453.5		ENSG00000119711.8	ENSG00000119711.8
		ENSG00000126457.16	ENSG00000126457.16		ENSG00000119714.6	ENSG00000119714.6
		ENSG00000126562.12	ENSG00000126562.12		ENSG00000119715.10	ENSG00000119715.10
		ENSG00000126778.7	ENSG00000126778.7		ENSG00000119865.4	ENSG00000119865.4
		ENSG00000126787.8	ENSG00000126787.8		ENSG00000119922.7	ENSG00000119922.7
		ENSG00000126950.7	ENSG00000126950.7		ENSG00000119943.6	ENSG00000119943.6
		ENSG00000127074.10	ENSG00000127074.10		ENSG00000119986.6	ENSG00000119986.6
		ENSG00000127324.4	ENSG00000127324.4		ENSG00000120054.7	ENSG00000120054.7
		ENSG00000127423.6	ENSG00000127423.6		ENSG00000120057.4	ENSG00000120057.4
		ENSG00000127564.12	ENSG00000127564.12		ENSG00000120093.7	ENSG00000120093.7
		ENSG00000127586.12	ENSG00000127586.12		ENSG00000120129.5	ENSG00000120129.5
		ENSG00000127831.6	ENSG00000127831.6		ENSG00000120156.16	ENSG00000120156.16
		ENSG00000127990.11	ENSG00000127990.11		ENSG00000120158.7	ENSG00000120158.7
		ENSG00000128059.4	ENSG00000128059.4		ENSG00000120217.9	ENSG00000120217.9
		ENSG00000128165.7	ENSG00000128165.7		ENSG00000120279.6	ENSG00000120279.6
		ENSG00000128242.8	ENSG00000128242.8		ENSG00000120332.11	ENSG00000120332.11
		ENSG00000128266.7	ENSG00000128266.7		ENSG00000120693.9	ENSG00000120693.9
		ENSG00000128298.12	ENSG00000128298.12		ENSG00000120729.5	ENSG00000120729.5
		ENSG00000128408.7	ENSG00000128408.7		ENSG00000120738.7	ENSG00000120738.7
		ENSG00000128510.6	ENSG00000128510.6		ENSG00000120820.8	ENSG00000120820.8
		ENSG00000128567.12	ENSG00000128567.12		ENSG00000120833.9	ENSG00000120833.9
		ENSG00000128578.5	ENSG00000128578.5		ENSG00000120885.15	ENSG00000120885.15
		ENSG00000128591.11	ENSG00000128591.11		ENSG00000120896.9	ENSG00000120896.9
		ENSG00000128652.7	ENSG00000128652.7		ENSG00000120899.13	ENSG00000120899.13
		ENSG00000128656.9	ENSG00000128656.9		ENSG00000120907.13	ENSG00000120907.13
		ENSG00000128683.9	ENSG00000128683.9		ENSG00000120913.19	ENSG00000120913.19
		ENSG00000128708.8	ENSG00000128708.8		ENSG00000120915.9	ENSG00000120915.9
		ENSG00000128886.7	ENSG00000128886.7		ENSG00000121005.4	ENSG00000121005.4
		ENSG00000128944.9	ENSG00000128944.9		ENSG00000121207.7	ENSG00000121207.7
		ENSG00000128965.7	ENSG00000128965.7		ENSG00000121310.12	ENSG00000121310.12
		ENSG00000128973.7	ENSG00000128973.7		ENSG00000121361.3	ENSG00000121361.3
		ENSG00000129173.8	ENSG00000129173.8		ENSG00000121410.7	ENSG00000121410.7
		ENSG00000129195.11	ENSG00000129195.11		ENSG00000121671.7	ENSG00000121671.7
		ENSG00000129521.9	ENSG00000129521.9		ENSG00000121690.5	ENSG00000121690.5
		ENSG00000129682.9	ENSG00000129682.9		ENSG00000121691.4	ENSG00000121691.4
		ENSG00000129810.10	ENSG00000129810.10		ENSG00000121807.5	ENSG00000121807.5
		ENSG00000130032.11	ENSG00000130032.11		ENSG00000121898.8	ENSG00000121898.8
		ENSG00000130054.4	ENSG00000130054.4		ENSG00000122025.10	ENSG00000122025.10
		ENSG00000130204.8	ENSG00000130204.8		ENSG00000122121.6	ENSG00000122121.6
		ENSG00000130300.4	ENSG00000130300.4		ENSG00000122188.8	ENSG00000122188.8
		ENSG00000130305.12	ENSG00000130305.12		ENSG00000122194.14	ENSG00000122194.14
		ENSG00000130427.2	ENSG00000130427.2		ENSG00000122223.8	ENSG00000122223.8
		ENSG00000130695.9	ENSG00000130695.9		ENSG00000122224.13	ENSG00000122224.13
		ENSG00000130726.7	ENSG00000130726.7		ENSG00000122432.12	ENSG00000122432.12
		ENSG00000130816.10	ENSG00000130816.10		ENSG00000122679.4	ENSG00000122679.4
		ENSG00000130821.11	ENSG00000130821.11		ENSG00000122729.14	ENSG00000122729.14
		ENSG00000130822.11	ENSG00000130822.11		ENSG00000122756.10	ENSG00000122756.10
		ENSG00000130826.11	ENSG00000130826.11		ENSG00000122787.10	ENSG00000122787.10
		ENSG00000130829.13	ENSG00000130829.13		ENSG00000122824.6	ENSG00000122824.6
		ENSG00000130876.7	ENSG00000130876.7		ENSG00000122877.9	ENSG00000122877.9
		ENSG00000131015.4	ENSG00000131015.4		ENSG00000122971.4	ENSG00000122971.4
		ENSG00000131094.3	ENSG00000131094.3		ENSG00000123104.7	ENSG00000123104.7
		ENSG00000131097.2	ENSG00000131097.2		ENSG00000123329.13	ENSG00000123329.13
		ENSG00000131153.4	ENSG00000131153.4		ENSG00000123358.15	ENSG00000123358.15
		ENSG00000131188.7	ENSG00000131188.7		ENSG00000123453.12	ENSG00000123453.12
		ENSG00000131242.11	ENSG00000131242.11		ENSG00000123454.6	ENSG00000123454.6
		ENSG00000131462.3	ENSG00000131462.3		ENSG00000123496.3	ENSG00000123496.3
		ENSG00000131470.10	ENSG00000131470.10		ENSG00000123560.9	ENSG00000123560.9
		ENSG00000131473.12	ENSG00000131473.12		ENSG00000123561.10	ENSG00000123561.10
		ENSG00000131626.11	ENSG00000131626.11		ENSG00000123838.6	ENSG00000123838.6
		ENSG00000131747.10	ENSG00000131747.10		ENSG00000123843.8	ENSG00000123843.8
		ENSG00000131778.13	ENSG00000131778.13		ENSG00000123901.4	ENSG00000123901.4
		ENSG00000131944.5	ENSG00000131944.5		ENSG00000124003.9	ENSG00000124003.9
		ENSG00000131981.11	ENSG00000131981.11		ENSG00000124203.5	ENSG00000124203.5
		ENSG00000132016.7	ENSG00000132016.7		ENSG00000124212.5	ENSG00000124212.5
		ENSG00000132031.8	ENSG00000132031.8		ENSG00000124253.9	ENSG00000124253.9
		ENSG00000132142.15	ENSG00000132142.15		ENSG00000124256.10	ENSG00000124256.10
		ENSG00000132170.15	ENSG00000132170.15		ENSG00000124374.8	ENSG00000124374.8
		ENSG00000132429.5	ENSG00000132429.5		ENSG00000124440.11	ENSG00000124440.11
		ENSG00000132436.7	ENSG00000132436.7		ENSG00000124496.8	ENSG00000124496.8
		ENSG00000132464.7	ENSG00000132464.7		ENSG00000124564.13	ENSG00000124564.13
		ENSG00000132470.9	ENSG00000132470.9		ENSG00000124568.6	ENSG00000124568.6
		ENSG00000132563.11	ENSG00000132563.11		ENSG00000124713.5	ENSG00000124713.5
		ENSG00000132639.8	ENSG00000132639.8		ENSG00000124780.9	ENSG00000124780.9
		ENSG00000132640.10	ENSG00000132640.10		ENSG00000124785.4	ENSG00000124785.4
		ENSG00000132646.6	ENSG00000132646.6		ENSG00000124839.8	ENSG00000124839.8
		ENSG00000132676.11	ENSG00000132676.11		ENSG00000124875.5	ENSG00000124875.5
		ENSG00000132680.6	ENSG00000132680.6		ENSG00000125122.10	ENSG00000125122.10
		ENSG00000132694.14	ENSG00000132694.14		ENSG00000125144.9	ENSG00000125144.9
		ENSG00000132749.6	ENSG00000132749.6		ENSG00000125148.6	ENSG00000125148.6
		ENSG00000132768.9	ENSG00000132768.9		ENSG00000125166.8	ENSG00000125166.8
		ENSG00000133019.7	ENSG00000133019.7		ENSG00000125245.8	ENSG00000125245.8
		ENSG00000133063.11	ENSG00000133063.11		ENSG00000125246.11	ENSG00000125246.11
		ENSG00000133065.6	ENSG00000133065.6		ENSG00000125384.6	ENSG00000125384.6
		ENSG00000133119.8	ENSG00000133119.8		ENSG00000125430.4	ENSG00000125430.4
		ENSG00000133134.7	ENSG00000133134.7		ENSG00000125538.7	ENSG00000125538.7
		ENSG00000133247.9	ENSG00000133247.9		ENSG00000125551.14	ENSG00000125551.14
		ENSG00000133454.11	ENSG00000133454.11		ENSG00000125637.11	ENSG00000125637.11
		ENSG00000133619.13	ENSG00000133619.13		ENSG00000125730.12	ENSG00000125730.12
		ENSG00000133665.8	ENSG00000133665.8		ENSG00000125740.9	ENSG00000125740.9
		ENSG00000133710.11	ENSG00000133710.11		ENSG00000125787.7	ENSG00000125787.7
		ENSG00000133740.6	ENSG00000133740.6		ENSG00000125872.7	ENSG00000125872.7
		ENSG00000133863.2	ENSG00000133863.2		ENSG00000125968.7	ENSG00000125968.7
		ENSG00000133878.4	ENSG00000133878.4		ENSG00000126231.9	ENSG00000126231.9
		ENSG00000134028.10	ENSG00000134028.10		ENSG00000126353.3	ENSG00000126353.3
		ENSG00000134057.10	ENSG00000134057.10		ENSG00000126460.6	ENSG00000126460.6
		ENSG00000134193.10	ENSG00000134193.10		ENSG00000126759.8	ENSG00000126759.8
		ENSG00000134222.12	ENSG00000134222.12		ENSG00000126838.5	ENSG00000126838.5
		ENSG00000134243.7	ENSG00000134243.7		ENSG00000127129.5	ENSG00000127129.5
		ENSG00000134247.9	ENSG00000134247.9		ENSG00000127152.13	ENSG00000127152.13
		ENSG00000134253.5	ENSG00000134253.5		ENSG00000127241.12	ENSG00000127241.12
		ENSG00000134291.7	ENSG00000134291.7		ENSG00000127249.10	ENSG00000127249.10
		ENSG00000134297.6	ENSG00000134297.6		ENSG00000127329.10	ENSG00000127329.10
		ENSG00000134323.10	ENSG00000134323.10		ENSG00000127472.6	ENSG00000127472.6
		ENSG00000134548.5	ENSG00000134548.5		ENSG00000127528.5	ENSG00000127528.5
		ENSG00000134569.5	ENSG00000134569.5		ENSG00000127903.12	ENSG00000127903.12
		ENSG00000134668.8	ENSG00000134668.8		ENSG00000127951.5	ENSG00000127951.5
		ENSG00000134684.6	ENSG00000134684.6		ENSG00000127954.8	ENSG00000127954.8
		ENSG00000134690.6	ENSG00000134690.6		ENSG00000128016.4	ENSG00000128016.4
		ENSG00000134769.17	ENSG00000134769.17		ENSG00000128045.5	ENSG00000128045.5
		ENSG00000134775.11	ENSG00000134775.11		ENSG00000128052.8	ENSG00000128052.8
		ENSG00000134779.10	ENSG00000134779.10		ENSG00000128250.5	ENSG00000128250.5
		ENSG00000134815.14	ENSG00000134815.14		ENSG00000128284.15	ENSG00000128284.15
		ENSG00000134824.9	ENSG00000134824.9		ENSG00000128482.11	ENSG00000128482.11
		ENSG00000134986.9	ENSG00000134986.9		ENSG00000128594.3	ENSG00000128594.3
		ENSG00000135045.6	ENSG00000135045.6		ENSG00000128655.12	ENSG00000128655.12
		ENSG00000135052.12	ENSG00000135052.12		ENSG00000128802.3	ENSG00000128802.3
		ENSG00000135083.10	ENSG00000135083.10		ENSG00000128815.13	ENSG00000128815.13
		ENSG00000135097.2	ENSG00000135097.2		ENSG00000128928.4	ENSG00000128928.4
		ENSG00000135119.10	ENSG00000135119.10		ENSG00000129048.6	ENSG00000129048.6
		ENSG00000135127.7	ENSG00000135127.7		ENSG00000129151.4	ENSG00000129151.4
		ENSG00000135245.9	ENSG00000135245.9		ENSG00000129214.10	ENSG00000129214.10
		ENSG00000135253.9	ENSG00000135253.9		ENSG00000129244.4	ENSG00000129244.4
		ENSG00000135269.13	ENSG00000135269.13		ENSG00000129277.9	ENSG00000129277.9
		ENSG00000135314.8	ENSG00000135314.8		ENSG00000129295.4	ENSG00000129295.4
		ENSG00000135324.5	ENSG00000135324.5		ENSG00000129450.4	ENSG00000129450.4
		ENSG00000135446.12	ENSG00000135446.12		ENSG00000129465.11	ENSG00000129465.11
		ENSG00000135451.8	ENSG00000135451.8		ENSG00000129595.8	ENSG00000129595.8
		ENSG00000135454.9	ENSG00000135454.9		ENSG00000129596.4	ENSG00000129596.4
		ENSG00000135476.7	ENSG00000135476.7		ENSG00000129757.8	ENSG00000129757.8
		ENSG00000135549.10	ENSG00000135549.10		ENSG00000129910.3	ENSG00000129910.3
		ENSG00000135632.7	ENSG00000135632.7		ENSG00000129965.9	ENSG00000129965.9
		ENSG00000135749.14	ENSG00000135749.14		ENSG00000129993.10	ENSG00000129993.10
		ENSG00000135763.5	ENSG00000135763.5		ENSG00000130005.7	ENSG00000130005.7
		ENSG00000135773.8	ENSG00000135773.8		ENSG00000130038.5	ENSG00000130038.5
		ENSG00000135845.5	ENSG00000135845.5		ENSG00000130222.6	ENSG00000130222.6
		ENSG00000135912.6	ENSG00000135912.6		ENSG00000130234.6	ENSG00000130234.6
		ENSG00000135919.8	ENSG00000135919.8		ENSG00000130475.10	ENSG00000130475.10
		ENSG00000136026.9	ENSG00000136026.9		ENSG00000130558.14	ENSG00000130558.14
		ENSG00000136040.4	ENSG00000136040.4		ENSG00000130649.5	ENSG00000130649.5
		ENSG00000136108.10	ENSG00000136108.10		ENSG00000130653.11	ENSG00000130653.11
		ENSG00000136122.11	ENSG00000136122.11		ENSG00000130700.6	ENSG00000130700.6
		ENSG00000136231.9	ENSG00000136231.9		ENSG00000130707.13	ENSG00000130707.13
		ENSG00000136261.10	ENSG00000136261.10		ENSG00000130775.11	ENSG00000130775.11
		ENSG00000136379.7	ENSG00000136379.7		ENSG00000130812.6	ENSG00000130812.6
		ENSG00000136383.6	ENSG00000136383.6		ENSG00000130988.8	ENSG00000130988.8
		ENSG00000136425.8	ENSG00000136425.8		ENSG00000131018.18	ENSG00000131018.18
		ENSG00000136492.4	ENSG00000136492.4		ENSG00000131037.10	ENSG00000131037.10
		ENSG00000136518.12	ENSG00000136518.12		ENSG00000131042.9	ENSG00000131042.9
		ENSG00000136542.4	ENSG00000136542.4		ENSG00000131080.10	ENSG00000131080.10
		ENSG00000136824.14	ENSG00000136824.14		ENSG00000131152.4	ENSG00000131152.4
		ENSG00000136943.6	ENSG00000136943.6		ENSG00000131183.6	ENSG00000131183.6
		ENSG00000136982.5	ENSG00000136982.5		ENSG00000131187.5	ENSG00000131187.5
		ENSG00000137135.13	ENSG00000137135.13		ENSG00000131196.13	ENSG00000131196.13
		ENSG00000137142.4	ENSG00000137142.4		ENSG00000131386.13	ENSG00000131386.13
		ENSG00000137168.7	ENSG00000137168.7		ENSG00000131401.7	ENSG00000131401.7
		ENSG00000137203.6	ENSG00000137203.6		ENSG00000131471.2	ENSG00000131471.2
		ENSG00000137251.11	ENSG00000137251.11		ENSG00000131482.5	ENSG00000131482.5
		ENSG00000137261.9	ENSG00000137261.9		ENSG00000131620.13	ENSG00000131620.13
		ENSG00000137269.10	ENSG00000137269.10		ENSG00000131634.9	ENSG00000131634.9
		ENSG00000137273.3	ENSG00000137273.3		ENSG00000131979.14	ENSG00000131979.14
		ENSG00000137309.15	ENSG00000137309.15		ENSG00000132141.9	ENSG00000132141.9
		ENSG00000137310.7	ENSG00000137310.7		ENSG00000132274.11	ENSG00000132274.11
		ENSG00000137338.4	ENSG00000137338.4		ENSG00000132465.6	ENSG00000132465.6
		ENSG00000137404.10	ENSG00000137404.10		ENSG00000132498.7	ENSG00000132498.7
		ENSG00000137460.4	ENSG00000137460.4		ENSG00000132514.9	ENSG00000132514.9
		ENSG00000137558.3	ENSG00000137558.3		ENSG00000132517.10	ENSG00000132517.10
		ENSG00000137672.8	ENSG00000137672.8		ENSG00000132530.12	ENSG00000132530.12
		ENSG00000137692.7	ENSG00000137692.7		ENSG00000132541.6	ENSG00000132541.6
		ENSG00000137804.8	ENSG00000137804.8		ENSG00000132698.9	ENSG00000132698.9
		ENSG00000137807.9	ENSG00000137807.9		ENSG00000132704.11	ENSG00000132704.11
		ENSG00000137812.15	ENSG00000137812.15		ENSG00000132744.3	ENSG00000132744.3
		ENSG00000137814.5	ENSG00000137814.5		ENSG00000132837.10	ENSG00000132837.10
		ENSG00000137819.9	ENSG00000137819.9		ENSG00000132840.5	ENSG00000132840.5
		ENSG00000137825.6	ENSG00000137825.6		ENSG00000132855.4	ENSG00000132855.4
		ENSG00000137857.13	ENSG00000137857.13		ENSG00000132874.9	ENSG00000132874.9
		ENSG00000137860.7	ENSG00000137860.7		ENSG00000132938.14	ENSG00000132938.14
		ENSG00000137868.14	ENSG00000137868.14		ENSG00000133027.13	ENSG00000133027.13
		ENSG00000137869.9	ENSG00000137869.9		ENSG00000133067.13	ENSG00000133067.13
		ENSG00000137968.12	ENSG00000137968.12		ENSG00000133106.10	ENSG00000133106.10
		ENSG00000138028.10	ENSG00000138028.10		ENSG00000133246.7	ENSG00000133246.7
		ENSG00000138092.6	ENSG00000138092.6		ENSG00000133315.6	ENSG00000133315.6
		ENSG00000138131.3	ENSG00000138131.3		ENSG00000133392.12	ENSG00000133392.12
		ENSG00000138160.4	ENSG00000138160.4		ENSG00000133477.12	ENSG00000133477.12
		ENSG00000138161.8	ENSG00000138161.8		ENSG00000133561.11	ENSG00000133561.11
		ENSG00000138162.13	ENSG00000138162.13		ENSG00000133574.5	ENSG00000133574.5
		ENSG00000138180.11	ENSG00000138180.11		ENSG00000133742.9	ENSG00000133742.9
		ENSG00000138182.10	ENSG00000138182.10		ENSG00000133800.4	ENSG00000133800.4
		ENSG00000138193.10	ENSG00000138193.10		ENSG00000133808.4	ENSG00000133808.4
		ENSG00000138346.10	ENSG00000138346.10		ENSG00000134042.8	ENSG00000134042.8
		ENSG00000138363.10	ENSG00000138363.10		ENSG00000134061.4	ENSG00000134061.4
		ENSG00000138376.6	ENSG00000138376.6		ENSG00000134201.6	ENSG00000134201.6
		ENSG00000138430.11	ENSG00000138430.11		ENSG00000134240.7	ENSG00000134240.7
		ENSG00000138778.7	ENSG00000138778.7		ENSG00000134242.11	ENSG00000134242.11
		ENSG00000138798.7	ENSG00000138798.7		ENSG00000134258.12	ENSG00000134258.12
		ENSG00000139146.9	ENSG00000139146.9		ENSG00000134259.3	ENSG00000134259.3
		ENSG00000139155.4	ENSG00000139155.4		ENSG00000134321.7	ENSG00000134321.7
		ENSG00000139219.13	ENSG00000139219.13		ENSG00000134339.4	ENSG00000134339.4
		ENSG00000139354.6	ENSG00000139354.6		ENSG00000134365.8	ENSG00000134365.8
		ENSG00000139438.5	ENSG00000139438.5		ENSG00000134463.10	ENSG00000134463.10
		ENSG00000139445.13	ENSG00000139445.13		ENSG00000134533.2	ENSG00000134533.2
		ENSG00000139514.8	ENSG00000139514.8		ENSG00000134538.2	ENSG00000134538.2
		ENSG00000139618.10	ENSG00000139618.10		ENSG00000134539.12	ENSG00000134539.12
		ENSG00000139645.9	ENSG00000139645.9		ENSG00000134545.9	ENSG00000134545.9
		ENSG00000139734.13	ENSG00000139734.13		ENSG00000134574.7	ENSG00000134574.7
		ENSG00000139800.8	ENSG00000139800.8		ENSG00000134612.7	ENSG00000134612.7
		ENSG00000139880.15	ENSG00000139880.15		ENSG00000134716.5	ENSG00000134716.5
		ENSG00000140297.8	ENSG00000140297.8		ENSG00000134760.5	ENSG00000134760.5
		ENSG00000140367.7	ENSG00000140367.7		ENSG00000134853.7	ENSG00000134853.7
		ENSG00000140451.8	ENSG00000140451.8		ENSG00000134873.5	ENSG00000134873.5
		ENSG00000140525.13	ENSG00000140525.13		ENSG00000134954.10	ENSG00000134954.10
		ENSG00000140534.9	ENSG00000140534.9		ENSG00000135063.13	ENSG00000135063.13
		ENSG00000140545.10	ENSG00000140545.10		ENSG00000135094.6	ENSG00000135094.6
		ENSG00000140945.11	ENSG00000140945.11		ENSG00000135111.10	ENSG00000135111.10
		ENSG00000141140.12	ENSG00000141140.12		ENSG00000135114.8	ENSG00000135114.8
		ENSG00000141150.3	ENSG00000141150.3		ENSG00000135205.10	ENSG00000135205.10
		ENSG00000141391.9	ENSG00000141391.9		ENSG00000135298.9	ENSG00000135298.9
		ENSG00000141404.11	ENSG00000141404.11		ENSG00000135363.7	ENSG00000135363.7
		ENSG00000141458.8	ENSG00000141458.8		ENSG00000135378.3	ENSG00000135378.3
		ENSG00000141526.10	ENSG00000141526.10		ENSG00000135409.6	ENSG00000135409.6
		ENSG00000141562.13	ENSG00000141562.13		ENSG00000135423.8	ENSG00000135423.8
		ENSG00000141568.15	ENSG00000141568.15		ENSG00000135426.10	ENSG00000135426.10
		ENSG00000141576.10	ENSG00000141576.10		ENSG00000135437.5	ENSG00000135437.5
		ENSG00000141577.9	ENSG00000141577.9		ENSG00000135447.12	ENSG00000135447.12
		ENSG00000141580.11	ENSG00000141580.11		ENSG00000135480.10	ENSG00000135480.10
		ENSG00000141582.10	ENSG00000141582.10		ENSG00000135517.6	ENSG00000135517.6
		ENSG00000141639.7	ENSG00000141639.7		ENSG00000135604.9	ENSG00000135604.9
		ENSG00000141696.8	ENSG00000141696.8		ENSG00000135605.8	ENSG00000135605.8
		ENSG00000141759.10	ENSG00000141759.10		ENSG00000135914.5	ENSG00000135914.5
		ENSG00000142230.7	ENSG00000142230.7		ENSG00000135925.4	ENSG00000135925.4
		ENSG00000142449.8	ENSG00000142449.8		ENSG00000135929.4	ENSG00000135929.4
		ENSG00000142528.11	ENSG00000142528.11		ENSG00000135960.5	ENSG00000135960.5
		ENSG00000142583.13	ENSG00000142583.13		ENSG00000136011.10	ENSG00000136011.10
		ENSG00000142657.16	ENSG00000142657.16		ENSG00000136052.5	ENSG00000136052.5
		ENSG00000142661.14	ENSG00000142661.14		ENSG00000136160.10	ENSG00000136160.10
		ENSG00000142677.3	ENSG00000142677.3		ENSG00000136244.7	ENSG00000136244.7
		ENSG00000142731.6	ENSG00000142731.6		ENSG00000136250.7	ENSG00000136250.7
		ENSG00000142856.12	ENSG00000142856.12		ENSG00000136305.7	ENSG00000136305.7
		ENSG00000142945.8	ENSG00000142945.8		ENSG00000136457.5	ENSG00000136457.5
		ENSG00000143036.12	ENSG00000143036.12		ENSG00000136546.9	ENSG00000136546.9
		ENSG00000143061.13	ENSG00000143061.13		ENSG00000136573.8	ENSG00000136573.8
		ENSG00000143126.7	ENSG00000143126.7		ENSG00000136634.5	ENSG00000136634.5
		ENSG00000143147.10	ENSG00000143147.10		ENSG00000136653.15	ENSG00000136653.15
		ENSG00000143179.8	ENSG00000143179.8		ENSG00000136842.9	ENSG00000136842.9
		ENSG00000143194.8	ENSG00000143194.8		ENSG00000136867.6	ENSG00000136867.6
		ENSG00000143195.8	ENSG00000143195.8		ENSG00000136869.13	ENSG00000136869.13
		ENSG00000143224.13	ENSG00000143224.13		ENSG00000136872.13	ENSG00000136872.13
		ENSG00000143228.8	ENSG00000143228.8		ENSG00000136881.7	ENSG00000136881.7
		ENSG00000143294.10	ENSG00000143294.10		ENSG00000137033.7	ENSG00000137033.7
		ENSG00000143314.8	ENSG00000143314.8		ENSG00000137077.3	ENSG00000137077.3
		ENSG00000143320.4	ENSG00000143320.4		ENSG00000137078.4	ENSG00000137078.4
		ENSG00000143324.9	ENSG00000143324.9		ENSG00000137106.13	ENSG00000137106.13
		ENSG00000143367.11	ENSG00000143367.11		ENSG00000137204.10	ENSG00000137204.10
		ENSG00000143368.9	ENSG00000143368.9		ENSG00000137265.10	ENSG00000137265.10
		ENSG00000143373.13	ENSG00000143373.13		ENSG00000137393.8	ENSG00000137393.8
		ENSG00000143390.13	ENSG00000143390.13		ENSG00000137441.7	ENSG00000137441.7
		ENSG00000143398.15	ENSG00000143398.15		ENSG00000137491.10	ENSG00000137491.10
		ENSG00000143436.6	ENSG00000143436.6		ENSG00000137501.12	ENSG00000137501.12
		ENSG00000143450.10	ENSG00000143450.10		ENSG00000137561.4	ENSG00000137561.4
		ENSG00000143476.13	ENSG00000143476.13		ENSG00000137642.8	ENSG00000137642.8
		ENSG00000143493.8	ENSG00000143493.8		ENSG00000137699.12	ENSG00000137699.12
		ENSG00000143494.11	ENSG00000143494.11		ENSG00000137720.3	ENSG00000137720.3
		ENSG00000143498.13	ENSG00000143498.13		ENSG00000137726.11	ENSG00000137726.11
		ENSG00000143502.10	ENSG00000143502.10		ENSG00000137747.10	ENSG00000137747.10
		ENSG00000143512.8	ENSG00000143512.8		ENSG00000137834.10	ENSG00000137834.10
		ENSG00000143514.12	ENSG00000143514.12		ENSG00000137841.7	ENSG00000137841.7
		ENSG00000143537.9	ENSG00000143537.9		ENSG00000137872.11	ENSG00000137872.11
		ENSG00000143569.14	ENSG00000143569.14		ENSG00000137959.11	ENSG00000137959.11
		ENSG00000143570.13	ENSG00000143570.13		ENSG00000137965.6	ENSG00000137965.6
		ENSG00000143590.9	ENSG00000143590.9		ENSG00000138030.8	ENSG00000138030.8
		ENSG00000143612.14	ENSG00000143612.14		ENSG00000138075.7	ENSG00000138075.7
		ENSG00000143621.12	ENSG00000143621.12		ENSG00000138080.9	ENSG00000138080.9
		ENSG00000143643.8	ENSG00000143643.8		ENSG00000138109.9	ENSG00000138109.9
		ENSG00000143748.13	ENSG00000143748.13		ENSG00000138115.9	ENSG00000138115.9
		ENSG00000143753.8	ENSG00000143753.8		ENSG00000138207.8	ENSG00000138207.8
		ENSG00000143771.7	ENSG00000143771.7		ENSG00000138315.8	ENSG00000138315.8
		ENSG00000143793.8	ENSG00000143793.8		ENSG00000138356.9	ENSG00000138356.9
		ENSG00000143811.12	ENSG00000143811.12		ENSG00000138378.13	ENSG00000138378.13
		ENSG00000143815.10	ENSG00000143815.10		ENSG00000138639.13	ENSG00000138639.13
		ENSG00000143839.12	ENSG00000143839.12		ENSG00000138640.10	ENSG00000138640.10
		ENSG00000143847.11	ENSG00000143847.11		ENSG00000138642.10	ENSG00000138642.10
		ENSG00000143977.9	ENSG00000143977.9		ENSG00000138646.4	ENSG00000138646.4
		ENSG00000144045.9	ENSG00000144045.9		ENSG00000138670.12	ENSG00000138670.12
		ENSG00000144130.7	ENSG00000144130.7		ENSG00000138696.6	ENSG00000138696.6
		ENSG00000144218.14	ENSG00000144218.14		ENSG00000138709.13	ENSG00000138709.13
		ENSG00000144354.9	ENSG00000144354.9		ENSG00000138722.5	ENSG00000138722.5
		ENSG00000144366.11	ENSG00000144366.11		ENSG00000138738.6	ENSG00000138738.6
		ENSG00000144369.8	ENSG00000144369.8		ENSG00000138744.10	ENSG00000138744.10
		ENSG00000144485.6	ENSG00000144485.6		ENSG00000138769.6	ENSG00000138769.6
		ENSG00000144554.6	ENSG00000144554.6		ENSG00000138792.5	ENSG00000138792.5
		ENSG00000144580.9	ENSG00000144580.9		ENSG00000138796.11	ENSG00000138796.11
		ENSG00000144893.8	ENSG00000144893.8		ENSG00000138823.8	ENSG00000138823.8
		ENSG00000145107.11	ENSG00000145107.11		ENSG00000138964.12	ENSG00000138964.12
		ENSG00000145194.13	ENSG00000145194.13		ENSG00000139112.6	ENSG00000139112.6
		ENSG00000145198.10	ENSG00000145198.10		ENSG00000139174.6	ENSG00000139174.6
		ENSG00000145220.9	ENSG00000145220.9		ENSG00000139178.6	ENSG00000139178.6
		ENSG00000145386.5	ENSG00000145386.5		ENSG00000139187.5	ENSG00000139187.5
		ENSG00000145536.11	ENSG00000145536.11		ENSG00000139193.3	ENSG00000139193.3
		ENSG00000145681.6	ENSG00000145681.6		ENSG00000139194.3	ENSG00000139194.3
		ENSG00000145685.9	ENSG00000145685.9		ENSG00000139209.11	ENSG00000139209.11
		ENSG00000145911.5	ENSG00000145911.5		ENSG00000139289.9	ENSG00000139289.9
		ENSG00000145920.10	ENSG00000145920.10		ENSG00000139304.8	ENSG00000139304.8
		ENSG00000146143.13	ENSG00000146143.13		ENSG00000139329.4	ENSG00000139329.4
		ENSG00000146215.9	ENSG00000146215.9		ENSG00000139344.3	ENSG00000139344.3
		ENSG00000146263.7	ENSG00000146263.7		ENSG00000139508.10	ENSG00000139508.10
		ENSG00000146281.5	ENSG00000146281.5		ENSG00000139531.8	ENSG00000139531.8
		ENSG00000146410.7	ENSG00000146410.7		ENSG00000139540.7	ENSG00000139540.7
		ENSG00000146670.5	ENSG00000146670.5		ENSG00000139547.6	ENSG00000139547.6
		ENSG00000146700.8	ENSG00000146700.8		ENSG00000139597.12	ENSG00000139597.12
		ENSG00000146731.6	ENSG00000146731.6		ENSG00000139631.14	ENSG00000139631.14
		ENSG00000146733.9	ENSG00000146733.9		ENSG00000139899.6	ENSG00000139899.6
		ENSG00000146755.6	ENSG00000146755.6		ENSG00000139914.6	ENSG00000139914.6
		ENSG00000146858.7	ENSG00000146858.7		ENSG00000140009.14	ENSG00000140009.14
		ENSG00000146918.15	ENSG00000146918.15		ENSG00000140030.4	ENSG00000140030.4
		ENSG00000147180.12	ENSG00000147180.12		ENSG00000140044.8	ENSG00000140044.8
		ENSG00000147231.9	ENSG00000147231.9		ENSG00000140090.13	ENSG00000140090.13
		ENSG00000147255.13	ENSG00000147255.13		ENSG00000140092.10	ENSG00000140092.10
		ENSG00000147257.9	ENSG00000147257.9		ENSG00000140093.5	ENSG00000140093.5
		ENSG00000147402.7	ENSG00000147402.7		ENSG00000140107.10	ENSG00000140107.10
		ENSG00000147485.8	ENSG00000147485.8		ENSG00000140263.9	ENSG00000140263.9
		ENSG00000147536.7	ENSG00000147536.7		ENSG00000140284.6	ENSG00000140284.6
		ENSG00000147614.3	ENSG00000147614.3		ENSG00000140285.5	ENSG00000140285.5
		ENSG00000147650.7	ENSG00000147650.7		ENSG00000140287.6	ENSG00000140287.6
		ENSG00000147689.12	ENSG00000147689.12		ENSG00000140368.8	ENSG00000140368.8
		ENSG00000147697.4	ENSG00000147697.4		ENSG00000140465.9	ENSG00000140465.9
		ENSG00000147799.7	ENSG00000147799.7		ENSG00000140479.12	ENSG00000140479.12
		ENSG00000147883.9	ENSG00000147883.9		ENSG00000140505.6	ENSG00000140505.6
		ENSG00000147889.12	ENSG00000147889.12		ENSG00000140526.12	ENSG00000140526.12
		ENSG00000148019.8	ENSG00000148019.8		ENSG00000140538.12	ENSG00000140538.12
		ENSG00000148082.5	ENSG00000148082.5		ENSG00000140691.12	ENSG00000140691.12
		ENSG00000148200.12	ENSG00000148200.12		ENSG00000140835.8	ENSG00000140835.8
		ENSG00000148459.11	ENSG00000148459.11		ENSG00000140876.7	ENSG00000140876.7
		ENSG00000148735.10	ENSG00000148735.10		ENSG00000140968.6	ENSG00000140968.6
		ENSG00000148773.8	ENSG00000148773.8		ENSG00000141293.11	ENSG00000141293.11
		ENSG00000148795.5	ENSG00000148795.5		ENSG00000141338.9	ENSG00000141338.9
		ENSG00000148848.10	ENSG00000148848.10		ENSG00000141431.5	ENSG00000141431.5
		ENSG00000149257.9	ENSG00000149257.9		ENSG00000141434.7	ENSG00000141434.7
		ENSG00000149485.12	ENSG00000149485.12		ENSG00000141469.12	ENSG00000141469.12
		ENSG00000149503.8	ENSG00000149503.8		ENSG00000141485.11	ENSG00000141485.11
		ENSG00000149554.8	ENSG00000149554.8		ENSG00000141622.9	ENSG00000141622.9
		ENSG00000149636.11	ENSG00000149636.11		ENSG00000141665.7	ENSG00000141665.7
		ENSG00000149639.10	ENSG00000149639.10		ENSG00000141753.5	ENSG00000141753.5
		ENSG00000149716.8	ENSG00000149716.8		ENSG00000141905.13	ENSG00000141905.13
		ENSG00000149925.12	ENSG00000149925.12		ENSG00000142178.7	ENSG00000142178.7
		ENSG00000149948.9	ENSG00000149948.9		ENSG00000142182.4	ENSG00000142182.4
		ENSG00000149970.10	ENSG00000149970.10		ENSG00000142347.12	ENSG00000142347.12
		ENSG00000150054.14	ENSG00000150054.14		ENSG00000142609.13	ENSG00000142609.13
		ENSG00000150394.9	ENSG00000150394.9		ENSG00000142748.8	ENSG00000142748.8
		ENSG00000150403.13	ENSG00000150403.13		ENSG00000142871.11	ENSG00000142871.11
		ENSG00000150551.10	ENSG00000150551.10		ENSG00000142910.11	ENSG00000142910.11
		ENSG00000150753.7	ENSG00000150753.7		ENSG00000143110.7	ENSG00000143110.7
		ENSG00000150990.3	ENSG00000150990.3		ENSG00000143171.8	ENSG00000143171.8
		ENSG00000151012.9	ENSG00000151012.9		ENSG00000143185.3	ENSG00000143185.3
		ENSG00000151025.9	ENSG00000151025.9		ENSG00000143196.4	ENSG00000143196.4
		ENSG00000151208.12	ENSG00000151208.12		ENSG00000143199.13	ENSG00000143199.13
		ENSG00000151572.12	ENSG00000151572.12		ENSG00000143257.7	ENSG00000143257.7
		ENSG00000151632.12	ENSG00000151632.12		ENSG00000143297.14	ENSG00000143297.14
		ENSG00000151692.10	ENSG00000151692.10		ENSG00000143369.10	ENSG00000143369.10
		ENSG00000151693.5	ENSG00000151693.5		ENSG00000143845.10	ENSG00000143845.10
		ENSG00000151725.7	ENSG00000151725.7		ENSG00000143869.5	ENSG00000143869.5
		ENSG00000151789.5	ENSG00000151789.5		ENSG00000143921.6	ENSG00000143921.6
		ENSG00000151834.11	ENSG00000151834.11		ENSG00000144057.11	ENSG00000144057.11
		ENSG00000151849.10	ENSG00000151849.10		ENSG00000144331.14	ENSG00000144331.14
		ENSG00000151881.10	ENSG00000151881.10		ENSG00000144481.12	ENSG00000144481.12
		ENSG00000152056.12	ENSG00000152056.12		ENSG00000144619.10	ENSG00000144619.10
		ENSG00000152128.13	ENSG00000152128.13		ENSG00000144642.16	ENSG00000144642.16
		ENSG00000152240.8	ENSG00000152240.8		ENSG00000144648.10	ENSG00000144648.10
		ENSG00000152253.4	ENSG00000152253.4		ENSG00000144649.4	ENSG00000144649.4
		ENSG00000152256.9	ENSG00000152256.9		ENSG00000144655.10	ENSG00000144655.10
		ENSG00000152377.8	ENSG00000152377.8		ENSG00000144668.7	ENSG00000144668.7
		ENSG00000152413.10	ENSG00000152413.10		ENSG00000144820.3	ENSG00000144820.3
		ENSG00000152455.11	ENSG00000152455.11		ENSG00000144852.12	ENSG00000144852.12
		ENSG00000152457.13	ENSG00000152457.13		ENSG00000144857.10	ENSG00000144857.10
		ENSG00000152556.11	ENSG00000152556.11		ENSG00000144908.9	ENSG00000144908.9
		ENSG00000152642.6	ENSG00000152642.6		ENSG00000145284.7	ENSG00000145284.7
		ENSG00000152661.7	ENSG00000152661.7		ENSG00000145287.6	ENSG00000145287.6
		ENSG00000152669.8	ENSG00000152669.8		ENSG00000145321.8	ENSG00000145321.8
		ENSG00000152910.14	ENSG00000152910.14		ENSG00000145439.7	ENSG00000145439.7
		ENSG00000152932.6	ENSG00000152932.6		ENSG00000145476.11	ENSG00000145476.11
		ENSG00000153044.5	ENSG00000153044.5		ENSG00000145545.7	ENSG00000145545.7
		ENSG00000153132.8	ENSG00000153132.8		ENSG00000145555.10	ENSG00000145555.10
		ENSG00000153395.5	ENSG00000153395.5		ENSG00000145649.7	ENSG00000145649.7
		ENSG00000153531.8	ENSG00000153531.8		ENSG00000145675.10	ENSG00000145675.10
		ENSG00000153879.4	ENSG00000153879.4		ENSG00000145692.10	ENSG00000145692.10
		ENSG00000153982.6	ENSG00000153982.6		ENSG00000145708.6	ENSG00000145708.6
		ENSG00000154040.16	ENSG00000154040.16		ENSG00000145777.10	ENSG00000145777.10
		ENSG00000154096.9	ENSG00000154096.9		ENSG00000145794.12	ENSG00000145794.12
		ENSG00000154277.8	ENSG00000154277.8		ENSG00000145824.8	ENSG00000145824.8
		ENSG00000154370.9	ENSG00000154370.9		ENSG00000145826.4	ENSG00000145826.4
		ENSG00000154380.12	ENSG00000154380.12		ENSG00000145850.4	ENSG00000145850.4
		ENSG00000154429.6	ENSG00000154429.6		ENSG00000145990.6	ENSG00000145990.6
		ENSG00000154548.8	ENSG00000154548.8		ENSG00000146085.7	ENSG00000146085.7
		ENSG00000154640.10	ENSG00000154640.10		ENSG00000146122.12	ENSG00000146122.12
		ENSG00000154839.5	ENSG00000154839.5		ENSG00000146147.10	ENSG00000146147.10
		ENSG00000154920.10	ENSG00000154920.10		ENSG00000146151.8	ENSG00000146151.8
		ENSG00000155034.14	ENSG00000155034.14		ENSG00000146192.10	ENSG00000146192.10
		ENSG00000155115.6	ENSG00000155115.6		ENSG00000146233.3	ENSG00000146233.3
		ENSG00000155304.4	ENSG00000155304.4		ENSG00000146285.9	ENSG00000146285.9
		ENSG00000155561.10	ENSG00000155561.10		ENSG00000146374.9	ENSG00000146374.9
		ENSG00000155755.14	ENSG00000155755.14		ENSG00000146411.5	ENSG00000146411.5
		ENSG00000155850.7	ENSG00000155850.7		ENSG00000146416.12	ENSG00000146416.12
		ENSG00000155893.7	ENSG00000155893.7		ENSG00000146674.10	ENSG00000146674.10
		ENSG00000155974.7	ENSG00000155974.7		ENSG00000146938.10	ENSG00000146938.10
		ENSG00000155980.7	ENSG00000155980.7		ENSG00000147003.5	ENSG00000147003.5
		ENSG00000156103.11	ENSG00000156103.11		ENSG00000147027.3	ENSG00000147027.3
		ENSG00000156261.8	ENSG00000156261.8		ENSG00000147041.7	ENSG00000147041.7
		ENSG00000156509.9	ENSG00000156509.9		ENSG00000147100.5	ENSG00000147100.5
		ENSG00000156510.11	ENSG00000156510.11		ENSG00000147119.3	ENSG00000147119.3
		ENSG00000156535.9	ENSG00000156535.9		ENSG00000147206.12	ENSG00000147206.12
		ENSG00000156787.12	ENSG00000156787.12		ENSG00000147576.11	ENSG00000147576.11
		ENSG00000156795.2	ENSG00000156795.2		ENSG00000147642.12	ENSG00000147642.12
		ENSG00000156802.8	ENSG00000156802.8		ENSG00000147647.8	ENSG00000147647.8
		ENSG00000156831.3	ENSG00000156831.3		ENSG00000147655.6	ENSG00000147655.6
		ENSG00000156876.8	ENSG00000156876.8		ENSG00000147894.10	ENSG00000147894.10
		ENSG00000156970.8	ENSG00000156970.8		ENSG00000148053.11	ENSG00000148053.11
		ENSG00000157214.9	ENSG00000157214.9		ENSG00000148057.11	ENSG00000148057.11
		ENSG00000157456.3	ENSG00000157456.3		ENSG00000148143.8	ENSG00000148143.8
		ENSG00000157470.7	ENSG00000157470.7		ENSG00000148218.11	ENSG00000148218.11
		ENSG00000157593.12	ENSG00000157593.12		ENSG00000148339.8	ENSG00000148339.8
		ENSG00000157600.7	ENSG00000157600.7		ENSG00000148357.12	ENSG00000148357.12
		ENSG00000157613.6	ENSG00000157613.6		ENSG00000148488.11	ENSG00000148488.11
		ENSG00000157680.11	ENSG00000157680.11		ENSG00000148600.10	ENSG00000148600.10
		ENSG00000157703.11	ENSG00000157703.11		ENSG00000148671.9	ENSG00000148671.9
		ENSG00000157766.11	ENSG00000157766.11		ENSG00000148680.11	ENSG00000148680.11
		ENSG00000157778.4	ENSG00000157778.4		ENSG00000148803.7	ENSG00000148803.7
		ENSG00000157833.8	ENSG00000157833.8		ENSG00000148841.11	ENSG00000148841.11
		ENSG00000158079.10	ENSG00000158079.10		ENSG00000148948.3	ENSG00000148948.3
		ENSG00000158106.8	ENSG00000158106.8		ENSG00000148965.4	ENSG00000148965.4
		ENSG00000158164.6	ENSG00000158164.6		ENSG00000149050.5	ENSG00000149050.5
		ENSG00000158201.5	ENSG00000158201.5		ENSG00000149090.7	ENSG00000149090.7
		ENSG00000158270.10	ENSG00000158270.10		ENSG00000149124.6	ENSG00000149124.6
		ENSG00000158402.14	ENSG00000158402.14		ENSG00000149131.11	ENSG00000149131.11
		ENSG00000158406.2	ENSG00000158406.2		ENSG00000149218.4	ENSG00000149218.4
		ENSG00000158435.3	ENSG00000158435.3		ENSG00000149294.12	ENSG00000149294.12
		ENSG00000158486.9	ENSG00000158486.9		ENSG00000149451.13	ENSG00000149451.13
		ENSG00000158528.7	ENSG00000158528.7		ENSG00000149476.10	ENSG00000149476.10
		ENSG00000158560.10	ENSG00000158560.10		ENSG00000149527.13	ENSG00000149527.13
		ENSG00000158710.10	ENSG00000158710.10		ENSG00000149557.8	ENSG00000149557.8
		ENSG00000158716.4	ENSG00000158716.4		ENSG00000149571.6	ENSG00000149571.6
		ENSG00000158806.9	ENSG00000158806.9		ENSG00000149582.11	ENSG00000149582.11
		ENSG00000158850.10	ENSG00000158850.10		ENSG00000149591.12	ENSG00000149591.12
		ENSG00000158865.8	ENSG00000158865.8		ENSG00000150045.7	ENSG00000150045.7
		ENSG00000158882.8	ENSG00000158882.8		ENSG00000150625.12	ENSG00000150625.12
		ENSG00000158887.11	ENSG00000158887.11		ENSG00000150627.11	ENSG00000150627.11
		ENSG00000159055.3	ENSG00000159055.3		ENSG00000150637.4	ENSG00000150637.4
		ENSG00000159147.13	ENSG00000159147.13		ENSG00000150656.10	ENSG00000150656.10
		ENSG00000159164.5	ENSG00000159164.5		ENSG00000150672.12	ENSG00000150672.12
		ENSG00000159167.7	ENSG00000159167.7		ENSG00000150681.5	ENSG00000150681.5
		ENSG00000159199.9	ENSG00000159199.9		ENSG00000150893.9	ENSG00000150893.9
		ENSG00000159208.11	ENSG00000159208.11		ENSG00000151150.16	ENSG00000151150.16
		ENSG00000159217.5	ENSG00000159217.5		ENSG00000151224.8	ENSG00000151224.8
		ENSG00000159259.7	ENSG00000159259.7		ENSG00000151320.6	ENSG00000151320.6
		ENSG00000159307.14	ENSG00000159307.14		ENSG00000151360.5	ENSG00000151360.5
		ENSG00000159352.11	ENSG00000159352.11		ENSG00000151365.2	ENSG00000151365.2
		ENSG00000159399.5	ENSG00000159399.5		ENSG00000151468.9	ENSG00000151468.9
		ENSG00000159445.8	ENSG00000159445.8		ENSG00000151552.7	ENSG00000151552.7
		ENSG00000159556.5	ENSG00000159556.5		ENSG00000151611.9	ENSG00000151611.9
		ENSG00000159674.7	ENSG00000159674.7		ENSG00000151623.10	ENSG00000151623.10
		ENSG00000160050.10	ENSG00000160050.10		ENSG00000151631.7	ENSG00000151631.7
		ENSG00000160181.4	ENSG00000160181.4		ENSG00000151702.12	ENSG00000151702.12
		ENSG00000160191.13	ENSG00000160191.13		ENSG00000151726.9	ENSG00000151726.9
		ENSG00000160193.7	ENSG00000160193.7		ENSG00000151790.4	ENSG00000151790.4
		ENSG00000160207.4	ENSG00000160207.4		ENSG00000151892.10	ENSG00000151892.10
		ENSG00000160211.11	ENSG00000160211.11		ENSG00000152078.5	ENSG00000152078.5
		ENSG00000160284.10	ENSG00000160284.10		ENSG00000152092.11	ENSG00000152092.11
		ENSG00000160298.13	ENSG00000160298.13		ENSG00000152268.8	ENSG00000152268.8
		ENSG00000160336.10	ENSG00000160336.10		ENSG00000152495.6	ENSG00000152495.6
		ENSG00000160352.11	ENSG00000160352.11		ENSG00000152580.8	ENSG00000152580.8
		ENSG00000160447.6	ENSG00000160447.6		ENSG00000152620.8	ENSG00000152620.8
		ENSG00000160469.12	ENSG00000160469.12		ENSG00000152672.3	ENSG00000152672.3
		ENSG00000160606.6	ENSG00000160606.6		ENSG00000152760.5	ENSG00000152760.5
		ENSG00000160678.7	ENSG00000160678.7		ENSG00000152782.12	ENSG00000152782.12
		ENSG00000160688.14	ENSG00000160688.14		ENSG00000152990.9	ENSG00000152990.9
		ENSG00000160714.5	ENSG00000160714.5		ENSG00000153064.7	ENSG00000153064.7
		ENSG00000160746.8	ENSG00000160746.8		ENSG00000153086.9	ENSG00000153086.9
		ENSG00000160752.10	ENSG00000160752.10		ENSG00000153162.8	ENSG00000153162.8
		ENSG00000160753.11	ENSG00000160753.11		ENSG00000153234.9	ENSG00000153234.9
		ENSG00000160766.10	ENSG00000160766.10		ENSG00000153246.7	ENSG00000153246.7
		ENSG00000160767.16	ENSG00000160767.16		ENSG00000153283.8	ENSG00000153283.8
		ENSG00000160803.7	ENSG00000160803.7		ENSG00000153443.8	ENSG00000153443.8
		ENSG00000160818.12	ENSG00000160818.12		ENSG00000153563.11	ENSG00000153563.11
		ENSG00000160867.10	ENSG00000160867.10		ENSG00000154016.9	ENSG00000154016.9
		ENSG00000160917.10	ENSG00000160917.10		ENSG00000154099.13	ENSG00000154099.13
		ENSG00000160949.12	ENSG00000160949.12		ENSG00000154133.10	ENSG00000154133.10
		ENSG00000160957.8	ENSG00000160957.8		ENSG00000154153.9	ENSG00000154153.9
		ENSG00000161011.15	ENSG00000161011.15		ENSG00000154175.12	ENSG00000154175.12
		ENSG00000161179.9	ENSG00000161179.9		ENSG00000154237.8	ENSG00000154237.8
		ENSG00000161243.4	ENSG00000161243.4		ENSG00000154258.12	ENSG00000154258.12
		ENSG00000161381.9	ENSG00000161381.9		ENSG00000154262.8	ENSG00000154262.8
		ENSG00000161647.14	ENSG00000161647.14		ENSG00000154263.13	ENSG00000154263.13
		ENSG00000161664.2	ENSG00000161664.2		ENSG00000154330.8	ENSG00000154330.8
		ENSG00000161682.10	ENSG00000161682.10		ENSG00000154493.13	ENSG00000154493.13
		ENSG00000161692.13	ENSG00000161692.13		ENSG00000154556.13	ENSG00000154556.13
		ENSG00000161800.8	ENSG00000161800.8		ENSG00000154654.10	ENSG00000154654.10
		ENSG00000161888.7	ENSG00000161888.7		ENSG00000154721.10	ENSG00000154721.10
		ENSG00000161896.6	ENSG00000161896.6		ENSG00000154734.10	ENSG00000154734.10
		ENSG00000162062.10	ENSG00000162062.10		ENSG00000154856.8	ENSG00000154856.8
		ENSG00000162063.8	ENSG00000162063.8		ENSG00000154928.12	ENSG00000154928.12
		ENSG00000162073.9	ENSG00000162073.9		ENSG00000155016.13	ENSG00000155016.13
		ENSG00000162174.8	ENSG00000162174.8		ENSG00000155158.16	ENSG00000155158.16
		ENSG00000162344.3	ENSG00000162344.3		ENSG00000155659.10	ENSG00000155659.10
		ENSG00000162366.3	ENSG00000162366.3		ENSG00000155666.7	ENSG00000155666.7
		ENSG00000162409.6	ENSG00000162409.6		ENSG00000155719.12	ENSG00000155719.12
		ENSG00000162415.6	ENSG00000162415.6		ENSG00000156006.4	ENSG00000156006.4
		ENSG00000162458.8	ENSG00000162458.8		ENSG00000156011.12	ENSG00000156011.12
		ENSG00000162522.6	ENSG00000162522.6		ENSG00000156042.13	ENSG00000156042.13
		ENSG00000162607.8	ENSG00000162607.8		ENSG00000156049.6	ENSG00000156049.6
		ENSG00000162734.8	ENSG00000162734.8		ENSG00000156110.9	ENSG00000156110.9
		ENSG00000162745.6	ENSG00000162745.6		ENSG00000156113.16	ENSG00000156113.16
		ENSG00000162769.8	ENSG00000162769.8		ENSG00000156218.8	ENSG00000156218.8
		ENSG00000162779.16	ENSG00000162779.16		ENSG00000156222.7	ENSG00000156222.7
		ENSG00000162782.11	ENSG00000162782.11		ENSG00000156299.8	ENSG00000156299.8
		ENSG00000162873.10	ENSG00000162873.10		ENSG00000156466.8	ENSG00000156466.8
		ENSG00000162878.8	ENSG00000162878.8		ENSG00000156738.13	ENSG00000156738.13
		ENSG00000162885.8	ENSG00000162885.8		ENSG00000156886.11	ENSG00000156886.11
		ENSG00000162931.7	ENSG00000162931.7		ENSG00000157103.6	ENSG00000157103.6
		ENSG00000163006.7	ENSG00000163006.7		ENSG00000157131.10	ENSG00000157131.10
		ENSG00000163156.7	ENSG00000163156.7		ENSG00000157168.14	ENSG00000157168.14
		ENSG00000163159.7	ENSG00000163159.7		ENSG00000157184.5	ENSG00000157184.5
		ENSG00000163257.6	ENSG00000163257.6		ENSG00000157326.14	ENSG00000157326.14
		ENSG00000163348.3	ENSG00000163348.3		ENSG00000157379.9	ENSG00000157379.9
		ENSG00000163352.5	ENSG00000163352.5		ENSG00000157423.13	ENSG00000157423.13
		ENSG00000163362.6	ENSG00000163362.6		ENSG00000157514.12	ENSG00000157514.12
		ENSG00000163393.8	ENSG00000163393.8		ENSG00000157551.13	ENSG00000157551.13
		ENSG00000163467.7	ENSG00000163467.7		ENSG00000157554.14	ENSG00000157554.14
		ENSG00000163468.10	ENSG00000163468.10		ENSG00000157992.8	ENSG00000157992.8
		ENSG00000163507.9	ENSG00000163507.9		ENSG00000158023.5	ENSG00000158023.5
		ENSG00000163517.10	ENSG00000163517.10		ENSG00000158050.4	ENSG00000158050.4
		ENSG00000163535.13	ENSG00000163535.13		ENSG00000158077.4	ENSG00000158077.4
		ENSG00000163536.8	ENSG00000163536.8		ENSG00000158089.10	ENSG00000158089.10
		ENSG00000163558.8	ENSG00000163558.8		ENSG00000158104.7	ENSG00000158104.7
		ENSG00000163577.3	ENSG00000163577.3		ENSG00000158125.5	ENSG00000158125.5
		ENSG00000163618.13	ENSG00000163618.13		ENSG00000158169.7	ENSG00000158169.7
		ENSG00000163638.9	ENSG00000163638.9		ENSG00000158258.11	ENSG00000158258.11
		ENSG00000163655.11	ENSG00000163655.11		ENSG00000158296.9	ENSG00000158296.9
		ENSG00000163735.6	ENSG00000163735.6		ENSG00000158445.7	ENSG00000158445.7
		ENSG00000163781.8	ENSG00000163781.8		ENSG00000158473.6	ENSG00000158473.6
		ENSG00000163808.12	ENSG00000163808.12		ENSG00000158481.8	ENSG00000158481.8
		ENSG00000163872.11	ENSG00000163872.11		ENSG00000158488.11	ENSG00000158488.11
		ENSG00000163915.3	ENSG00000163915.3		ENSG00000158571.6	ENSG00000158571.6
		ENSG00000163918.6	ENSG00000163918.6		ENSG00000158578.14	ENSG00000158578.14
		ENSG00000163923.5	ENSG00000163923.5		ENSG00000158828.5	ENSG00000158828.5
		ENSG00000163931.11	ENSG00000163931.11		ENSG00000159200.13	ENSG00000159200.13
		ENSG00000163950.8	ENSG00000163950.8		ENSG00000159212.8	ENSG00000159212.8
		ENSG00000163975.7	ENSG00000163975.7		ENSG00000159261.6	ENSG00000159261.6
		ENSG00000163993.6	ENSG00000163993.6		ENSG00000159289.6	ENSG00000159289.6
		ENSG00000164007.6	ENSG00000164007.6		ENSG00000159339.9	ENSG00000159339.9
		ENSG00000164045.7	ENSG00000164045.7		ENSG00000159398.11	ENSG00000159398.11
		ENSG00000164087.3	ENSG00000164087.3		ENSG00000159403.11	ENSG00000159403.11
		ENSG00000164104.7	ENSG00000164104.7		ENSG00000159450.8	ENSG00000159450.8
		ENSG00000164109.9	ENSG00000164109.9		ENSG00000159588.10	ENSG00000159588.10
		ENSG00000164112.8	ENSG00000164112.8		ENSG00000159650.4	ENSG00000159650.4
		ENSG00000164124.6	ENSG00000164124.6		ENSG00000159753.9	ENSG00000159753.9
		ENSG00000164171.6	ENSG00000164171.6		ENSG00000159761.10	ENSG00000159761.10
		ENSG00000164176.8	ENSG00000164176.8		ENSG00000159921.10	ENSG00000159921.10
		ENSG00000164181.9	ENSG00000164181.9		ENSG00000160013.4	ENSG00000160013.4
		ENSG00000164266.6	ENSG00000164266.6		ENSG00000160097.11	ENSG00000160097.11
		ENSG00000164270.13	ENSG00000164270.13		ENSG00000160111.8	ENSG00000160111.8
		ENSG00000164283.8	ENSG00000164283.8		ENSG00000160185.9	ENSG00000160185.9
		ENSG00000164284.10	ENSG00000164284.10		ENSG00000160200.13	ENSG00000160200.13
		ENSG00000164303.6	ENSG00000164303.6		ENSG00000160202.3	ENSG00000160202.3
		ENSG00000164330.12	ENSG00000164330.12		ENSG00000160219.7	ENSG00000160219.7
		ENSG00000164362.14	ENSG00000164362.14		ENSG00000160233.6	ENSG00000160233.6
		ENSG00000164411.6	ENSG00000164411.6		ENSG00000160282.9	ENSG00000160282.9
		ENSG00000164611.8	ENSG00000164611.8		ENSG00000160323.14	ENSG00000160323.14
		ENSG00000164620.4	ENSG00000164620.4		ENSG00000160339.11	ENSG00000160339.11
		ENSG00000164638.6	ENSG00000164638.6		ENSG00000160654.5	ENSG00000160654.5
		ENSG00000164649.15	ENSG00000164649.15		ENSG00000160683.4	ENSG00000160683.4
		ENSG00000164683.12	ENSG00000164683.12		ENSG00000160801.9	ENSG00000160801.9
		ENSG00000164687.6	ENSG00000164687.6		ENSG00000160808.5	ENSG00000160808.5
		ENSG00000164754.8	ENSG00000164754.8		ENSG00000160856.16	ENSG00000160856.16
		ENSG00000164818.11	ENSG00000164818.11		ENSG00000160862.8	ENSG00000160862.8
		ENSG00000164841.4	ENSG00000164841.4		ENSG00000160868.10	ENSG00000160868.10
		ENSG00000164889.8	ENSG00000164889.8		ENSG00000160883.6	ENSG00000160883.6
		ENSG00000164920.5	ENSG00000164920.5		ENSG00000160932.6	ENSG00000160932.6
		ENSG00000164924.13	ENSG00000164924.13		ENSG00000161031.8	ENSG00000161031.8
		ENSG00000164930.7	ENSG00000164930.7		ENSG00000161055.3	ENSG00000161055.3
		ENSG00000164932.8	ENSG00000164932.8		ENSG00000161149.7	ENSG00000161149.7
		ENSG00000164934.9	ENSG00000164934.9		ENSG00000161267.7	ENSG00000161267.7
		ENSG00000164941.9	ENSG00000164941.9		ENSG00000161405.12	ENSG00000161405.12
		ENSG00000164983.6	ENSG00000164983.6		ENSG00000161533.7	ENSG00000161533.7
		ENSG00000165105.9	ENSG00000165105.9		ENSG00000161544.5	ENSG00000161544.5
		ENSG00000165138.12	ENSG00000165138.12		ENSG00000161570.4	ENSG00000161570.4
		ENSG00000165152.4	ENSG00000165152.4		ENSG00000161573.6	ENSG00000161573.6
		ENSG00000165175.11	ENSG00000165175.11		ENSG00000161640.11	ENSG00000161640.11
		ENSG00000165209.14	ENSG00000165209.14		ENSG00000161649.8	ENSG00000161649.8
		ENSG00000165238.12	ENSG00000165238.12		ENSG00000161653.6	ENSG00000161653.6
		ENSG00000165244.6	ENSG00000165244.6		ENSG00000161929.10	ENSG00000161929.10
		ENSG00000165304.3	ENSG00000165304.3		ENSG00000161944.12	ENSG00000161944.12
		ENSG00000165443.7	ENSG00000165443.7		ENSG00000162032.11	ENSG00000162032.11
		ENSG00000165480.11	ENSG00000165480.11		ENSG00000162069.10	ENSG00000162069.10
		ENSG00000165490.8	ENSG00000165490.8		ENSG00000162148.6	ENSG00000162148.6
		ENSG00000165716.5	ENSG00000165716.5		ENSG00000162267.8	ENSG00000162267.8
		ENSG00000165724.5	ENSG00000165724.5		ENSG00000162365.7	ENSG00000162365.7
		ENSG00000165730.10	ENSG00000165730.10		ENSG00000162367.7	ENSG00000162367.7
		ENSG00000165757.8	ENSG00000165757.8		ENSG00000162391.7	ENSG00000162391.7
		ENSG00000165821.7	ENSG00000165821.7		ENSG00000162407.8	ENSG00000162407.8
		ENSG00000165891.11	ENSG00000165891.11		ENSG00000162460.6	ENSG00000162460.6
		ENSG00000165899.6	ENSG00000165899.6		ENSG00000162461.7	ENSG00000162461.7
		ENSG00000166006.8	ENSG00000166006.8		ENSG00000162482.4	ENSG00000162482.4
		ENSG00000166171.8	ENSG00000166171.8		ENSG00000162512.11	ENSG00000162512.11
		ENSG00000166173.9	ENSG00000166173.9		ENSG00000162543.5	ENSG00000162543.5
		ENSG00000166263.9	ENSG00000166263.9		ENSG00000162551.9	ENSG00000162551.9
		ENSG00000166348.13	ENSG00000166348.13		ENSG00000162591.11	ENSG00000162591.11
		ENSG00000166450.8	ENSG00000166450.8		ENSG00000162594.10	ENSG00000162594.10
		ENSG00000166451.9	ENSG00000166451.9		ENSG00000162595.4	ENSG00000162595.4
		ENSG00000166473.12	ENSG00000166473.12		ENSG00000162599.11	ENSG00000162599.11
		ENSG00000166508.13	ENSG00000166508.13		ENSG00000162654.8	ENSG00000162654.8
		ENSG00000166557.8	ENSG00000166557.8		ENSG00000162688.11	ENSG00000162688.11
		ENSG00000166578.5	ENSG00000166578.5		ENSG00000162692.6	ENSG00000162692.6
		ENSG00000166670.5	ENSG00000166670.5		ENSG00000162711.12	ENSG00000162711.12
		ENSG00000166736.7	ENSG00000166736.7		ENSG00000162722.8	ENSG00000162722.8
		ENSG00000166803.6	ENSG00000166803.6		ENSG00000162739.9	ENSG00000162739.9
		ENSG00000166813.10	ENSG00000166813.10		ENSG00000162747.5	ENSG00000162747.5
		ENSG00000166823.5	ENSG00000166823.5		ENSG00000162804.9	ENSG00000162804.9
		ENSG00000166845.9	ENSG00000166845.9		ENSG00000162843.13	ENSG00000162843.13
		ENSG00000166851.10	ENSG00000166851.10		ENSG00000162882.10	ENSG00000162882.10
		ENSG00000166866.8	ENSG00000166866.8		ENSG00000162894.7	ENSG00000162894.7
		ENSG00000166881.5	ENSG00000166881.5		ENSG00000162951.6	ENSG00000162951.6
		ENSG00000166900.10	ENSG00000166900.10		ENSG00000162981.12	ENSG00000162981.12
		ENSG00000166920.6	ENSG00000166920.6		ENSG00000163016.5	ENSG00000163016.5
		ENSG00000166923.6	ENSG00000166923.6		ENSG00000163071.6	ENSG00000163071.6
		ENSG00000166965.8	ENSG00000166965.8		ENSG00000163110.10	ENSG00000163110.10
		ENSG00000166986.8	ENSG00000166986.8		ENSG00000163116.5	ENSG00000163116.5
		ENSG00000167037.14	ENSG00000167037.14		ENSG00000163145.8	ENSG00000163145.8
		ENSG00000167080.4	ENSG00000167080.4		ENSG00000163171.6	ENSG00000163171.6
		ENSG00000167088.6	ENSG00000167088.6		ENSG00000163217.1	ENSG00000163217.1
		ENSG00000167165.14	ENSG00000167165.14		ENSG00000163219.7	ENSG00000163219.7
		ENSG00000167291.11	ENSG00000167291.11		ENSG00000163221.7	ENSG00000163221.7
		ENSG00000167325.10	ENSG00000167325.10		ENSG00000163431.11	ENSG00000163431.11
		ENSG00000167508.6	ENSG00000167508.6		ENSG00000163464.7	ENSG00000163464.7
		ENSG00000167513.4	ENSG00000167513.4		ENSG00000163508.8	ENSG00000163508.8
		ENSG00000167536.9	ENSG00000167536.9		ENSG00000163519.9	ENSG00000163519.9
		ENSG00000167553.10	ENSG00000167553.10		ENSG00000163531.11	ENSG00000163531.11
		ENSG00000167670.11	ENSG00000167670.11		ENSG00000163534.10	ENSG00000163534.10
		ENSG00000167695.10	ENSG00000167695.10		ENSG00000163564.10	ENSG00000163564.10
		ENSG00000167747.9	ENSG00000167747.9		ENSG00000163568.9	ENSG00000163568.9
		ENSG00000167771.5	ENSG00000167771.5		ENSG00000163581.9	ENSG00000163581.9
		ENSG00000167880.3	ENSG00000167880.3		ENSG00000163586.5	ENSG00000163586.5
		ENSG00000167900.7	ENSG00000167900.7		ENSG00000163606.6	ENSG00000163606.6
		ENSG00000167971.14	ENSG00000167971.14		ENSG00000163631.12	ENSG00000163631.12
		ENSG00000168005.4	ENSG00000168005.4		ENSG00000163644.10	ENSG00000163644.10
		ENSG00000168040.4	ENSG00000168040.4		ENSG00000163683.7	ENSG00000163683.7
		ENSG00000168060.10	ENSG00000168060.10		ENSG00000163686.9	ENSG00000163686.9
		ENSG00000168061.9	ENSG00000168061.9		ENSG00000163687.9	ENSG00000163687.9
		ENSG00000168077.9	ENSG00000168077.9		ENSG00000163736.3	ENSG00000163736.3
		ENSG00000168078.5	ENSG00000168078.5		ENSG00000163737.3	ENSG00000163737.3
		ENSG00000168243.6	ENSG00000168243.6		ENSG00000163738.14	ENSG00000163738.14
		ENSG00000168268.6	ENSG00000168268.6		ENSG00000163749.13	ENSG00000163749.13
		ENSG00000168275.10	ENSG00000168275.10		ENSG00000163751.3	ENSG00000163751.3
		ENSG00000168393.8	ENSG00000168393.8		ENSG00000163815.5	ENSG00000163815.5
		ENSG00000168411.9	ENSG00000168411.9		ENSG00000163823.3	ENSG00000163823.3
		ENSG00000168427.7	ENSG00000168427.7		ENSG00000163825.3	ENSG00000163825.3
		ENSG00000168439.12	ENSG00000168439.12		ENSG00000163879.9	ENSG00000163879.9
		ENSG00000168496.3	ENSG00000168496.3		ENSG00000163958.9	ENSG00000163958.9
		ENSG00000168502.13	ENSG00000168502.13		ENSG00000163959.5	ENSG00000163959.5
		ENSG00000168811.2	ENSG00000168811.2		ENSG00000164038.10	ENSG00000164038.10
		ENSG00000168843.9	ENSG00000168843.9		ENSG00000164039.10	ENSG00000164039.10
		ENSG00000168883.15	ENSG00000168883.15		ENSG00000164089.4	ENSG00000164089.4
		ENSG00000168952.11	ENSG00000168952.11		ENSG00000164100.7	ENSG00000164100.7
		ENSG00000168955.3	ENSG00000168955.3		ENSG00000164107.7	ENSG00000164107.7
		ENSG00000169016.12	ENSG00000169016.12		ENSG00000164128.2	ENSG00000164128.2
		ENSG00000169019.9	ENSG00000169019.9		ENSG00000164129.7	ENSG00000164129.7
		ENSG00000169126.11	ENSG00000169126.11		ENSG00000164161.5	ENSG00000164161.5
		ENSG00000169174.9	ENSG00000169174.9		ENSG00000164188.4	ENSG00000164188.4
		ENSG00000169213.6	ENSG00000169213.6		ENSG00000164197.7	ENSG00000164197.7
		ENSG00000169241.13	ENSG00000169241.13		ENSG00000164237.4	ENSG00000164237.4
		ENSG00000169255.9	ENSG00000169255.9		ENSG00000164309.10	ENSG00000164309.10
		ENSG00000169258.6	ENSG00000169258.6		ENSG00000164342.8	ENSG00000164342.8
		ENSG00000169385.2	ENSG00000169385.2		ENSG00000164344.11	ENSG00000164344.11
		ENSG00000169436.12	ENSG00000169436.12		ENSG00000164406.7	ENSG00000164406.7
		ENSG00000169550.8	ENSG00000169550.8		ENSG00000164483.12	ENSG00000164483.12
		ENSG00000169607.8	ENSG00000169607.8		ENSG00000164512.13	ENSG00000164512.13
		ENSG00000169627.7	ENSG00000169627.7		ENSG00000164532.10	ENSG00000164532.10
		ENSG00000169635.5	ENSG00000169635.5		ENSG00000164619.4	ENSG00000164619.4
		ENSG00000169668.7	ENSG00000169668.7		ENSG00000164626.8	ENSG00000164626.8
		ENSG00000169679.10	ENSG00000169679.10		ENSG00000164674.11	ENSG00000164674.11
		ENSG00000169684.9	ENSG00000169684.9		ENSG00000164691.12	ENSG00000164691.12
		ENSG00000169710.6	ENSG00000169710.6		ENSG00000164741.10	ENSG00000164741.10
		ENSG00000169783.8	ENSG00000169783.8		ENSG00000164761.4	ENSG00000164761.4
		ENSG00000169855.15	ENSG00000169855.15		ENSG00000164849.7	ENSG00000164849.7
		ENSG00000169862.14	ENSG00000169862.14		ENSG00000164879.6	ENSG00000164879.6
		ENSG00000169972.7	ENSG00000169972.7		ENSG00000164949.3	ENSG00000164949.3
		ENSG00000170166.5	ENSG00000170166.5		ENSG00000165071.10	ENSG00000165071.10
		ENSG00000170312.11	ENSG00000170312.11		ENSG00000165072.9	ENSG00000165072.9
		ENSG00000170417.10	ENSG00000170417.10		ENSG00000165124.13	ENSG00000165124.13
		ENSG00000170485.12	ENSG00000170485.12		ENSG00000165125.13	ENSG00000165125.13
		ENSG00000170515.9	ENSG00000170515.9		ENSG00000165140.5	ENSG00000165140.5
		ENSG00000170537.8	ENSG00000170537.8		ENSG00000165178.8	ENSG00000165178.8
		ENSG00000170629.10	ENSG00000170629.10		ENSG00000165186.9	ENSG00000165186.9
		ENSG00000170681.6	ENSG00000170681.6		ENSG00000165194.10	ENSG00000165194.10
		ENSG00000170727.7	ENSG00000170727.7		ENSG00000165269.8	ENSG00000165269.8
		ENSG00000170779.10	ENSG00000170779.10		ENSG00000165272.10	ENSG00000165272.10
		ENSG00000170801.5	ENSG00000170801.5		ENSG00000165323.11	ENSG00000165323.11
		ENSG00000170854.13	ENSG00000170854.13		ENSG00000165359.10	ENSG00000165359.10
		ENSG00000170890.9	ENSG00000170890.9		ENSG00000165376.6	ENSG00000165376.6
		ENSG00000170899.6	ENSG00000170899.6		ENSG00000165390.11	ENSG00000165390.11
		ENSG00000171033.8	ENSG00000171033.8		ENSG00000165424.6	ENSG00000165424.6
		ENSG00000171084.11	ENSG00000171084.11		ENSG00000165457.9	ENSG00000165457.9
		ENSG00000171121.12	ENSG00000171121.12		ENSG00000165471.6	ENSG00000165471.6
		ENSG00000171126.7	ENSG00000171126.7		ENSG00000165474.5	ENSG00000165474.5
		ENSG00000171163.11	ENSG00000171163.11		ENSG00000165475.9	ENSG00000165475.9
		ENSG00000171208.5	ENSG00000171208.5		ENSG00000165478.6	ENSG00000165478.6
		ENSG00000171224.7	ENSG00000171224.7		ENSG00000165591.6	ENSG00000165591.6
		ENSG00000171241.4	ENSG00000171241.4		ENSG00000165617.10	ENSG00000165617.10
		ENSG00000171243.7	ENSG00000171243.7		ENSG00000165633.8	ENSG00000165633.8
		ENSG00000171320.10	ENSG00000171320.10		ENSG00000165659.12	ENSG00000165659.12
		ENSG00000171388.9	ENSG00000171388.9		ENSG00000165682.10	ENSG00000165682.10
		ENSG00000171462.10	ENSG00000171462.10		ENSG00000165731.13	ENSG00000165731.13
		ENSG00000171502.10	ENSG00000171502.10		ENSG00000165795.16	ENSG00000165795.16
		ENSG00000171517.5	ENSG00000171517.5		ENSG00000165810.12	ENSG00000165810.12
		ENSG00000171658.4	ENSG00000171658.4		ENSG00000165841.5	ENSG00000165841.5
		ENSG00000171792.6	ENSG00000171792.6		ENSG00000165874.8	ENSG00000165874.8
		ENSG00000171813.10	ENSG00000171813.10		ENSG00000165949.8	ENSG00000165949.8
		ENSG00000171848.9	ENSG00000171848.9		ENSG00000165966.10	ENSG00000165966.10
		ENSG00000171864.4	ENSG00000171864.4		ENSG00000165972.8	ENSG00000165972.8
		ENSG00000171931.8	ENSG00000171931.8		ENSG00000166035.6	ENSG00000166035.6
		ENSG00000171951.4	ENSG00000171951.4		ENSG00000166123.9	ENSG00000166123.9
		ENSG00000172020.8	ENSG00000172020.8		ENSG00000166148.2	ENSG00000166148.2
		ENSG00000172031.6	ENSG00000172031.6		ENSG00000166183.11	ENSG00000166183.11
		ENSG00000172167.3	ENSG00000172167.3		ENSG00000166206.9	ENSG00000166206.9
		ENSG00000172244.4	ENSG00000172244.4		ENSG00000166211.6	ENSG00000166211.6
		ENSG00000172270.14	ENSG00000172270.14		ENSG00000166292.7	ENSG00000166292.7
		ENSG00000172379.14	ENSG00000172379.14		ENSG00000166347.14	ENSG00000166347.14
		ENSG00000172432.14	ENSG00000172432.14		ENSG00000166391.10	ENSG00000166391.10
		ENSG00000172687.9	ENSG00000172687.9		ENSG00000166405.10	ENSG00000166405.10
		ENSG00000172901.15	ENSG00000172901.15		ENSG00000166428.8	ENSG00000166428.8
		ENSG00000172965.10	ENSG00000172965.10		ENSG00000166432.10	ENSG00000166432.10
		ENSG00000172986.8	ENSG00000172986.8		ENSG00000166482.7	ENSG00000166482.7
		ENSG00000173171.10	ENSG00000173171.10		ENSG00000166501.8	ENSG00000166501.8
		ENSG00000173207.8	ENSG00000173207.8		ENSG00000166592.7	ENSG00000166592.7
		ENSG00000173212.4	ENSG00000173212.4		ENSG00000166676.10	ENSG00000166676.10
		ENSG00000173267.9	ENSG00000173267.9		ENSG00000166741.3	ENSG00000166741.3
		ENSG00000173473.6	ENSG00000173473.6		ENSG00000166816.9	ENSG00000166816.9
		ENSG00000173546.7	ENSG00000173546.7		ENSG00000166819.7	ENSG00000166819.7
		ENSG00000173698.13	ENSG00000173698.13		ENSG00000166840.9	ENSG00000166840.9
		ENSG00000173702.3	ENSG00000173702.3		ENSG00000166856.1	ENSG00000166856.1
		ENSG00000173726.6	ENSG00000173726.6		ENSG00000166927.8	ENSG00000166927.8
		ENSG00000173805.11	ENSG00000173805.11		ENSG00000166979.8	ENSG00000166979.8
		ENSG00000173890.12	ENSG00000173890.12		ENSG00000167014.6	ENSG00000167014.6
		ENSG00000173894.6	ENSG00000173894.6		ENSG00000167094.11	ENSG00000167094.11
		ENSG00000173926.5	ENSG00000173926.5		ENSG00000167236.2	ENSG00000167236.2
		ENSG00000173947.9	ENSG00000173947.9		ENSG00000167261.9	ENSG00000167261.9
		ENSG00000174007.7	ENSG00000174007.7		ENSG00000167315.13	ENSG00000167315.13
		ENSG00000174013.7	ENSG00000174013.7		ENSG00000167476.6	ENSG00000167476.6
		ENSG00000174059.12	ENSG00000174059.12		ENSG00000167483.13	ENSG00000167483.13
		ENSG00000174111.8	ENSG00000174111.8		ENSG00000167588.8	ENSG00000167588.8
		ENSG00000174371.12	ENSG00000174371.12		ENSG00000167601.7	ENSG00000167601.7
		ENSG00000174442.7	ENSG00000174442.7		ENSG00000167641.6	ENSG00000167641.6
		ENSG00000174669.7	ENSG00000174669.7		ENSG00000167646.9	ENSG00000167646.9
		ENSG00000174721.9	ENSG00000174721.9		ENSG00000167693.12	ENSG00000167693.12
		ENSG00000174744.9	ENSG00000174744.9		ENSG00000167701.9	ENSG00000167701.9
		ENSG00000174842.12	ENSG00000174842.12		ENSG00000167711.9	ENSG00000167711.9
		ENSG00000174844.10	ENSG00000174844.10		ENSG00000167723.10	ENSG00000167723.10
		ENSG00000174871.6	ENSG00000174871.6		ENSG00000167740.5	ENSG00000167740.5
		ENSG00000174928.11	ENSG00000174928.11		ENSG00000167757.9	ENSG00000167757.9
		ENSG00000174951.6	ENSG00000174951.6		ENSG00000167772.7	ENSG00000167772.7
		ENSG00000174963.13	ENSG00000174963.13		ENSG00000167779.3	ENSG00000167779.3
		ENSG00000174996.7	ENSG00000174996.7		ENSG00000167798.12	ENSG00000167798.12
		ENSG00000175063.12	ENSG00000175063.12		ENSG00000167895.10	ENSG00000167895.10
		ENSG00000175066.11	ENSG00000175066.11		ENSG00000167984.12	ENSG00000167984.12
		ENSG00000175166.12	ENSG00000175166.12		ENSG00000168016.9	ENSG00000168016.9
		ENSG00000175175.4	ENSG00000175175.4		ENSG00000168062.5	ENSG00000168062.5
		ENSG00000175197.6	ENSG00000175197.6		ENSG00000168070.7	ENSG00000168070.7
		ENSG00000175264.3	ENSG00000175264.3		ENSG00000168079.12	ENSG00000168079.12
		ENSG00000175305.12	ENSG00000175305.12		ENSG00000168081.4	ENSG00000168081.4
		ENSG00000175329.8	ENSG00000175329.8		ENSG00000168229.3	ENSG00000168229.3
		ENSG00000175352.6	ENSG00000175352.6		ENSG00000168237.13	ENSG00000168237.13
		ENSG00000175445.10	ENSG00000175445.10		ENSG00000168306.8	ENSG00000168306.8
		ENSG00000175471.15	ENSG00000175471.15		ENSG00000168309.12	ENSG00000168309.12
		ENSG00000175538.6	ENSG00000175538.6		ENSG00000168329.9	ENSG00000168329.9
		ENSG00000175643.7	ENSG00000175643.7		ENSG00000168389.13	ENSG00000168389.13
		ENSG00000175711.4	ENSG00000175711.4		ENSG00000168405.10	ENSG00000168405.10
		ENSG00000175792.7	ENSG00000175792.7		ENSG00000168477.13	ENSG00000168477.13
		ENSG00000175832.8	ENSG00000175832.8		ENSG00000168497.4	ENSG00000168497.4
		ENSG00000175874.5	ENSG00000175874.5		ENSG00000168546.6	ENSG00000168546.6
		ENSG00000175931.8	ENSG00000175931.8		ENSG00000168589.10	ENSG00000168589.10
		ENSG00000176092.9	ENSG00000176092.9		ENSG00000168679.13	ENSG00000168679.13
		ENSG00000176170.9	ENSG00000176170.9		ENSG00000168685.10	ENSG00000168685.10
		ENSG00000176204.9	ENSG00000176204.9		ENSG00000168874.8	ENSG00000168874.8
		ENSG00000176208.4	ENSG00000176208.4		ENSG00000168995.9	ENSG00000168995.9
		ENSG00000176244.6	ENSG00000176244.6		ENSG00000169031.14	ENSG00000169031.14
		ENSG00000176273.10	ENSG00000176273.10		ENSG00000169083.11	ENSG00000169083.11
		ENSG00000176406.16	ENSG00000176406.16		ENSG00000169085.7	ENSG00000169085.7
		ENSG00000176532.3	ENSG00000176532.3		ENSG00000169313.9	ENSG00000169313.9
		ENSG00000176597.7	ENSG00000176597.7		ENSG00000169418.9	ENSG00000169418.9
		ENSG00000176619.6	ENSG00000176619.6		ENSG00000169554.12	ENSG00000169554.12
		ENSG00000176749.4	ENSG00000176749.4		ENSG00000169715.10	ENSG00000169715.10
		ENSG00000176890.11	ENSG00000176890.11		ENSG00000169738.3	ENSG00000169738.3
		ENSG00000176912.3	ENSG00000176912.3		ENSG00000169744.8	ENSG00000169744.8
		ENSG00000176920.10	ENSG00000176920.10		ENSG00000169764.10	ENSG00000169764.10
		ENSG00000177181.10	ENSG00000177181.10		ENSG00000169851.11	ENSG00000169851.11
		ENSG00000177182.6	ENSG00000177182.6		ENSG00000169891.13	ENSG00000169891.13
		ENSG00000177192.9	ENSG00000177192.9		ENSG00000169946.9	ENSG00000169946.9
		ENSG00000177380.9	ENSG00000177380.9		ENSG00000170011.9	ENSG00000170011.9
		ENSG00000177628.11	ENSG00000177628.11		ENSG00000170099.5	ENSG00000170099.5
		ENSG00000177669.3	ENSG00000177669.3		ENSG00000170153.6	ENSG00000170153.6
		ENSG00000177788.5	ENSG00000177788.5		ENSG00000170214.3	ENSG00000170214.3
		ENSG00000177990.7	ENSG00000177990.7		ENSG00000170236.10	ENSG00000170236.10
		ENSG00000178409.9	ENSG00000178409.9		ENSG00000170271.6	ENSG00000170271.6
		ENSG00000178460.13	ENSG00000178460.13		ENSG00000170345.5	ENSG00000170345.5
		ENSG00000178623.7	ENSG00000178623.7		ENSG00000170439.5	ENSG00000170439.5
		ENSG00000178752.11	ENSG00000178752.11		ENSG00000170458.9	ENSG00000170458.9
		ENSG00000178882.9	ENSG00000178882.9		ENSG00000170476.11	ENSG00000170476.11
		ENSG00000178896.6	ENSG00000178896.6		ENSG00000170509.7	ENSG00000170509.7
		ENSG00000178999.8	ENSG00000178999.8		ENSG00000170615.10	ENSG00000170615.10
		ENSG00000179455.6	ENSG00000179455.6		ENSG00000170624.9	ENSG00000170624.9
		ENSG00000179750.11	ENSG00000179750.11		ENSG00000170634.8	ENSG00000170634.8
		ENSG00000179766.13	ENSG00000179766.13		ENSG00000170743.12	ENSG00000170743.12
		ENSG00000179913.6	ENSG00000179913.6		ENSG00000170917.9	ENSG00000170917.9
		ENSG00000179934.5	ENSG00000179934.5		ENSG00000170927.10	ENSG00000170927.10
		ENSG00000179950.9	ENSG00000179950.9		ENSG00000170956.12	ENSG00000170956.12
		ENSG00000180061.5	ENSG00000180061.5		ENSG00000170959.10	ENSG00000170959.10
		ENSG00000180198.11	ENSG00000180198.11		ENSG00000170961.6	ENSG00000170961.6
		ENSG00000180385.4	ENSG00000180385.4		ENSG00000170989.8	ENSG00000170989.8
		ENSG00000180616.4	ENSG00000180616.4		ENSG00000171049.8	ENSG00000171049.8
		ENSG00000180730.4	ENSG00000180730.4		ENSG00000171051.4	ENSG00000171051.4
		ENSG00000180785.8	ENSG00000180785.8		ENSG00000171101.9	ENSG00000171101.9
		ENSG00000180815.10	ENSG00000180815.10		ENSG00000171115.3	ENSG00000171115.3
		ENSG00000180900.12	ENSG00000180900.12		ENSG00000171174.9	ENSG00000171174.9
		ENSG00000180998.7	ENSG00000180998.7		ENSG00000171234.9	ENSG00000171234.9
		ENSG00000181019.8	ENSG00000181019.8		ENSG00000171303.5	ENSG00000171303.5
		ENSG00000181544.9	ENSG00000181544.9		ENSG00000171385.5	ENSG00000171385.5
		ENSG00000181577.11	ENSG00000181577.11		ENSG00000171408.9	ENSG00000171408.9
		ENSG00000181585.3	ENSG00000181585.3		ENSG00000171428.9	ENSG00000171428.9
		ENSG00000181610.8	ENSG00000181610.8		ENSG00000171433.7	ENSG00000171433.7
		ENSG00000181649.5	ENSG00000181649.5		ENSG00000171503.7	ENSG00000171503.7
		ENSG00000181751.5	ENSG00000181751.5		ENSG00000171509.11	ENSG00000171509.11
		ENSG00000181798.2	ENSG00000181798.2		ENSG00000171557.12	ENSG00000171557.12
		ENSG00000181938.9	ENSG00000181938.9		ENSG00000171560.10	ENSG00000171560.10
		ENSG00000182010.6	ENSG00000182010.6		ENSG00000171564.7	ENSG00000171564.7
		ENSG00000182134.11	ENSG00000182134.11		ENSG00000171587.10	ENSG00000171587.10
		ENSG00000182173.8	ENSG00000182173.8		ENSG00000171596.6	ENSG00000171596.6
		ENSG00000182379.9	ENSG00000182379.9		ENSG00000171608.11	ENSG00000171608.11
		ENSG00000182459.4	ENSG00000182459.4		ENSG00000171611.5	ENSG00000171611.5
		ENSG00000182481.4	ENSG00000182481.4		ENSG00000171703.12	ENSG00000171703.12
		ENSG00000182541.13	ENSG00000182541.13		ENSG00000171723.11	ENSG00000171723.11
		ENSG00000182621.12	ENSG00000182621.12		ENSG00000171759.4	ENSG00000171759.4
		ENSG00000182667.10	ENSG00000182667.10		ENSG00000171766.11	ENSG00000171766.11
		ENSG00000182718.12	ENSG00000182718.12		ENSG00000171811.8	ENSG00000171811.8
		ENSG00000182827.8	ENSG00000182827.8		ENSG00000171817.12	ENSG00000171817.12
		ENSG00000182912.6	ENSG00000182912.6		ENSG00000171885.9	ENSG00000171885.9
		ENSG00000182963.5	ENSG00000182963.5		ENSG00000172116.17	ENSG00000172116.17
		ENSG00000183010.12	ENSG00000183010.12		ENSG00000172201.6	ENSG00000172201.6
		ENSG00000183060.11	ENSG00000183060.11		ENSG00000172236.12	ENSG00000172236.12
		ENSG00000183091.15	ENSG00000183091.15		ENSG00000172322.9	ENSG00000172322.9
		ENSG00000183117.13	ENSG00000183117.13		ENSG00000172345.9	ENSG00000172345.9
		ENSG00000183150.3	ENSG00000183150.3		ENSG00000172349.12	ENSG00000172349.12
		ENSG00000183317.12	ENSG00000183317.12		ENSG00000172403.6	ENSG00000172403.6
		ENSG00000183336.7	ENSG00000183336.7		ENSG00000172425.6	ENSG00000172425.6
		ENSG00000183473.5	ENSG00000183473.5		ENSG00000172482.4	ENSG00000172482.4
		ENSG00000183647.6	ENSG00000183647.6		ENSG00000172497.4	ENSG00000172497.4
		ENSG00000183682.7	ENSG00000183682.7		ENSG00000172543.3	ENSG00000172543.3
		ENSG00000183684.6	ENSG00000183684.6		ENSG00000172575.7	ENSG00000172575.7
		ENSG00000183690.12	ENSG00000183690.12		ENSG00000172673.6	ENSG00000172673.6
		ENSG00000183763.4	ENSG00000183763.4		ENSG00000172717.11	ENSG00000172717.11
		ENSG00000183765.16	ENSG00000183765.16		ENSG00000172724.7	ENSG00000172724.7
		ENSG00000183773.11	ENSG00000183773.11		ENSG00000172817.3	ENSG00000172817.3
		ENSG00000183814.11	ENSG00000183814.11		ENSG00000172824.10	ENSG00000172824.10
		ENSG00000183837.8	ENSG00000183837.8		ENSG00000172828.8	ENSG00000172828.8
		ENSG00000183850.9	ENSG00000183850.9		ENSG00000172831.7	ENSG00000172831.7
		ENSG00000183856.6	ENSG00000183856.6		ENSG00000172927.3	ENSG00000172927.3
		ENSG00000183979.7	ENSG00000183979.7		ENSG00000172936.8	ENSG00000172936.8
		ENSG00000184162.10	ENSG00000184162.10		ENSG00000172955.13	ENSG00000172955.13
		ENSG00000184207.8	ENSG00000184207.8		ENSG00000172995.12	ENSG00000172995.12
		ENSG00000184216.7	ENSG00000184216.7		ENSG00000173114.8	ENSG00000173114.8
		ENSG00000184220.6	ENSG00000184220.6		ENSG00000173166.13	ENSG00000173166.13
		ENSG00000184368.11	ENSG00000184368.11		ENSG00000173198.4	ENSG00000173198.4
		ENSG00000184445.7	ENSG00000184445.7		ENSG00000173208.3	ENSG00000173208.3
		ENSG00000184489.7	ENSG00000184489.7		ENSG00000173281.4	ENSG00000173281.4
		ENSG00000184575.7	ENSG00000184575.7		ENSG00000173334.3	ENSG00000173334.3
		ENSG00000184635.9	ENSG00000184635.9		ENSG00000173369.11	ENSG00000173369.11
		ENSG00000184661.9	ENSG00000184661.9		ENSG00000173372.12	ENSG00000173372.12
		ENSG00000184702.13	ENSG00000184702.13		ENSG00000173376.9	ENSG00000173376.9
		ENSG00000184792.11	ENSG00000184792.11		ENSG00000173432.6	ENSG00000173432.6
		ENSG00000184886.3	ENSG00000184886.3		ENSG00000173531.11	ENSG00000173531.11
		ENSG00000184949.11	ENSG00000184949.11		ENSG00000173578.6	ENSG00000173578.6
		ENSG00000184992.10	ENSG00000184992.10		ENSG00000173597.4	ENSG00000173597.4
		ENSG00000185046.14	ENSG00000185046.14		ENSG00000173599.9	ENSG00000173599.9
		ENSG00000185133.9	ENSG00000185133.9		ENSG00000173626.5	ENSG00000173626.5
		ENSG00000185298.8	ENSG00000185298.8		ENSG00000173868.7	ENSG00000173868.7
		ENSG00000185359.8	ENSG00000185359.8		ENSG00000173898.7	ENSG00000173898.7
		ENSG00000185379.16	ENSG00000185379.16		ENSG00000173918.10	ENSG00000173918.10
		ENSG00000185420.14	ENSG00000185420.14		ENSG00000174004.5	ENSG00000174004.5
		ENSG00000185467.7	ENSG00000185467.7		ENSG00000174175.12	ENSG00000174175.12
		ENSG00000185480.7	ENSG00000185480.7		ENSG00000174226.4	ENSG00000174226.4
		ENSG00000185499.12	ENSG00000185499.12		ENSG00000174255.5	ENSG00000174255.5
		ENSG00000185585.15	ENSG00000185585.15		ENSG00000174307.5	ENSG00000174307.5
		ENSG00000185615.11	ENSG00000185615.11		ENSG00000174348.9	ENSG00000174348.9
		ENSG00000185633.6	ENSG00000185633.6		ENSG00000174473.11	ENSG00000174473.11
		ENSG00000185666.10	ENSG00000185666.10		ENSG00000174564.8	ENSG00000174564.8
		ENSG00000185686.13	ENSG00000185686.13		ENSG00000174600.9	ENSG00000174600.9
		ENSG00000185803.4	ENSG00000185803.4		ENSG00000174788.5	ENSG00000174788.5
		ENSG00000185842.10	ENSG00000185842.10		ENSG00000174837.10	ENSG00000174837.10
		ENSG00000186073.7	ENSG00000186073.7		ENSG00000174885.8	ENSG00000174885.8
		ENSG00000186162.6	ENSG00000186162.6		ENSG00000174944.4	ENSG00000174944.4
		ENSG00000186185.9	ENSG00000186185.9		ENSG00000174946.5	ENSG00000174946.5
		ENSG00000186193.7	ENSG00000186193.7		ENSG00000174990.3	ENSG00000174990.3
		ENSG00000186198.3	ENSG00000186198.3		ENSG00000174992.6	ENSG00000174992.6
		ENSG00000186314.7	ENSG00000186314.7		ENSG00000175003.8	ENSG00000175003.8
		ENSG00000186364.7	ENSG00000186364.7		ENSG00000175084.7	ENSG00000175084.7
		ENSG00000186417.9	ENSG00000186417.9		ENSG00000175093.4	ENSG00000175093.4
		ENSG00000186510.7	ENSG00000186510.7		ENSG00000175189.3	ENSG00000175189.3
		ENSG00000186638.11	ENSG00000186638.11		ENSG00000175198.10	ENSG00000175198.10
		ENSG00000186777.7	ENSG00000186777.7		ENSG00000175287.14	ENSG00000175287.14
		ENSG00000186806.5	ENSG00000186806.5		ENSG00000175311.5	ENSG00000175311.5
		ENSG00000186827.6	ENSG00000186827.6		ENSG00000175336.8	ENSG00000175336.8
		ENSG00000186862.13	ENSG00000186862.13		ENSG00000175463.7	ENSG00000175463.7
		ENSG00000186868.11	ENSG00000186868.11		ENSG00000175544.9	ENSG00000175544.9
		ENSG00000186871.5	ENSG00000186871.5		ENSG00000175806.10	ENSG00000175806.10
		ENSG00000187134.8	ENSG00000187134.8		ENSG00000175857.4	ENSG00000175857.4
		ENSG00000187172.11	ENSG00000187172.11		ENSG00000175899.10	ENSG00000175899.10
		ENSG00000187231.9	ENSG00000187231.9		ENSG00000175967.3	ENSG00000175967.3
		ENSG00000187288.6	ENSG00000187288.6		ENSG00000176160.5	ENSG00000176160.5
		ENSG00000187456.9	ENSG00000187456.9		ENSG00000176209.7	ENSG00000176209.7
		ENSG00000187522.9	ENSG00000187522.9		ENSG00000176399.3	ENSG00000176399.3
		ENSG00000187595.10	ENSG00000187595.10		ENSG00000176402.5	ENSG00000176402.5
		ENSG00000187726.4	ENSG00000187726.4		ENSG00000176422.10	ENSG00000176422.10
		ENSG00000187730.6	ENSG00000187730.6		ENSG00000176533.8	ENSG00000176533.8
		ENSG00000187741.10	ENSG00000187741.10		ENSG00000176595.3	ENSG00000176595.3
		ENSG00000187772.6	ENSG00000187772.6		ENSG00000176635.13	ENSG00000176635.13
		ENSG00000187801.10	ENSG00000187801.10		ENSG00000176641.6	ENSG00000176641.6
		ENSG00000187908.11	ENSG00000187908.11		ENSG00000176720.3	ENSG00000176720.3
		ENSG00000187951.6	ENSG00000187951.6		ENSG00000176788.7	ENSG00000176788.7
		ENSG00000188015.5	ENSG00000188015.5		ENSG00000176894.5	ENSG00000176894.5
		ENSG00000188095.3	ENSG00000188095.3		ENSG00000176919.7	ENSG00000176919.7
		ENSG00000188112.4	ENSG00000188112.4		ENSG00000176974.13	ENSG00000176974.13
		ENSG00000188295.10	ENSG00000188295.10		ENSG00000177138.11	ENSG00000177138.11
		ENSG00000188368.5	ENSG00000188368.5		ENSG00000177335.6	ENSG00000177335.6
		ENSG00000188372.10	ENSG00000188372.10		ENSG00000177374.8	ENSG00000177374.8
		ENSG00000188385.7	ENSG00000188385.7		ENSG00000177575.8	ENSG00000177575.8
		ENSG00000188486.3	ENSG00000188486.3		ENSG00000177694.10	ENSG00000177694.10
		ENSG00000188501.7	ENSG00000188501.7		ENSG00000177807.6	ENSG00000177807.6
		ENSG00000188610.8	ENSG00000188610.8		ENSG00000178031.11	ENSG00000178031.11
		ENSG00000188738.9	ENSG00000188738.9		ENSG00000178075.15	ENSG00000178075.15
		ENSG00000188760.6	ENSG00000188760.6		ENSG00000178222.8	ENSG00000178222.8
		ENSG00000188766.8	ENSG00000188766.8		ENSG00000178343.4	ENSG00000178343.4
		ENSG00000188807.8	ENSG00000188807.8		ENSG00000178573.6	ENSG00000178573.6
		ENSG00000188878.12	ENSG00000188878.12		ENSG00000178836.6	ENSG00000178836.6
		ENSG00000189057.6	ENSG00000189057.6		ENSG00000179094.9	ENSG00000179094.9
		ENSG00000189114.6	ENSG00000189114.6		ENSG00000179144.4	ENSG00000179144.4
		ENSG00000189143.8	ENSG00000189143.8		ENSG00000179256.2	ENSG00000179256.2
		ENSG00000189159.11	ENSG00000189159.11		ENSG00000179348.7	ENSG00000179348.7
		ENSG00000189298.9	ENSG00000189298.9		ENSG00000179388.8	ENSG00000179388.8
		ENSG00000189334.4	ENSG00000189334.4		ENSG00000179520.6	ENSG00000179520.6
		ENSG00000189366.5	ENSG00000189366.5		ENSG00000179583.13	ENSG00000179583.13
		ENSG00000196081.5	ENSG00000196081.5		ENSG00000179636.10	ENSG00000179636.10
		ENSG00000196139.7	ENSG00000196139.7		ENSG00000179639.6	ENSG00000179639.6
		ENSG00000196155.8	ENSG00000196155.8		ENSG00000179761.7	ENSG00000179761.7
		ENSG00000196167.5	ENSG00000196167.5		ENSG00000179776.13	ENSG00000179776.13
		ENSG00000196172.8	ENSG00000196172.8		ENSG00000179840.5	ENSG00000179840.5
		ENSG00000196208.9	ENSG00000196208.9		ENSG00000179869.10	ENSG00000179869.10
		ENSG00000196230.8	ENSG00000196230.8		ENSG00000179914.4	ENSG00000179914.4
		ENSG00000196305.13	ENSG00000196305.13		ENSG00000179915.16	ENSG00000179915.16
		ENSG00000196460.8	ENSG00000196460.8		ENSG00000179954.10	ENSG00000179954.10
		ENSG00000196465.6	ENSG00000196465.6		ENSG00000180096.7	ENSG00000180096.7
		ENSG00000196497.11	ENSG00000196497.11		ENSG00000180176.10	ENSG00000180176.10
		ENSG00000196510.8	ENSG00000196510.8		ENSG00000180353.6	ENSG00000180353.6
		ENSG00000196517.7	ENSG00000196517.7		ENSG00000180432.4	ENSG00000180432.4
		ENSG00000196550.6	ENSG00000196550.6		ENSG00000180509.7	ENSG00000180509.7
		ENSG00000196584.2	ENSG00000196584.2		ENSG00000180644.6	ENSG00000180644.6
		ENSG00000196611.4	ENSG00000196611.4		ENSG00000180745.4	ENSG00000180745.4
		ENSG00000196754.6	ENSG00000196754.6		ENSG00000180769.4	ENSG00000180769.4
		ENSG00000196756.7	ENSG00000196756.7		ENSG00000180787.5	ENSG00000180787.5
		ENSG00000196793.9	ENSG00000196793.9		ENSG00000180871.3	ENSG00000180871.3
		ENSG00000196923.9	ENSG00000196923.9		ENSG00000180875.4	ENSG00000180875.4
		ENSG00000196950.9	ENSG00000196950.9		ENSG00000181036.9	ENSG00000181036.9
		ENSG00000196976.5	ENSG00000196976.5		ENSG00000181072.7	ENSG00000181072.7
		ENSG00000197063.6	ENSG00000197063.6		ENSG00000181192.7	ENSG00000181192.7
		ENSG00000197085.7	ENSG00000197085.7		ENSG00000181291.5	ENSG00000181291.5
		ENSG00000197093.6	ENSG00000197093.6		ENSG00000181481.9	ENSG00000181481.9
		ENSG00000197121.10	ENSG00000197121.10		ENSG00000181513.10	ENSG00000181513.10
		ENSG00000197122.7	ENSG00000197122.7		ENSG00000181631.6	ENSG00000181631.6
		ENSG00000197275.8	ENSG00000197275.8		ENSG00000181722.11	ENSG00000181722.11
		ENSG00000197279.3	ENSG00000197279.3		ENSG00000181778.4	ENSG00000181778.4
		ENSG00000197299.6	ENSG00000197299.6		ENSG00000181804.10	ENSG00000181804.10
		ENSG00000197301.3	ENSG00000197301.3		ENSG00000182048.7	ENSG00000182048.7
		ENSG00000197409.6	ENSG00000197409.6		ENSG00000182107.5	ENSG00000182107.5
		ENSG00000197461.9	ENSG00000197461.9		ENSG00000182168.10	ENSG00000182168.10
		ENSG00000197472.10	ENSG00000197472.10		ENSG00000182218.5	ENSG00000182218.5
		ENSG00000197565.11	ENSG00000197565.11		ENSG00000182326.10	ENSG00000182326.10
		ENSG00000197696.5	ENSG00000197696.5		ENSG00000182327.7	ENSG00000182327.7
		ENSG00000197747.4	ENSG00000197747.4		ENSG00000182372.6	ENSG00000182372.6
		ENSG00000197785.9	ENSG00000197785.9		ENSG00000182492.11	ENSG00000182492.11
		ENSG00000197852.8	ENSG00000197852.8		ENSG00000182551.9	ENSG00000182551.9
		ENSG00000197905.4	ENSG00000197905.4		ENSG00000182557.3	ENSG00000182557.3
		ENSG00000197927.8	ENSG00000197927.8		ENSG00000182566.8	ENSG00000182566.8
		ENSG00000198039.7	ENSG00000198039.7		ENSG00000182568.12	ENSG00000182568.12
		ENSG00000198056.9	ENSG00000198056.9		ENSG00000182578.9	ENSG00000182578.9
		ENSG00000198074.5	ENSG00000198074.5		ENSG00000182732.12	ENSG00000182732.12
		ENSG00000198088.6	ENSG00000198088.6		ENSG00000182742.5	ENSG00000182742.5
		ENSG00000198131.9	ENSG00000198131.9		ENSG00000182796.8	ENSG00000182796.8
		ENSG00000198176.8	ENSG00000198176.8		ENSG00000182836.5	ENSG00000182836.5
		ENSG00000198203.5	ENSG00000198203.5		ENSG00000182853.7	ENSG00000182853.7
		ENSG00000198363.11	ENSG00000198363.11		ENSG00000182866.12	ENSG00000182866.12
		ENSG00000198431.11	ENSG00000198431.11		ENSG00000182871.10	ENSG00000182871.10
		ENSG00000198477.3	ENSG00000198477.3		ENSG00000182919.10	ENSG00000182919.10
		ENSG00000198535.5	ENSG00000198535.5		ENSG00000182983.10	ENSG00000182983.10
		ENSG00000198554.7	ENSG00000198554.7		ENSG00000183018.4	ENSG00000183018.4
		ENSG00000198648.6	ENSG00000198648.6		ENSG00000183023.14	ENSG00000183023.14
		ENSG00000198715.7	ENSG00000198715.7		ENSG00000183044.7	ENSG00000183044.7
		ENSG00000198720.8	ENSG00000198720.8		ENSG00000183087.10	ENSG00000183087.10
		ENSG00000198750.7	ENSG00000198750.7		ENSG00000183092.11	ENSG00000183092.11
		ENSG00000198758.6	ENSG00000198758.6		ENSG00000183154.1	ENSG00000183154.1
		ENSG00000198759.7	ENSG00000198759.7		ENSG00000183166.6	ENSG00000183166.6
		ENSG00000198792.8	ENSG00000198792.8		ENSG00000183230.12	ENSG00000183230.12
		ENSG00000198794.7	ENSG00000198794.7		ENSG00000183281.10	ENSG00000183281.10
		ENSG00000198826.6	ENSG00000198826.6		ENSG00000183287.9	ENSG00000183287.9
		ENSG00000198901.9	ENSG00000198901.9		ENSG00000183347.13	ENSG00000183347.13
		ENSG00000198952.7	ENSG00000198952.7		ENSG00000183397.5	ENSG00000183397.5
		ENSG00000203279.3	ENSG00000203279.3		ENSG00000183439.5	ENSG00000183439.5
		ENSG00000203288.3	ENSG00000203288.3		ENSG00000183508.4	ENSG00000183508.4
		ENSG00000203697.7	ENSG00000203697.7		ENSG00000183542.4	ENSG00000183542.4
		ENSG00000203760.4	ENSG00000203760.4		ENSG00000183549.6	ENSG00000183549.6
		ENSG00000203761.4	ENSG00000203761.4		ENSG00000183570.12	ENSG00000183570.12
		ENSG00000203799.6	ENSG00000203799.6		ENSG00000183615.5	ENSG00000183615.5
		ENSG00000203817.5	ENSG00000203817.5		ENSG00000183734.4	ENSG00000183734.4
		ENSG00000204044.5	ENSG00000204044.5		ENSG00000183747.7	ENSG00000183747.7
		ENSG00000204291.6	ENSG00000204291.6		ENSG00000183748.4	ENSG00000183748.4
		ENSG00000204334.7	ENSG00000204334.7		ENSG00000183801.3	ENSG00000183801.3
		ENSG00000204356.7	ENSG00000204356.7		ENSG00000183878.11	ENSG00000183878.11
		ENSG00000204366.3	ENSG00000204366.3		ENSG00000183908.5	ENSG00000183908.5
		ENSG00000204371.7	ENSG00000204371.7		ENSG00000183914.10	ENSG00000183914.10
		ENSG00000204386.6	ENSG00000204386.6		ENSG00000183918.10	ENSG00000183918.10
		ENSG00000204388.5	ENSG00000204388.5		ENSG00000184005.9	ENSG00000184005.9
		ENSG00000204392.6	ENSG00000204392.6		ENSG00000184113.8	ENSG00000184113.8
		ENSG00000204394.8	ENSG00000204394.8		ENSG00000184226.10	ENSG00000184226.10
		ENSG00000204410.10	ENSG00000204410.10		ENSG00000184232.4	ENSG00000184232.4
		ENSG00000204516.5	ENSG00000204516.5		ENSG00000184254.12	ENSG00000184254.12
		ENSG00000204531.11	ENSG00000204531.11		ENSG00000184293.3	ENSG00000184293.3
		ENSG00000204536.9	ENSG00000204536.9		ENSG00000184305.10	ENSG00000184305.10
		ENSG00000204580.7	ENSG00000204580.7		ENSG00000184313.15	ENSG00000184313.15
		ENSG00000204616.6	ENSG00000204616.6		ENSG00000184347.10	ENSG00000184347.10
		ENSG00000204832.5	ENSG00000204832.5		ENSG00000184374.2	ENSG00000184374.2
		ENSG00000204899.5	ENSG00000204899.5		ENSG00000184497.8	ENSG00000184497.8
		ENSG00000204959.3	ENSG00000204959.3		ENSG00000184517.7	ENSG00000184517.7
		ENSG00000205208.4	ENSG00000205208.4		ENSG00000184564.8	ENSG00000184564.8
		ENSG00000205212.3	ENSG00000205212.3		ENSG00000184584.8	ENSG00000184584.8
		ENSG00000205246.4	ENSG00000205246.4		ENSG00000184601.6	ENSG00000184601.6
		ENSG00000205572.5	ENSG00000205572.5		ENSG00000184675.5	ENSG00000184675.5
		ENSG00000205581.6	ENSG00000205581.6		ENSG00000184809.8	ENSG00000184809.8
		ENSG00000205628.2	ENSG00000205628.2		ENSG00000184828.5	ENSG00000184828.5
		ENSG00000205763.9	ENSG00000205763.9		ENSG00000184845.3	ENSG00000184845.3
		ENSG00000206120.7	ENSG00000206120.7		ENSG00000184925.7	ENSG00000184925.7
		ENSG00000206176.5	ENSG00000206176.5		ENSG00000184956.11	ENSG00000184956.11
		ENSG00000206195.6	ENSG00000206195.6		ENSG00000184999.7	ENSG00000184999.7
		ENSG00000206557.5	ENSG00000206557.5		ENSG00000185010.9	ENSG00000185010.9
		ENSG00000213023.5	ENSG00000213023.5		ENSG00000185052.7	ENSG00000185052.7
		ENSG00000213160.5	ENSG00000213160.5		ENSG00000185070.6	ENSG00000185070.6
		ENSG00000213185.2	ENSG00000213185.2		ENSG00000185187.8	ENSG00000185187.8
		ENSG00000213186.3	ENSG00000213186.3		ENSG00000185245.6	ENSG00000185245.6
		ENSG00000213190.2	ENSG00000213190.2		ENSG00000185261.9	ENSG00000185261.9
		ENSG00000213213.9	ENSG00000213213.9		ENSG00000185267.5	ENSG00000185267.5
		ENSG00000213347.6	ENSG00000213347.6		ENSG00000185269.7	ENSG00000185269.7
		ENSG00000213420.3	ENSG00000213420.3		ENSG00000185274.7	ENSG00000185274.7
		ENSG00000213468.3	ENSG00000213468.3		ENSG00000185432.10	ENSG00000185432.10
		ENSG00000213551.4	ENSG00000213551.4		ENSG00000185522.4	ENSG00000185522.4
		ENSG00000213588.4	ENSG00000213588.4		ENSG00000185527.7	ENSG00000185527.7
		ENSG00000213719.4	ENSG00000213719.4		ENSG00000185532.10	ENSG00000185532.10
		ENSG00000213759.4	ENSG00000213759.4		ENSG00000185551.8	ENSG00000185551.8
		ENSG00000214145.2	ENSG00000214145.2		ENSG00000185650.8	ENSG00000185650.8
		ENSG00000214290.3	ENSG00000214290.3		ENSG00000185652.7	ENSG00000185652.7
		ENSG00000214796.4	ENSG00000214796.4		ENSG00000185664.10	ENSG00000185664.10
		ENSG00000214814.2	ENSG00000214814.2		ENSG00000185739.9	ENSG00000185739.9
		ENSG00000214826.4	ENSG00000214826.4		ENSG00000185745.8	ENSG00000185745.8
		ENSG00000215146.4	ENSG00000215146.4		ENSG00000185760.11	ENSG00000185760.11
		ENSG00000215533.4	ENSG00000215533.4		ENSG00000185811.12	ENSG00000185811.12
		ENSG00000215784.4	ENSG00000215784.4		ENSG00000185862.5	ENSG00000185862.5
		ENSG00000215808.2	ENSG00000215808.2		ENSG00000185885.11	ENSG00000185885.11
		ENSG00000218358.2	ENSG00000218358.2		ENSG00000185905.3	ENSG00000185905.3
		ENSG00000221818.4	ENSG00000221818.4		ENSG00000186094.12	ENSG00000186094.12
		ENSG00000221829.5	ENSG00000221829.5		ENSG00000186115.8	ENSG00000186115.8
		ENSG00000221926.7	ENSG00000221926.7		ENSG00000186160.4	ENSG00000186160.4
		ENSG00000222041.6	ENSG00000222041.6		ENSG00000186204.10	ENSG00000186204.10
		ENSG00000223486.1	ENSG00000223486.1		ENSG00000186265.5	ENSG00000186265.5
		ENSG00000223559.1	ENSG00000223559.1		ENSG00000186297.7	ENSG00000186297.7
		ENSG00000223768.1	ENSG00000223768.1		ENSG00000186301.7	ENSG00000186301.7
		ENSG00000223802.3	ENSG00000223802.3		ENSG00000186350.8	ENSG00000186350.8
		ENSG00000223907.1	ENSG00000223907.1		ENSG00000186352.4	ENSG00000186352.4
		ENSG00000224034.1	ENSG00000224034.1		ENSG00000186377.6	ENSG00000186377.6
		ENSG00000224081.3	ENSG00000224081.3		ENSG00000186407.4	ENSG00000186407.4
		ENSG00000224116.2	ENSG00000224116.2		ENSG00000186431.14	ENSG00000186431.14
		ENSG00000224189.2	ENSG00000224189.2		ENSG00000186469.4	ENSG00000186469.4
		ENSG00000224287.2	ENSG00000224287.2		ENSG00000186481.11	ENSG00000186481.11
		ENSG00000224358.1	ENSG00000224358.1		ENSG00000186529.10	ENSG00000186529.10
		ENSG00000225151.6	ENSG00000225151.6		ENSG00000186642.11	ENSG00000186642.11
		ENSG00000225210.5	ENSG00000225210.5		ENSG00000186652.5	ENSG00000186652.5
		ENSG00000225273.3	ENSG00000225273.3		ENSG00000186715.6	ENSG00000186715.6
		ENSG00000225431.1	ENSG00000225431.1		ENSG00000186807.9	ENSG00000186807.9
		ENSG00000225506.2	ENSG00000225506.2		ENSG00000186842.4	ENSG00000186842.4
		ENSG00000225518.2	ENSG00000225518.2		ENSG00000186910.3	ENSG00000186910.3
		ENSG00000225680.1	ENSG00000225680.1		ENSG00000186952.10	ENSG00000186952.10
		ENSG00000225697.6	ENSG00000225697.6		ENSG00000186976.10	ENSG00000186976.10
		ENSG00000226259.6	ENSG00000226259.6		ENSG00000186994.7	ENSG00000186994.7
		ENSG00000226383.1	ENSG00000226383.1		ENSG00000187017.10	ENSG00000187017.10
		ENSG00000226453.1	ENSG00000226453.1		ENSG00000187045.12	ENSG00000187045.12
		ENSG00000226637.1	ENSG00000226637.1		ENSG00000187048.8	ENSG00000187048.8
		ENSG00000226644.1	ENSG00000226644.1		ENSG00000187097.8	ENSG00000187097.8
		ENSG00000226674.4	ENSG00000226674.4		ENSG00000187116.9	ENSG00000187116.9
		ENSG00000227036.2	ENSG00000227036.2		ENSG00000187144.7	ENSG00000187144.7
		ENSG00000227184.3	ENSG00000227184.3		ENSG00000187193.8	ENSG00000187193.8
		ENSG00000227388.2	ENSG00000227388.2		ENSG00000187260.11	ENSG00000187260.11
		ENSG00000227471.4	ENSG00000227471.4		ENSG00000187546.9	ENSG00000187546.9
		ENSG00000227540.1	ENSG00000227540.1		ENSG00000187634.6	ENSG00000187634.6
		ENSG00000227619.1	ENSG00000227619.1		ENSG00000187664.8	ENSG00000187664.8
		ENSG00000227674.1	ENSG00000227674.1		ENSG00000187758.3	ENSG00000187758.3
		ENSG00000227811.2	ENSG00000227811.2		ENSG00000187800.9	ENSG00000187800.9
		ENSG00000227844.1	ENSG00000227844.1		ENSG00000187824.4	ENSG00000187824.4
		ENSG00000228106.1	ENSG00000228106.1		ENSG00000187862.7	ENSG00000187862.7
		ENSG00000228109.1	ENSG00000228109.1		ENSG00000187867.4	ENSG00000187867.4
		ENSG00000228203.2	ENSG00000228203.2		ENSG00000187889.8	ENSG00000187889.8
		ENSG00000228623.2	ENSG00000228623.2		ENSG00000187912.7	ENSG00000187912.7
		ENSG00000228709.1	ENSG00000228709.1		ENSG00000187955.7	ENSG00000187955.7
		ENSG00000228727.4	ENSG00000228727.4		ENSG00000188001.5	ENSG00000188001.5
		ENSG00000229155.1	ENSG00000229155.1		ENSG00000188038.3	ENSG00000188038.3
		ENSG00000229953.1	ENSG00000229953.1		ENSG00000188257.6	ENSG00000188257.6
		ENSG00000230124.2	ENSG00000230124.2		ENSG00000188338.10	ENSG00000188338.10
		ENSG00000230314.2	ENSG00000230314.2		ENSG00000188396.2	ENSG00000188396.2
		ENSG00000230453.5	ENSG00000230453.5		ENSG00000188404.4	ENSG00000188404.4
		ENSG00000230658.1	ENSG00000230658.1		ENSG00000188511.8	ENSG00000188511.8
		ENSG00000230873.4	ENSG00000230873.4		ENSG00000188517.10	ENSG00000188517.10
		ENSG00000230880.2	ENSG00000230880.2		ENSG00000188536.8	ENSG00000188536.8
		ENSG00000231106.2	ENSG00000231106.2		ENSG00000188676.9	ENSG00000188676.9
		ENSG00000231185.2	ENSG00000231185.2		ENSG00000188783.5	ENSG00000188783.5
		ENSG00000231205.7	ENSG00000231205.7		ENSG00000188820.8	ENSG00000188820.8
		ENSG00000231566.1	ENSG00000231566.1		ENSG00000188822.6	ENSG00000188822.6
		ENSG00000232021.2	ENSG00000232021.2		ENSG00000188833.5	ENSG00000188833.5
		ENSG00000232093.1	ENSG00000232093.1		ENSG00000188906.9	ENSG00000188906.9
		ENSG00000232445.1	ENSG00000232445.1		ENSG00000189014.6	ENSG00000189014.6
		ENSG00000232457.3	ENSG00000232457.3		ENSG00000189058.4	ENSG00000189058.4
		ENSG00000232485.2	ENSG00000232485.2		ENSG00000189108.8	ENSG00000189108.8
		ENSG00000232527.3	ENSG00000232527.3		ENSG00000189152.6	ENSG00000189152.6
		ENSG00000232533.1	ENSG00000232533.1		ENSG00000189184.7	ENSG00000189184.7
		ENSG00000232586.1	ENSG00000232586.1		ENSG00000189233.7	ENSG00000189233.7
		ENSG00000232677.2	ENSG00000232677.2		ENSG00000189292.11	ENSG00000189292.11
		ENSG00000232732.5	ENSG00000232732.5		ENSG00000189320.4	ENSG00000189320.4
		ENSG00000232995.3	ENSG00000232995.3		ENSG00000189337.11	ENSG00000189337.11
		ENSG00000233016.2	ENSG00000233016.2		ENSG00000189430.8	ENSG00000189430.8
		ENSG00000233098.4	ENSG00000233098.4		ENSG00000196092.8	ENSG00000196092.8
		ENSG00000233461.1	ENSG00000233461.1		ENSG00000196136.12	ENSG00000196136.12
		ENSG00000233491.2	ENSG00000233491.2		ENSG00000196159.7	ENSG00000196159.7
		ENSG00000233631.2	ENSG00000233631.2		ENSG00000196169.10	ENSG00000196169.10
		ENSG00000233822.3	ENSG00000233822.3		ENSG00000196177.8	ENSG00000196177.8
		ENSG00000233836.3	ENSG00000233836.3		ENSG00000196218.7	ENSG00000196218.7
		ENSG00000233871.1	ENSG00000233871.1		ENSG00000196326.6	ENSG00000196326.6
		ENSG00000234129.3	ENSG00000234129.3		ENSG00000196329.6	ENSG00000196329.6
		ENSG00000234327.3	ENSG00000234327.3		ENSG00000196408.7	ENSG00000196408.7
		ENSG00000234380.1	ENSG00000234380.1		ENSG00000196482.12	ENSG00000196482.12
		ENSG00000234511.4	ENSG00000234511.4		ENSG00000196502.7	ENSG00000196502.7
		ENSG00000234614.1	ENSG00000234614.1		ENSG00000196549.6	ENSG00000196549.6
		ENSG00000234617.1	ENSG00000234617.1		ENSG00000196553.9	ENSG00000196553.9
		ENSG00000234678.1	ENSG00000234678.1		ENSG00000196569.7	ENSG00000196569.7
		ENSG00000234753.1	ENSG00000234753.1		ENSG00000196581.6	ENSG00000196581.6
		ENSG00000234912.5	ENSG00000234912.5		ENSG00000196600.8	ENSG00000196600.8
		ENSG00000234978.1	ENSG00000234978.1		ENSG00000196616.8	ENSG00000196616.8
		ENSG00000235109.3	ENSG00000235109.3		ENSG00000196620.4	ENSG00000196620.4
		ENSG00000235162.4	ENSG00000235162.4		ENSG00000196684.8	ENSG00000196684.8
		ENSG00000235545.1	ENSG00000235545.1		ENSG00000196689.6	ENSG00000196689.6
		ENSG00000235621.4	ENSG00000235621.4		ENSG00000196730.8	ENSG00000196730.8
		ENSG00000235726.1	ENSG00000235726.1		ENSG00000196932.7	ENSG00000196932.7
		ENSG00000235770.1	ENSG00000235770.1		ENSG00000196990.4	ENSG00000196990.4
		ENSG00000235852.1	ENSG00000235852.1		ENSG00000197057.4	ENSG00000197057.4
		ENSG00000235897.1	ENSG00000235897.1		ENSG00000197114.7	ENSG00000197114.7
		ENSG00000236345.1	ENSG00000236345.1		ENSG00000197142.6	ENSG00000197142.6
		ENSG00000236412.1	ENSG00000236412.1		ENSG00000197165.6	ENSG00000197165.6
		ENSG00000236423.1	ENSG00000236423.1		ENSG00000197177.11	ENSG00000197177.11
		ENSG00000236624.4	ENSG00000236624.4		ENSG00000197249.8	ENSG00000197249.8
		ENSG00000236753.1	ENSG00000236753.1		ENSG00000197262.8	ENSG00000197262.8
		ENSG00000236809.2	ENSG00000236809.2		ENSG00000197272.2	ENSG00000197272.2
		ENSG00000236829.5	ENSG00000236829.5		ENSG00000197353.3	ENSG00000197353.3
		ENSG00000236947.1	ENSG00000236947.1		ENSG00000197380.6	ENSG00000197380.6
		ENSG00000237190.3	ENSG00000237190.3		ENSG00000197408.4	ENSG00000197408.4
		ENSG00000237223.2	ENSG00000237223.2		ENSG00000197444.5	ENSG00000197444.5
		ENSG00000237356.1	ENSG00000237356.1		ENSG00000197471.7	ENSG00000197471.7
		ENSG00000237596.2	ENSG00000237596.2		ENSG00000197506.6	ENSG00000197506.6
		ENSG00000237649.3	ENSG00000237649.3		ENSG00000197540.3	ENSG00000197540.3
		ENSG00000237857.2	ENSG00000237857.2		ENSG00000197580.7	ENSG00000197580.7
		ENSG00000237927.1	ENSG00000237927.1		ENSG00000197646.6	ENSG00000197646.6
		ENSG00000237978.1	ENSG00000237978.1		ENSG00000197766.3	ENSG00000197766.3
		ENSG00000239467.1	ENSG00000239467.1		ENSG00000197776.3	ENSG00000197776.3
		ENSG00000239521.3	ENSG00000239521.3		ENSG00000197851.3	ENSG00000197851.3
		ENSG00000239642.1	ENSG00000239642.1		ENSG00000197859.5	ENSG00000197859.5
		ENSG00000239672.3	ENSG00000239672.3		ENSG00000197943.5	ENSG00000197943.5
		ENSG00000240216.3	ENSG00000240216.3		ENSG00000197992.2	ENSG00000197992.2
		ENSG00000240280.2	ENSG00000240280.2		ENSG00000198010.7	ENSG00000198010.7
		ENSG00000240370.2	ENSG00000240370.2		ENSG00000198077.6	ENSG00000198077.6
		ENSG00000240498.2	ENSG00000240498.2		ENSG00000198099.4	ENSG00000198099.4
		ENSG00000240541.2	ENSG00000240541.2		ENSG00000198106.7	ENSG00000198106.7
		ENSG00000240849.6	ENSG00000240849.6		ENSG00000198178.6	ENSG00000198178.6
		ENSG00000241186.3	ENSG00000241186.3		ENSG00000198185.7	ENSG00000198185.7
		ENSG00000241322.4	ENSG00000241322.4		ENSG00000198300.8	ENSG00000198300.8
		ENSG00000241520.1	ENSG00000241520.1		ENSG00000198416.8	ENSG00000198416.8
		ENSG00000241697.3	ENSG00000241697.3		ENSG00000198417.5	ENSG00000198417.5
		ENSG00000241832.1	ENSG00000241832.1		ENSG00000198515.9	ENSG00000198515.9
		ENSG00000242114.1	ENSG00000242114.1		ENSG00000198520.6	ENSG00000198520.6
		ENSG00000242265.1	ENSG00000242265.1		ENSG00000198574.4	ENSG00000198574.4
		ENSG00000242515.1	ENSG00000242515.1		ENSG00000198610.6	ENSG00000198610.6
		ENSG00000242802.2	ENSG00000242802.2		ENSG00000198650.6	ENSG00000198650.6
		ENSG00000243224.1	ENSG00000243224.1		ENSG00000198670.7	ENSG00000198670.7
		ENSG00000243364.3	ENSG00000243364.3		ENSG00000198732.6	ENSG00000198732.6
		ENSG00000243449.2	ENSG00000243449.2		ENSG00000198771.6	ENSG00000198771.6
		ENSG00000243678.7	ENSG00000243678.7		ENSG00000198795.6	ENSG00000198795.6
		ENSG00000243742.1	ENSG00000243742.1		ENSG00000198797.6	ENSG00000198797.6
		ENSG00000243885.1	ENSG00000243885.1		ENSG00000198821.6	ENSG00000198821.6
		ENSG00000244122.2	ENSG00000244122.2		ENSG00000198851.5	ENSG00000198851.5
		ENSG00000244274.3	ENSG00000244274.3		ENSG00000198910.8	ENSG00000198910.8
		ENSG00000244306.5	ENSG00000244306.5		ENSG00000198932.8	ENSG00000198932.8
		ENSG00000244405.3	ENSG00000244405.3		ENSG00000198947.10	ENSG00000198947.10
		ENSG00000245614.2	ENSG00000245614.2		ENSG00000198948.7	ENSG00000198948.7
		ENSG00000245694.4	ENSG00000245694.4		ENSG00000198963.6	ENSG00000198963.6
		ENSG00000245812.2	ENSG00000245812.2		ENSG00000203506.3	ENSG00000203506.3
		ENSG00000245910.4	ENSG00000245910.4		ENSG00000203632.3	ENSG00000203632.3
		ENSG00000246582.2	ENSG00000246582.2		ENSG00000203709.5	ENSG00000203709.5
		ENSG00000247095.2	ENSG00000247095.2		ENSG00000203710.6	ENSG00000203710.6
		ENSG00000247844.1	ENSG00000247844.1		ENSG00000203747.5	ENSG00000203747.5
		ENSG00000248323.1	ENSG00000248323.1		ENSG00000203805.6	ENSG00000203805.6
		ENSG00000248596.2	ENSG00000248596.2		ENSG00000203886.4	ENSG00000203886.4
		ENSG00000249115.4	ENSG00000249115.4		ENSG00000203896.5	ENSG00000203896.5
		ENSG00000249395.2	ENSG00000249395.2		ENSG00000203900.2	ENSG00000203900.2
		ENSG00000249464.1	ENSG00000249464.1		ENSG00000204161.9	ENSG00000204161.9
		ENSG00000249715.5	ENSG00000249715.5		ENSG00000204228.3	ENSG00000204228.3
		ENSG00000249859.3	ENSG00000249859.3		ENSG00000204282.3	ENSG00000204282.3
		ENSG00000250049.1	ENSG00000250049.1		ENSG00000204475.5	ENSG00000204475.5
		ENSG00000250312.2	ENSG00000250312.2		ENSG00000204482.6	ENSG00000204482.6
		ENSG00000250376.1	ENSG00000250376.1		ENSG00000204583.5	ENSG00000204583.5
		ENSG00000250421.1	ENSG00000250421.1		ENSG00000204653.5	ENSG00000204653.5
		ENSG00000250696.1	ENSG00000250696.1		ENSG00000204706.10	ENSG00000204706.10
		ENSG00000250988.3	ENSG00000250988.3		ENSG00000204767.3	ENSG00000204767.3
		ENSG00000251003.3	ENSG00000251003.3		ENSG00000204949.4	ENSG00000204949.4
		ENSG00000251129.1	ENSG00000251129.1		ENSG00000205021.9	ENSG00000205021.9
		ENSG00000251169.2	ENSG00000251169.2		ENSG00000205038.7	ENSG00000205038.7
		ENSG00000251350.1	ENSG00000251350.1		ENSG00000205045.4	ENSG00000205045.4
		ENSG00000251442.1	ENSG00000251442.1		ENSG00000205143.2	ENSG00000205143.2
		ENSG00000251537.4	ENSG00000251537.4		ENSG00000205312.4	ENSG00000205312.4
		ENSG00000253214.1	ENSG00000253214.1		ENSG00000205358.3	ENSG00000205358.3
		ENSG00000253293.3	ENSG00000253293.3		ENSG00000205362.6	ENSG00000205362.6
		ENSG00000253368.3	ENSG00000253368.3		ENSG00000205364.3	ENSG00000205364.3
		ENSG00000253616.1	ENSG00000253616.1		ENSG00000205403.8	ENSG00000205403.8
		ENSG00000253618.1	ENSG00000253618.1		ENSG00000205436.3	ENSG00000205436.3
		ENSG00000253669.3	ENSG00000253669.3		ENSG00000205669.2	ENSG00000205669.2
		ENSG00000253729.3	ENSG00000253729.3		ENSG00000205683.7	ENSG00000205683.7
		ENSG00000254233.1	ENSG00000254233.1		ENSG00000205702.6	ENSG00000205702.6
		ENSG00000254258.1	ENSG00000254258.1		ENSG00000205707.6	ENSG00000205707.6
		ENSG00000254535.2	ENSG00000254535.2		ENSG00000205754.6	ENSG00000205754.6
		ENSG00000254721.1	ENSG00000254721.1		ENSG00000205795.4	ENSG00000205795.4
		ENSG00000254726.2	ENSG00000254726.2		ENSG00000205809.5	ENSG00000205809.5
		ENSG00000255100.1	ENSG00000255100.1		ENSG00000205810.4	ENSG00000205810.4
		ENSG00000255135.3	ENSG00000255135.3		ENSG00000205832.7	ENSG00000205832.7
		ENSG00000255152.4	ENSG00000255152.4		ENSG00000205837.3	ENSG00000205837.3
		ENSG00000255282.2	ENSG00000255282.2		ENSG00000205865.4	ENSG00000205865.4
		ENSG00000255507.1	ENSG00000255507.1		ENSG00000205866.2	ENSG00000205866.2
		ENSG00000255624.1	ENSG00000255624.1		ENSG00000205929.5	ENSG00000205929.5
		ENSG00000255693.1	ENSG00000255693.1		ENSG00000206172.4	ENSG00000206172.4
		ENSG00000255717.2	ENSG00000255717.2		ENSG00000206384.6	ENSG00000206384.6
		ENSG00000256124.1	ENSG00000256124.1		ENSG00000206561.8	ENSG00000206561.8
		ENSG00000256128.1	ENSG00000256128.1		ENSG00000206579.7	ENSG00000206579.7
		ENSG00000256940.1	ENSG00000256940.1		ENSG00000211454.9	ENSG00000211454.9
		ENSG00000256966.2	ENSG00000256966.2		ENSG00000211598.2	ENSG00000211598.2
		ENSG00000257167.2	ENSG00000257167.2		ENSG00000211599.2	ENSG00000211599.2
		ENSG00000257335.4	ENSG00000257335.4		ENSG00000211611.2	ENSG00000211611.2
		ENSG00000257446.2	ENSG00000257446.2		ENSG00000211625.2	ENSG00000211625.2
		ENSG00000257698.1	ENSG00000257698.1		ENSG00000211630.2	ENSG00000211630.2
		ENSG00000257743.4	ENSG00000257743.4		ENSG00000211637.2	ENSG00000211637.2
		ENSG00000257764.2	ENSG00000257764.2		ENSG00000211638.2	ENSG00000211638.2
		ENSG00000257883.1	ENSG00000257883.1		ENSG00000211640.3	ENSG00000211640.3
		ENSG00000257913.1	ENSG00000257913.1		ENSG00000211642.2	ENSG00000211642.2
		ENSG00000258017.1	ENSG00000258017.1		ENSG00000211644.2	ENSG00000211644.2
		ENSG00000258169.1	ENSG00000258169.1		ENSG00000211648.2	ENSG00000211648.2
		ENSG00000258210.1	ENSG00000258210.1		ENSG00000211650.2	ENSG00000211650.2
		ENSG00000258227.2	ENSG00000258227.2		ENSG00000211651.2	ENSG00000211651.2
		ENSG00000258548.1	ENSG00000258548.1		ENSG00000211652.2	ENSG00000211652.2
		ENSG00000258628.1	ENSG00000258628.1		ENSG00000211653.2	ENSG00000211653.2
		ENSG00000258793.1	ENSG00000258793.1		ENSG00000211655.2	ENSG00000211655.2
		ENSG00000258947.2	ENSG00000258947.2		ENSG00000211658.2	ENSG00000211658.2
		ENSG00000259153.1	ENSG00000259153.1		ENSG00000211660.3	ENSG00000211660.3
		ENSG00000259316.3	ENSG00000259316.3		ENSG00000211663.2	ENSG00000211663.2
		ENSG00000259345.1	ENSG00000259345.1		ENSG00000211664.2	ENSG00000211664.2
		ENSG00000259436.1	ENSG00000259436.1		ENSG00000211666.2	ENSG00000211666.2
		ENSG00000259480.1	ENSG00000259480.1		ENSG00000211668.2	ENSG00000211668.2
		ENSG00000260139.2	ENSG00000260139.2		ENSG00000211669.2	ENSG00000211669.2
		ENSG00000260518.1	ENSG00000260518.1		ENSG00000211670.2	ENSG00000211670.2
		ENSG00000260874.1	ENSG00000260874.1		ENSG00000211671.2	ENSG00000211671.2
		ENSG00000261008.2	ENSG00000261008.2		ENSG00000211673.2	ENSG00000211673.2
		ENSG00000261040.2	ENSG00000261040.2		ENSG00000211689.2	ENSG00000211689.2
		ENSG00000261094.2	ENSG00000261094.2		ENSG00000211695.2	ENSG00000211695.2
		ENSG00000261188.1	ENSG00000261188.1		ENSG00000211696.2	ENSG00000211696.2
		ENSG00000261586.2	ENSG00000261586.2		ENSG00000211697.2	ENSG00000211697.2
		ENSG00000261599.1	ENSG00000261599.1		ENSG00000211698.2	ENSG00000211698.2
		ENSG00000261740.1	ENSG00000261740.1		ENSG00000211699.2	ENSG00000211699.2
		ENSG00000262172.1	ENSG00000262172.1		ENSG00000211706.2	ENSG00000211706.2
		ENSG00000263585.1	ENSG00000263585.1		ENSG00000211710.3	ENSG00000211710.3
		ENSG00000263893.2	ENSG00000263893.2		ENSG00000211714.3	ENSG00000211714.3
		ENSG00000265055.1	ENSG00000265055.1		ENSG00000211716.2	ENSG00000211716.2
		ENSG00000265688.1	ENSG00000265688.1		ENSG00000211734.3	ENSG00000211734.3
		ENSG00000266402.2	ENSG00000266402.2		ENSG00000211746.3	ENSG00000211746.3
		ENSG00000266642.1	ENSG00000266642.1		ENSG00000211747.3	ENSG00000211747.3
		ENSG00000266976.1	ENSG00000266976.1		ENSG00000211752.3	ENSG00000211752.3
		ENSG00000267013.1	ENSG00000267013.1		ENSG00000211772.4	ENSG00000211772.4
		ENSG00000267015.1	ENSG00000267015.1		ENSG00000211778.2	ENSG00000211778.2
		ENSG00000267060.1	ENSG00000267060.1		ENSG00000211788.2	ENSG00000211788.2
		ENSG00000267213.3	ENSG00000267213.3		ENSG00000211789.2	ENSG00000211789.2
		ENSG00000267288.1	ENSG00000267288.1		ENSG00000211792.2	ENSG00000211792.2
		ENSG00000267321.1	ENSG00000267321.1		ENSG00000211797.2	ENSG00000211797.2
		ENSG00000267356.1	ENSG00000267356.1		ENSG00000211799.3	ENSG00000211799.3
		ENSG00000267374.1	ENSG00000267374.1		ENSG00000211807.3	ENSG00000211807.3
		ENSG00000267383.2	ENSG00000267383.2		ENSG00000211829.2	ENSG00000211829.2
		ENSG00000267426.1	ENSG00000267426.1		ENSG00000211890.3	ENSG00000211890.3
		ENSG00000267500.1	ENSG00000267500.1		ENSG00000211892.2	ENSG00000211892.2
		ENSG00000267671.1	ENSG00000267671.1		ENSG00000211893.3	ENSG00000211893.3
		ENSG00000267698.1	ENSG00000267698.1		ENSG00000211895.3	ENSG00000211895.3
		ENSG00000267751.1	ENSG00000267751.1		ENSG00000211896.2	ENSG00000211896.2
		ENSG00000268119.1	ENSG00000268119.1		ENSG00000211897.3	ENSG00000211897.3
		ENSG00000268686.1	ENSG00000268686.1		ENSG00000211898.3	ENSG00000211898.3
		ENSG00000268696.1	ENSG00000268696.1		ENSG00000211899.3	ENSG00000211899.3
		ENSG00000269067.1	ENSG00000269067.1		ENSG00000211933.2	ENSG00000211933.2
		ENSG00000269289.1	ENSG00000269289.1		ENSG00000211934.2	ENSG00000211934.2
		ENSG00000269416.1	ENSG00000269416.1		ENSG00000211935.2	ENSG00000211935.2
		ENSG00000271270.1	ENSG00000271270.1		ENSG00000211936.2	ENSG00000211936.2
		ENSG00000271303.1	ENSG00000271303.1		ENSG00000211937.2	ENSG00000211937.2
		ENSG00000272138.1	ENSG00000272138.1		ENSG00000211938.2	ENSG00000211938.2
		ENSG00000272142.1	ENSG00000272142.1		ENSG00000211939.2	ENSG00000211939.2
		ENSG00000272462.2	ENSG00000272462.2		ENSG00000211941.2	ENSG00000211941.2
		ENSG00000272620.1	ENSG00000272620.1		ENSG00000211942.2	ENSG00000211942.2
		ENSG00000272896.1	ENSG00000272896.1		ENSG00000211943.2	ENSG00000211943.2
		ENSG00000273071.1	ENSG00000273071.1		ENSG00000211945.2	ENSG00000211945.2
		ENSG00000273297.1	ENSG00000273297.1		ENSG00000211946.2	ENSG00000211946.2
		ENSG00000000457.9	ENSG00000001036.9		ENSG00000211947.2	ENSG00000211947.2
		ENSG00000001084.6	ENSG00000006042.7		ENSG00000211949.2	ENSG00000211949.2
		ENSG00000001167.10	ENSG00000006071.7		ENSG00000211950.2	ENSG00000211950.2
		ENSG00000001561.6	ENSG00000006555.6		ENSG00000211951.2	ENSG00000211951.2
		ENSG00000001617.7	ENSG00000006611.11		ENSG00000211952.2	ENSG00000211952.2
		ENSG00000002079.8	ENSG00000006625.13		ENSG00000211953.2	ENSG00000211953.2
		ENSG00000002330.9	ENSG00000007216.10		ENSG00000211955.2	ENSG00000211955.2
		ENSG00000002822.11	ENSG00000010310.4		ENSG00000211956.2	ENSG00000211956.2
		ENSG00000004478.5	ENSG00000010438.12		ENSG00000211959.2	ENSG00000211959.2
		ENSG00000004777.14	ENSG00000013275.3		ENSG00000211962.2	ENSG00000211962.2
		ENSG00000004866.14	ENSG00000013306.11		ENSG00000211964.2	ENSG00000211964.2
		ENSG00000005022.5	ENSG00000019505.3		ENSG00000211965.2	ENSG00000211965.2
		ENSG00000005073.5	ENSG00000021300.9		ENSG00000211967.2	ENSG00000211967.2
		ENSG00000005108.11	ENSG00000021645.13		ENSG00000211968.2	ENSG00000211968.2
		ENSG00000005156.7	ENSG00000023572.4		ENSG00000211970.2	ENSG00000211970.2
		ENSG00000005175.5	ENSG00000023909.5		ENSG00000211972.2	ENSG00000211972.2
		ENSG00000005302.13	ENSG00000025772.7		ENSG00000211973.2	ENSG00000211973.2
		ENSG00000005801.12	ENSG00000035928.10		ENSG00000213071.6	ENSG00000213071.6
		ENSG00000005889.11	ENSG00000041353.5		ENSG00000213088.5	ENSG00000213088.5
		ENSG00000006016.6	ENSG00000047597.5		ENSG00000213203.2	ENSG00000213203.2
		ENSG00000006125.12	ENSG00000047936.6		ENSG00000213373.3	ENSG00000213373.3
		ENSG00000006377.9	ENSG00000048162.15		ENSG00000213398.3	ENSG00000213398.3
		ENSG00000006432.11	ENSG00000049283.13		ENSG00000213402.2	ENSG00000213402.2
		ENSG00000006451.3	ENSG00000049541.6		ENSG00000213413.2	ENSG00000213413.2
		ENSG00000006453.9	ENSG00000050327.10		ENSG00000213494.5	ENSG00000213494.5
		ENSG00000006468.9	ENSG00000053328.8		ENSG00000213512.1	ENSG00000213512.1
		ENSG00000006606.4	ENSG00000053524.7		ENSG00000213809.4	ENSG00000213809.4
		ENSG00000006652.9	ENSG00000054938.11		ENSG00000213971.3	ENSG00000213971.3
		ENSG00000006837.7	ENSG00000055044.6		ENSG00000213996.8	ENSG00000213996.8
		ENSG00000007047.10	ENSG00000055118.10		ENSG00000214140.6	ENSG00000214140.6
		ENSG00000007372.16	ENSG00000057468.6		ENSG00000214252.4	ENSG00000214252.4
		ENSG00000008130.11	ENSG00000061656.5		ENSG00000214274.5	ENSG00000214274.5
		ENSG00000008282.3	ENSG00000064601.12		ENSG00000214279.8	ENSG00000214279.8
		ENSG00000008838.13	ENSG00000065911.7		ENSG00000214313.4	ENSG00000214313.4
		ENSG00000008853.12	ENSG00000066405.8		ENSG00000214456.4	ENSG00000214456.4
		ENSG00000009307.11	ENSG00000067064.6		ENSG00000214694.6	ENSG00000214694.6
		ENSG00000010072.11	ENSG00000067798.9		ENSG00000214787.4	ENSG00000214787.4
		ENSG00000010256.6	ENSG00000068615.12		ENSG00000214855.5	ENSG00000214855.5
		ENSG00000010626.10	ENSG00000068796.12		ENSG00000214894.2	ENSG00000214894.2
		ENSG00000011275.14	ENSG00000069956.7		ENSG00000214900.4	ENSG00000214900.4
		ENSG00000011332.15	ENSG00000070087.9		ENSG00000215033.3	ENSG00000215033.3
		ENSG00000011422.7	ENSG00000072182.8		ENSG00000215186.6	ENSG00000215186.6
		ENSG00000011454.12	ENSG00000074800.9		ENSG00000215256.3	ENSG00000215256.3
		ENSG00000013364.14	ENSG00000075461.5		ENSG00000215386.6	ENSG00000215386.6
		ENSG00000015475.14	ENSG00000077279.12		ENSG00000215559.4	ENSG00000215559.4
		ENSG00000015479.13	ENSG00000077312.4		ENSG00000215580.6	ENSG00000215580.6
		ENSG00000017260.15	ENSG00000077522.8		ENSG00000215644.5	ENSG00000215644.5
		ENSG00000019144.12	ENSG00000077942.13		ENSG00000215861.4	ENSG00000215861.4
		ENSG00000019186.5	ENSG00000078081.3		ENSG00000215914.3	ENSG00000215914.3
		ENSG00000020129.11	ENSG00000078114.14		ENSG00000215915.5	ENSG00000215915.5
		ENSG00000020256.15	ENSG00000079101.12		ENSG00000216588.4	ENSG00000216588.4
		ENSG00000021488.8	ENSG00000079689.9		ENSG00000220785.3	ENSG00000220785.3
		ENSG00000023041.7	ENSG00000079691.15		ENSG00000221866.5	ENSG00000221866.5
		ENSG00000025800.9	ENSG00000080644.11		ENSG00000223477.3	ENSG00000223477.3
		ENSG00000028203.13	ENSG00000081479.8		ENSG00000223648.2	ENSG00000223648.2
		ENSG00000028310.13	ENSG00000081842.13		ENSG00000223685.1	ENSG00000223685.1
		ENSG00000033627.10	ENSG00000082014.12		ENSG00000223749.3	ENSG00000223749.3
		ENSG00000036257.8	ENSG00000082482.9		ENSG00000223756.2	ENSG00000223756.2
		ENSG00000037241.3	ENSG00000082684.10		ENSG00000223839.3	ENSG00000223839.3
		ENSG00000037749.7	ENSG00000085733.11		ENSG00000223956.1	ENSG00000223956.1
		ENSG00000038382.13	ENSG00000088356.4		ENSG00000223991.1	ENSG00000223991.1
		ENSG00000038532.10	ENSG00000088538.12		ENSG00000224041.2	ENSG00000224041.2
		ENSG00000038945.10	ENSG00000089558.4		ENSG00000224238.2	ENSG00000224238.2
		ENSG00000039319.12	ENSG00000090382.2		ENSG00000224298.2	ENSG00000224298.2
		ENSG00000039560.9	ENSG00000090520.6		ENSG00000224373.2	ENSG00000224373.2
		ENSG00000040731.6	ENSG00000091136.9		ENSG00000224389.4	ENSG00000224389.4
		ENSG00000042088.9	ENSG00000091482.5		ENSG00000224397.1	ENSG00000224397.1
		ENSG00000042286.10	ENSG00000092969.7		ENSG00000224549.1	ENSG00000224549.1
		ENSG00000043039.5	ENSG00000094880.6		ENSG00000224650.2	ENSG00000224650.2
		ENSG00000044115.16	ENSG00000095209.7		ENSG00000224916.4	ENSG00000224916.4
		ENSG00000046774.9	ENSG00000095739.7		ENSG00000225032.1	ENSG00000225032.1
		ENSG00000047579.15	ENSG00000096092.5		ENSG00000225194.2	ENSG00000225194.2
		ENSG00000048342.11	ENSG00000096384.15		ENSG00000225492.2	ENSG00000225492.2
		ENSG00000048991.12	ENSG00000096433.6		ENSG00000225523.2	ENSG00000225523.2
		ENSG00000049167.9	ENSG00000099194.5		ENSG00000225555.1	ENSG00000225555.1
		ENSG00000049449.4	ENSG00000099284.9		ENSG00000225611.1	ENSG00000225611.1
		ENSG00000049759.12	ENSG00000099956.13		ENSG00000225698.2	ENSG00000225698.2
		ENSG00000049860.9	ENSG00000100029.13		ENSG00000225756.1	ENSG00000225756.1
		ENSG00000050405.9	ENSG00000100296.9		ENSG00000225765.1	ENSG00000225765.1
		ENSG00000054179.7	ENSG00000100302.6		ENSG00000225783.2	ENSG00000225783.2
		ENSG00000054356.9	ENSG00000100401.15		ENSG00000225792.1	ENSG00000225792.1
		ENSG00000054392.8	ENSG00000100505.9		ENSG00000225885.2	ENSG00000225885.2
		ENSG00000054611.9	ENSG00000100604.8		ENSG00000225964.1	ENSG00000225964.1
		ENSG00000055070.12	ENSG00000100739.6		ENSG00000225968.4	ENSG00000225968.4
		ENSG00000055483.15	ENSG00000100804.14		ENSG00000225978.2	ENSG00000225978.2
		ENSG00000056291.13	ENSG00000100987.10		ENSG00000226124.2	ENSG00000226124.2
		ENSG00000056661.9	ENSG00000101084.12		ENSG00000226237.1	ENSG00000226237.1
		ENSG00000056972.14	ENSG00000101150.13		ENSG00000226321.3	ENSG00000226321.3
		ENSG00000057704.6	ENSG00000101189.5		ENSG00000226435.6	ENSG00000226435.6
		ENSG00000057935.9	ENSG00000101489.14		ENSG00000226450.2	ENSG00000226450.2
		ENSG00000058063.11	ENSG00000101843.14		ENSG00000226622.1	ENSG00000226622.1
		ENSG00000058799.9	ENSG00000101928.8		ENSG00000226660.2	ENSG00000226660.2
		ENSG00000059122.12	ENSG00000102007.6		ENSG00000226777.3	ENSG00000226777.3
		ENSG00000059145.14	ENSG00000102032.8		ENSG00000226889.3	ENSG00000226889.3
		ENSG00000059377.11	ENSG00000102172.11		ENSG00000226953.3	ENSG00000226953.3
		ENSG00000060237.12	ENSG00000102174.7		ENSG00000227038.2	ENSG00000227038.2
		ENSG00000060339.9	ENSG00000102230.9		ENSG00000227039.2	ENSG00000227039.2
		ENSG00000060688.8	ENSG00000102287.12		ENSG00000227070.1	ENSG00000227070.1
		ENSG00000061337.11	ENSG00000102317.13		ENSG00000227191.2	ENSG00000227191.2
		ENSG00000062485.14	ENSG00000102760.12		ENSG00000227242.2	ENSG00000227242.2
		ENSG00000063176.11	ENSG00000103710.6		ENSG00000227258.1	ENSG00000227258.1
		ENSG00000064313.7	ENSG00000104687.8		ENSG00000227310.2	ENSG00000227310.2
		ENSG00000064607.12	ENSG00000104892.12		ENSG00000227456.3	ENSG00000227456.3
		ENSG00000065665.16	ENSG00000104899.4		ENSG00000227507.2	ENSG00000227507.2
		ENSG00000065882.11	ENSG00000104901.2		ENSG00000227531.1	ENSG00000227531.1
		ENSG00000066135.8	ENSG00000105186.10		ENSG00000227544.4	ENSG00000227544.4
		ENSG00000066322.8	ENSG00000105514.3		ENSG00000227646.3	ENSG00000227646.3
		ENSG00000066382.12	ENSG00000105550.4		ENSG00000227695.1	ENSG00000227695.1
		ENSG00000066777.4	ENSG00000105642.11		ENSG00000227712.1	ENSG00000227712.1
		ENSG00000067208.10	ENSG00000105677.7		ENSG00000227719.1	ENSG00000227719.1
		ENSG00000067365.10	ENSG00000105821.10		ENSG00000227954.2	ENSG00000227954.2
		ENSG00000067369.9	ENSG00000106003.8		ENSG00000228214.2	ENSG00000228214.2
		ENSG00000068028.13	ENSG00000106211.8		ENSG00000228278.2	ENSG00000228278.2
		ENSG00000068654.11	ENSG00000106263.13		ENSG00000228401.3	ENSG00000228401.3
		ENSG00000069020.14	ENSG00000106483.7		ENSG00000228705.1	ENSG00000228705.1
		ENSG00000069329.11	ENSG00000106537.7		ENSG00000228798.1	ENSG00000228798.1
		ENSG00000069869.11	ENSG00000106605.6		ENSG00000228812.3	ENSG00000228812.3
		ENSG00000069974.11	ENSG00000106615.5		ENSG00000229005.2	ENSG00000229005.2
		ENSG00000070371.11	ENSG00000107165.8		ENSG00000229116.1	ENSG00000229116.1
		ENSG00000070718.7	ENSG00000107807.8		ENSG00000229124.2	ENSG00000229124.2
		ENSG00000071051.9	ENSG00000108010.7		ENSG00000229164.5	ENSG00000229164.5
		ENSG00000071462.7	ENSG00000108055.9		ENSG00000229236.1	ENSG00000229236.1
		ENSG00000071655.13	ENSG00000108244.12		ENSG00000229308.1	ENSG00000229308.1
		ENSG00000072310.12	ENSG00000108270.6		ENSG00000229321.1	ENSG00000229321.1
		ENSG00000072501.13	ENSG00000108578.10		ENSG00000229740.1	ENSG00000229740.1
		ENSG00000072736.14	ENSG00000108671.5		ENSG00000229754.1	ENSG00000229754.1
		ENSG00000072832.10	ENSG00000108829.9		ENSG00000229859.4	ENSG00000229859.4
		ENSG00000073009.8	ENSG00000108830.7		ENSG00000229873.1	ENSG00000229873.1
		ENSG00000073050.7	ENSG00000108883.8		ENSG00000229896.2	ENSG00000229896.2
		ENSG00000073910.15	ENSG00000108960.3		ENSG00000230006.3	ENSG00000230006.3
		ENSG00000074211.9	ENSG00000109084.9		ENSG00000230058.1	ENSG00000230058.1
		ENSG00000074603.14	ENSG00000109089.7		ENSG00000230099.2	ENSG00000230099.2
		ENSG00000074657.9	ENSG00000109103.7		ENSG00000230102.3	ENSG00000230102.3
		ENSG00000075142.9	ENSG00000109113.13		ENSG00000230333.2	ENSG00000230333.2
		ENSG00000075240.12	ENSG00000109472.9		ENSG00000230587.1	ENSG00000230587.1
		ENSG00000075292.14	ENSG00000109814.7		ENSG00000230623.2	ENSG00000230623.2
		ENSG00000075391.12	ENSG00000110660.10		ENSG00000230630.1	ENSG00000230630.1
		ENSG00000075420.8	ENSG00000110721.7		ENSG00000230782.1	ENSG00000230782.1
		ENSG00000076248.6	ENSG00000111344.7		ENSG00000230910.2	ENSG00000230910.2
		ENSG00000076351.8	ENSG00000111581.5		ENSG00000230945.1	ENSG00000230945.1
		ENSG00000077044.5	ENSG00000111711.5		ENSG00000231028.4	ENSG00000231028.4
		ENSG00000077157.16	ENSG00000112130.12		ENSG00000231298.2	ENSG00000231298.2
		ENSG00000077549.13	ENSG00000112218.7		ENSG00000231437.3	ENSG00000231437.3
		ENSG00000077684.11	ENSG00000112246.5		ENSG00000231486.3	ENSG00000231486.3
		ENSG00000078070.7	ENSG00000112276.9		ENSG00000231487.1	ENSG00000231487.1
		ENSG00000078098.9	ENSG00000112319.13		ENSG00000231621.1	ENSG00000231621.1
		ENSG00000078124.7	ENSG00000112473.12		ENSG00000231690.2	ENSG00000231690.2
		ENSG00000078369.13	ENSG00000112759.12		ENSG00000231948.2	ENSG00000231948.2
		ENSG00000078699.17	ENSG00000112796.5		ENSG00000231969.1	ENSG00000231969.1
		ENSG00000079215.9	ENSG00000112852.4		ENSG00000232216.1	ENSG00000232216.1
		ENSG00000079246.11	ENSG00000113407.9		ENSG00000232284.3	ENSG00000232284.3
		ENSG00000079308.12	ENSG00000113552.11		ENSG00000232295.3	ENSG00000232295.3
		ENSG00000079387.9	ENSG00000114248.5		ENSG00000232310.2	ENSG00000232310.2
		ENSG00000079393.16	ENSG00000114251.9		ENSG00000232354.3	ENSG00000232354.3
		ENSG00000079459.8	ENSG00000114279.9		ENSG00000232415.1	ENSG00000232415.1
		ENSG00000079805.12	ENSG00000114503.6		ENSG00000232451.1	ENSG00000232451.1
		ENSG00000080345.13	ENSG00000114854.3		ENSG00000232628.1	ENSG00000232628.1
		ENSG00000081087.10	ENSG00000115129.9		ENSG00000232650.1	ENSG00000232650.1
		ENSG00000081138.9	ENSG00000115233.7		ENSG00000232653.4	ENSG00000232653.4
		ENSG00000081803.11	ENSG00000115241.9		ENSG00000232667.5	ENSG00000232667.5
		ENSG00000082269.12	ENSG00000115484.10		ENSG00000232721.1	ENSG00000232721.1
		ENSG00000082512.10	ENSG00000115652.10		ENSG00000232810.3	ENSG00000232810.3
		ENSG00000082515.12	ENSG00000115657.8		ENSG00000232855.2	ENSG00000232855.2
		ENSG00000082641.11	ENSG00000115946.3		ENSG00000232869.2	ENSG00000232869.2
		ENSG00000083093.5	ENSG00000116039.7		ENSG00000233070.1	ENSG00000233070.1
		ENSG00000083099.6	ENSG00000116120.8		ENSG00000233093.1	ENSG00000233093.1
		ENSG00000083312.13	ENSG00000116141.11		ENSG00000233237.2	ENSG00000233237.2
		ENSG00000083812.7	ENSG00000116212.10		ENSG00000233306.2	ENSG00000233306.2
		ENSG00000083838.11	ENSG00000116649.5		ENSG00000233392.1	ENSG00000233392.1
		ENSG00000083845.4	ENSG00000116679.11		ENSG00000233554.1	ENSG00000233554.1
		ENSG00000084234.12	ENSG00000116857.12		ENSG00000233590.1	ENSG00000233590.1
[truncated: 3,264 more rows]

## Sheet: Fig1D
Figure 1D					All genes			DEGs
			Sample_id	Group	t-SNE-1	t-SNE-2		t-SNE-1	t-SNE-2
			GSM2053435_N3	Normal	-6.05006	28.4165		6.09097	-20.0846
			GSM2053436_N6	Normal	-12.1649	-4.56235		1.29017	29.0382
			GSM2053437_N7	Normal	22.2924	17.7635		23.1802	57.6846
			GSM2053438_N8	Normal	-16.3281	26.4562		13.9303	26.6781
			GSM2053439_N10	Normal	-13.4047	16.5164		-0.314981	5.48274
			GSM2053440_N11	Normal	-26.9822	-35.9055		26.1478	32.3677
			GSM2053441_N12	Normal	-37.6718	-34.0821		-23.5604	59.3425
			GSM2053442_N13	Normal	-2.54163	-9.39733		-32.3262	53.1924
			GSM2053443_N14	Normal	-45.7877	-37.4183		-7.58476	58.0182
			GSM2053444_N15	Normal	22.6436	-19.5942		20.7405	68.902
			GSM2053445_N16	Normal	17.7685	-29.2766		16.6904	83.4774
			GSM2053447_N18	Normal	24.0045	-11.0035		-14.5457	50.8285
			GSM2053448_N19	Normal	27.2687	-1.98316		27.9018	78.3127
			GSM2053449_N20	Normal	17.9928	-5.93633		27.7381	46.6164
			GSM2053450_N21	Normal	21.034	4.13767		8.78557	44.7078
			GSM2053451_N22	Normal	9.91095	-4.99618		18.5565	41.038
			GSM2053452_N24	Normal	14.2424	-15.193		10.9789	61.074
			GSM2053453_N25	Normal	6.51548	-13.1718		-21.408	43.663
			GSM2053454_N26	Normal	29.2427	8.40297		32.1356	63.7174
			GSM2053455_T3	Tumor	-5.7119	14.9354		-0.322605	-32.6494
			GSM2053456_T6	Tumor	8.35473	41.9046		-9.13424	-37.3351
			GSM2053457_T7	Tumor	-2.14205	35.8374		-18.9032	-45.3636
			GSM2053458_T8	Tumor	-24.0127	19.0239		13.5271	-55.3244
			GSM2053459_T10	Tumor	-14.5236	35.9977		-16.9272	-87.9214
			GSM2053460_T11	Tumor	-31.8701	-41.0212		-5.09248	-50.2865
			GSM2053461_T12	Tumor	-34.9433	-51.9115		6.564	-41.9237
			GSM2053462_T13	Tumor	-1.68562	-19.043		1.48886	-73.7103
			GSM2053463_T14	Tumor	-28.4486	-47.8837		-24.9741	-66.7386
			GSM2053464_T15	Tumor	27.1059	40.7574		0.961477	-8.11994
			GSM2053465_T16	Tumor	-42.051	-44.4064		-20.613	-77.2623
			GSM2053467_T18	Tumor	21.3727	33.5629		15.8584	15.7243
			GSM2053468_T19	Tumor	9.6321	8.60844		-2.4275	-60.2131
			GSM2053469_T20	Tumor	20.339	25.994		-6.39945	-16.0997
			GSM2053470_T21	Tumor	29.0816	30.3225		-14.2453	-9.48205
			GSM2053471_T22	Tumor	17.4577	42.0757		-14.8834	-56.4511
			GSM2053472_T24	Tumor	-16.0519	-13.1752		-21.5206	-27.7429
			GSM2053473_T25	Tumor	6.244	-22.5589		-11.1791	-70.3237
			GSM2053474_T26	Tumor	9.86824	31.8069		-6.20444	-82.8336

## Sheet: Fig1E
Figure 1E					All promoters			DRPs
			Sample_id	Group	t-SNE-1	t-SNE-2		t-SNE-1	t-SNE-2
			GSM2053435_N3	Normal	19.8747	-3.2517		-10.6476	-33.9211
			GSM2053436_N6	Normal	10.4177	6.94701		-22.5482	-25.4658
			GSM2053437_N7	Normal	39.2305	6.84857		-47.8716	-42.7462
			GSM2053438_N8	Normal	1.96761	-2.88106		-15.6693	-16.911
			GSM2053439_N10	Normal	10.9333	-0.833862		-14.175	-25.0469
			GSM2053440_N11	Normal	13.7995	17.5193		-34.5532	-30.4054
			GSM2053441_N12	Normal	4.70751	19.9906		-32.3759	-19.9541
			GSM2053442_N13	Normal	18.5649	7.38285		-19.3956	-32.9334
			GSM2053443_N14	Normal	11.2097	30.3774		-42.925	-30.9306
			GSM2053444_N15	Normal	36.9382	26.1254		-35.1472	-54.0024
			GSM2053445_N16	Normal	16.1154	23.2856		-28.8502	-32.0408
			GSM2053447_N18	Normal	45.2352	25.8403		-41.5924	-59.6082
			GSM2053448_N19	Normal	32.2778	15.3039		-31.0986	-45.3374
			GSM2053449_N20	Normal	23.6531	16.4679		-34.5495	-38.4991
			GSM2053450_N21	Normal	41.5932	18.0049		-44.2104	-52.2191
			GSM2053451_N22	Normal	26.5199	29.9104		-23.4541	-49.9039
			GSM2053452_N24	Normal	29.8338	22.111		-38.0965	-45.5549
			GSM2053453_N25	Normal	42.5714	34.3477		-34.7063	-64.1566
			GSM2053454_N26	Normal	27.8707	9.59891		-26.4256	-40.2492
			GSM2053455_T3	Tumor	-23.7302	-20.2381		41.9284	35.1024
			GSM2053456_T6	Tumor	-27.9281	-39.3077		51.4686	30.9219
			GSM2053457_T7	Tumor	-10.9582	-6.59891		19.0114	26.9839
			GSM2053458_T8	Tumor	-10.3537	-13.823		25.7261	29.8871
			GSM2053459_T10	Tumor	-46.7286	-2.45199		5.3317	41.6273
			GSM2053460_T11	Tumor	-21.7262	-13.1031		35.6633	32.4134
			GSM2053461_T12	Tumor	-30.7032	4.30192		15.2131	45.5143
			GSM2053462_T13	Tumor	-34.2001	-17.2589		32.4804	52.188
			GSM2053463_T14	Tumor	-25.3507	-0.380047		17.1422	36.4107
			GSM2053464_T15	Tumor	-27.6169	-30.9287		41.0803	45.5677
			GSM2053465_T16	Tumor	-23.9748	9.33922		9.52698	51.739
			GSM2053467_T18	Tumor	-16.807	-28.7206		42.8196	26.309
			GSM2053468_T19	Tumor	-38.1588	5.63771		19.1882	52.6755
			GSM2053469_T20	Tumor	-7.6108	-25.6674		48.1105	39.7916
			GSM2053470_T21	Tumor	-15.0708	-21.1878		29.2051	35.4201
			GSM2053471_T22	Tumor	-16.0546	-37.5785		33.9481	22.4483
			GSM2053472_T24	Tumor	-4.45183	-34.3194		54.3178	45.2578
			GSM2053473_T25	Tumor	-36.6067	-3.15249		22.0835	45.3721
			GSM2053474_T26	Tumor	-35.2827	-27.6572		34.047	44.2558

## Sheet: Fig1F
Figure 1F		Group	logP	Counts	Description	GO	Hits
		DRPGs_only	-4.20998	90	apoptotic signaling pathway	GO:0097190	ABL1|PARP1|SLC25A5|BAD|BAK1|BID|BMI1|BRCA1|BRCA2|CLU|COL2A1|CTNNA1|CTNNB1|CX3CR1|DDIT3|E2F1|EIF5A|EPO|EYA1|GATA4|GCLC|GNAI2|SFN|MSH6|HELLS|HIF1A|HMGB2|HSPA1A|HSPA1B|PDX1|ITGA6|KRT8|LGALS3|LMNA|MAGEA3|MAZ|KITLG|MIF|MMP9|MSH2|MSX1|MUC1|NCK1|NMT1|NONO|OPA1|PLAUR|PRKDC|PSMD10|RPL11|SIAH1|SRC|TMBIM6|TERT|TGFB2|TP73|TRAF2|UBB|CUL5|FZD9|PLA2G6|NCK2|CUL3|BECN1|PEA15|NRP1|BRSK2|PDCD5|ARHGEF2|DEDD|RACK1|CH…
		DRPGs_only	-3.53547	20	regulation of G protein-coupled receptor signaling pathway	GO:0008277	BICD1|DNM2|GNAI2|GRK6|GTF2H2|GUCY2D|MET|NMT1|PDE6G|RGS3|RGS12|RGS5|RGS20|RAMP2|RAMP1|PRMT5|RPGRIP1L|GIT1|ZDHHC3|NECAB2
		DRPGs_only	-2.95874	10	histone H4-K16 acetylation	GO:0043984	BRCA1|SMARCB1|JADE3|MCRS1|MSL3|ING4|PIH1D1|KANSL3|JADE1|KANSL1
		DRPGs_only	-2.69079	26	regulation of I-kappaB kinase/NF-kappaB signaling	GO:0043122	ABL1|CTNNB1|ECT2|GAPDH|GJA1|TRIM27|TFRC|TRAF2|TRAF5|WNT5A|RIPK2|CPNE1|TRAF3IP2|NEK6|NUP62|ATP2C1|TREM2|ZDHHC13|INAVA|TRIM39|SPHK2|ZC3H12A|SHARPIN|TRIM5|TRIM6|SLC35B2
		DRPGs_only	-2.67374	13	positive regulation of ERBB signaling pathway	GO:1901186	EGF|EREG|MMP9|PDE6G|PLAUR|SOS1|BCAR3|DGKD|HAP1|AGR2|NUP62|RTN4|SHKBP1
		DEGs-only	-4.69595	97	trans-synaptic signaling	GO:0099537	ABL1|ASIC1|BCR|DAGLA|CALB1|CDC20|CDK5|CHRM3|CHRNA3|CHRNA7|CLN3|CNR1|CTNNB1|CX3CR1|DAG1|DBN1|NQO1|ELAVL4|SLC29A1|EZH2|FABP5|FGF12|GABRB2|GABRE|GAD1|GLS|GNAI2|GRIK2|GRM1|GRM3|KCND2|KIF5A|MAPT|MTNR1B|SERPINE2|SEPTIN5|PPP3CB|RAB3B|RAC3|RARA|RPS6KA3|SLC1A4|SLC6A4|SNAP25|SNCG|SRC|STX1A|STX3|SYT1|LRP8|GLRA3|PLA2G6|PPFIA3|MTMR2|CHRNA6|HAP1|UNC119|HOMER1|SNCAIP|RAPGEF2|RIMS2|SNPH|EIF4A3|SV2A|FLOT1|UNC13B|…
		DEGs-only	-4.34276	47	inorganic cation transmembrane transport	GO:0098662	ACTN2|ATP1A1|ATP6V1B1|ATP6V1C1|BDKRB1|CACNA1E|CDK5|CHRNA7|FGF12|ITPR3|KCND2|KCNF1|KCNH2|KCNJ11|KCNK2|KCNN1|KCNQ3|LCN2|LETM1|MTNR1B|SCN1A|SLC6A6|SLC6A11|ABCC8|UQCRH|SLC39A7|ATP6V1F|ATP5MF|ABCB6|KCNMB2|KCNH4|KCNE5|SLC24A2|SLC17A5|TSPAN13|CACNG4|TMCO1|TMEM38B|ASIC4|SLC39A4|COX4I2|TMC1|TMC2|OSR1|SLC34A3|KCNV2|SLC24A5
		DEGs-only	-3.97732	16	homophilic cell adhesion via plasma membrane adhesion molecules	GO:0007156	PLXNB3|PCDHA9|PCDHGA1|PCDHB8|PCDHB2|PCDHAC2|PCDHAC1|PCDHA13|PCDHA11|PCDHA8|PCDHA6|PCDHA5|PCDHA3|PCDHA2|PCDHA1|SDK1
		DEGs-only	-3.5875	5	nucleotide-sugar biosynthetic process	GO:0009226	GFPT1|UGDH|GNPDA1|GMPPB|UXS1
		DEGs-only	-3.51428	3	phosphagen metabolic process	GO:0006599	CKB|CKMT1B|CKMT1A
		Overlapped	-60.9395	214	mitotic cell cycle process	GO:1903047	BACH1|BID|BLM|BRCA1|BRCA2|BUB1|BUB1B|CCNA2|CCNB1|CCNE1|CCNF|CDK1|CDC6|CDC20|CDC25A|CDC25B|CDC25C|CDK2|CDK4|CDK5|CDKN2A|CDKN2B|CDKN2C|CDKN3|CENPA|CENPE|CENPF|CHEK1|CKS2|CLTC|DCTN1|DNA2|DNM2|E2F1|E2F3|ECT2|EGF|EREG|EZH2|FANCD2|FOXM1|GJA1|HOXA13|HSPA1A|HSPA1B|INCENP|KIF11|KIFC1|KIF22|KPNB1|STMN1|LIG1|MAD2L1|MCM2|MCM3|MCM4|MCM6|MKI67|MSH2|MUC1|MYBL2|NEK2|ORC1|PAX6|PCNA|PDGFB|PLK1|POLA1|PPAT|PKIA|PRKD…
		Overlapped	-34.1167	174	regulation of cell cycle process	GO:0010564	BID|BLM|BRCA1|BRCA2|BUB1|BUB1B|CCNB1|CCNF|CDK1|CDC6|CDC20|CDC25A|CDC25B|CDC25C|CDK2|CDK4|CDKN2B|CENPE|CENPF|CHEK1|CLTC|CTNNB1|DCTN1|DDX11|DNA2|E2F1|ECT2|EGF|EREG|EZH2|FANCD2|FEN1|H2AX|HOXA13|HSPA1A|HSPA1B|INCENP|KIF11|LIF|MAD2L1|MKI67|MSH2|MSX1|MUC1|TRIM37|NEK2|NPM1|ORC1|PDGFB|PLK1|PKIA|PRKDC|RAD1|RAD21|RAD51C|RANBP1|RBL1|RNF4|STIL|SMARCD3|SOX4|SOX9|AURKA|TERT|TFDP1|TP53BP1|TTK|WNT5A|XRCC3|DDX39B…
		Overlapped	-26.4792	86	meiotic cell cycle	GO:0051321	BRCA2|BUB1|BUB1B|CCNE1|CDC20|CDC25A|CDC25B|CDC25C|CDK2|CKS2|EREG|FANCA|FANCD2|MSH6|H2AX|INCENP|LIF|MSH4|MSH5|MSX1|MYH9|NEK2|PLK1|RAD1|RAD21|RAD51|RAD51C|RAD51D|AURKA|TOP2A|TOP3A|TTK|TUBG1|UBB|WNT5A|XRCC2|RAD54L|PKMYT1|CCNB2|CCNE2|EXO1|BUB3|PTTG1|TRIP13|ESPL1|NCAPD2|SMC4|NPM2|SMC2|RAD51AP1|EHMT2|TDRKH|HSF2BP|DMC1|PLCB1|RAD54B|FBXO5|SMC1B|NCAPH2|PSMC3IP|YTHDF2|NDC1|TEX15|TEX11|METTL3|CYP26B1|FANCM|…
		Overlapped	-18.6073	91	positive regulation of cell cycle	GO:0045787	ABL1|ASCL1|ASNS|BRCA2|CCNB1|CDK1|CDC6|CDC25A|CDC25B|CDC25C|CDK4|CHEK1|CKS1B|CKS2|DDX11|ECT2|EGF|EREG|EZH2|FEN1|HOXA13|MAD2L1|MSX1|NPM1|PDGFB|PSMD10|RAD21|RAD51C|RANBP1|RARA|RPS6KB1|SLC6A4|SMARCD3|SRC|AURKA|TERT|TFDP1|TGFB2|WNT5A|XRCC3|DDX39B|CDC7|CUL3|BECN1|CDK5R1|SPHK1|AURKB|KIF23|KIF20B|ESPL1|DLGAP5|KIF14|NPM2|NDC80|SPAG5|RAD51AP1|PLK4|GIPC1|USP19|DBF4|UBE2C|CIT|CHEK2|PLCB1|USP22|NUP62|FBXO5|NU…
		Overlapped	-14.4109	19	DNA replication initiation	GO:0006270	CCNE1|CDC6|MCM2|MCM3|MCM4|MCM5|MCM6|MCM7|ORC1|POLA1|CDC45|CCNE2|TOPBP1|ORC6|POLA2|MCM10|GINS3|CDT1|TICRR

## Sheet: Fig1G
Figure 1G		Group	logP	Counts	Description	GO	Hits
		DRPGs_only	-24.3421	121	small GTPase mediated signal transduction	GO:0007264	ABR|AGTR1|ARHGAP6|ARHGDIB|RHOH|CHN2|DOCK2|LPAR1|EPS8|F2R|RAPGEF1|ITPKB|NOTCH1|NUCB2|PIK3CG|PLD1|RELN|PSD|RAC2|RALGDS|RREB1|ITSN1|SIPA1|TSC2|VAV1|BCAR3|MADD|SYNGAP1|KALRN|DOK2|ADGRG1|SLIT2|NTN1|ARHGEF10|RALGPS1|RAPGEF2|GARRE1|ARHGAP32|ARHGEF17|FARP2|RHOBTB1|SRGAP3|G3BP2|DENND4B|IQSEC1|SH2D3C|SH2D3A|LPAR6|TNK2|SPRY2|CNKSR1|RAPGEF3|VAV3|ARPP19|MAPRE2|RAPGEF4|CDC42EP1|RASSF1|AKAP13|CHP1|RRAS2|RASA3|D…
		DRPGs_only	-23.4231	179	actin filament-based process	GO:0030029	ACTN1|ADD1|ADD3|ADRA2A|ALOX15|BIN1|ANG|ANK2|APOA1|SHROOM2|AQP1|ARHGAP6|ARHGDIB|RHOH|ATP1A2|BCL2|BST1|FMNL1|CACNA1C|CACNA2D1|CAPN3|CFL2|CCR7|CSF1R|CTNNA1|CTNNA2|DLG1|DOCK2|S1PR1|LPAR1|EDN1|ELN|EPB41|EPB41L1|EPB41L2|DMTN|EPHA1|EPHA3|EPS8|PTK2B|FER|FES|FGF7|FGF10|FLNA|GATA4|GPM6B|GSN|HCK|HCLS1|NCKAP1L|HRG|ID1|ITGB5|JAK2|KCNE1|KCNJ8|LCP1|LRP1|SMAD4|MEF2A|MYO1B|MYH3|MYH11|MYO1C|MYO7A|NEDD9|NTF3|NTRK3|…
		DRPGs_only	-12.8165	157	negative regulation of cellular component organization	GO:0051129	ABCA2|ACVRL1|ADD1|ADD3|APC|APOA1|APOC1|APOC2|APOC3|APOD|AR|ARHGAP6|ATM|B2M|BMP4|BMP6|BOK|CD38|CDH5|CLU|CRYAB|CTNNA2|DLG4|DUSP1|S1PR1|LPAR1|EFNB3|DMTN|EPHA3|EPHA4|EPS8|ERCC1|FLNA|FYN|GFI1|GSN|HGF|HMGB1|HRG|ID1|IGF1|IL1B|ITGB3|LRP1|SMAD4|SMAD6|MAG|MDM2|MEFV|MID1|NOTCH1|PRKN|PIK3R1|PMP22|PON1|PPP3CA|PRKCZ|PTGER4|PTN|PTPRO|PTPRS|ROBO2|ATXN7|CCL21|SKI|SNCA|SORL1|SPI1|SPTB|TBCD|TJP1|TNF|TNFRSF1B|TRPC5|…
		DRPGs_only	-12.4603	76	regulation of cell morphogenesis	GO:0022604	APOA1|RHOH|FMNL1|CAMK2B|CD44|CSF1R|DLG1|DLG4|LPAR1|EPB41|DMTN|EPHA4|EPS8|F2|PTK2B|FES|FGA|FGB|FGG|FGR|FLNA|FYN|HAS2|HCK|HPN|ITGA7|ITGB2|KDR|LIMS1|MYO10|NEDD9|PRKN|PLXNB1|RELN|PTN|PTPRD|RAC2|RREB1|CCL2|CCL24|SYT1|TIAM1|LST1|FZD4|ARHGEF7|MAP3K13|RHOBTB1|PLXNC1|DLC1|BAIAP2|SEMA4D|FERMT2|CDC42EP1|CORO1A|PLXND1|EPB41L3|NEDD4L|OBSL1|MACF1|SS18L1|FBXW8|RND1|ITSN2|WDPCP|LIMS2|CDC42SE2|ATP10A|PREX1|SEMA4A…
		DRPGs_only	-8.45545	67	Ras protein signal transduction	GO:0007265	ADRA1A|ADRA2A|AGTR1|APOA1|APOC3|ARHGAP6|ARHGDIB|RHOH|LPAR1|EPS8|F2R|FBP1|FGF10|GPR17|GPR18|RAPGEF1|NRG1|IGF1|ITPKB|NGF|NGFR|NOTCH1|PIK3CG|PLD1|RAC2|RREB1|TIAM1|WAS|SYNGAP1|GPR55|NTN1|ARHGEF10|RAPGEF2|RIPOR2|FARP2|G3BP2|IQSEC1|RASGRP1|LPAR6|SPRY2|DLC1|RAPGEF3|ARPP19|MAPRE2|CDC42EP1|AKAP13|RASA3|NUP62|KANK2|AUTS2|LAT|P2RY10|ARHGEF3|STMN3|RAPGEF6|RAB39A|RASIP1|CDC42SE2|RAP2C|EPS8L2|RASAL3|STARD13|AR…
		DEGs-only	-4.39067	39	response to temperature stimulus	GO:0009266	ACADM|ADRB1|ADRB2|ATM|CASP8|CD14|CIDEA|CIRBP|CPB2|EPHB1|FGF1|FOXO1|FOS|GMPR|HTR2A|HTR2B|IGF1|CYTB|NGFR|NOS1|NOS3|NTSR1|PRKACA|PTGS2|CXCL12|SLC9A1|UCP2|TRPV1|SLC25A27|PPARGC1A|SIRT1|PLAC8|ANO1|TRPV4|ANO3|TRPV3|SCARA5|SLC27A1|EIF2AK4
		DEGs-only	-4.37687	3	energy coupled proton transmembrane transport, against electrochemical gradient	GO:0015988	CYTB|ND4|ND5
		DEGs-only	-4.37687	3	electron transport coupled proton transport	GO:0015990	CYTB|ND4|ND5
		DEGs-only	-3.8023	5	activation of adenylate cyclase activity	GO:0007190	ADRB1|ADRB2|DRD5|LHCGR|TSHR
		DEGs-only	-3.65295	4	negative regulation of systemic arterial blood pressure	GO:0003085	ADRB1|ADRB2|NTSR1|PRCP
		Overlapped	-49.5739	211	monocarboxylic acid metabolic process	GO:0032787	ABAT|ACAA1|ACACB|ACADL|ACADM|ACADS|ACADSB|ACAT1|ACOX1|ADH1A|ADH1B|ADH1C|ADH4|ADH6|AGXT|AKT2|ALDH1A3|ALDH3A2|ABCD2|ALDOB|ALOX15|AOAH|APOA1|APOC1|APOC2|APOC3|AVPR1A|BAAT|C3|CBFA2T3|ENTPD5|AKR1C4|CPT1A|CPT2|CRAT|MAPK14|CYP1A1|CYP1A2|CYP2A6|CYP2A7|CYP2B6|CYP2C19|CYP2C8|CYP2C9|CYP2C18|CYP2D6|CYP2E1|CYP2J2|CYP3A4|CYP3A5|CYP4A11|CYP7A1|CYP8B1|CYP26A1|CYP27A1|EDN1|EDN2|EHHADH|ENO3|ETFDH|FAAH|FABP1|ACSL1|…
		Overlapped	-28.686	169	organic hydroxy compound metabolic process	GO:1901615	ABAT|ABCA2|ACAA1|ACADL|ADH1A|ADH1B|ADH1C|ADH4|ADH6|ALDH2|ALDH1A3|ALDH3A2|ALOX15|APOA1|BAAT|BCL2|BMP5|BMP6|CAT|CDH3|CETP|CFTR|AKR1C4|CHKA|COMT|CYP1A1|CYP1A2|CYP2C8|CYP2C9|CYP2C18|CYP2D6|CYP2E1|CYP3A4|CYP3A5|CYP4A11|CYP7A1|CYP8B1|CYP26A1|CYP27A1|DAO|DBH|DRD1|EPAS1|EPHX2|CLN8|PTK2B|FGF1|GATA3|GC|GCH1|GFI1|GK|GOT1|GPD1|GPER1|HAGH|HDC|HMGCS2|HPN|IFNG|IGF1|INSIG1|ITGB2|ITPKB|LCAT|LEPR|LHCGR|LIPA|LIPC|L…
		Overlapped	-22.8706	101	lipid catabolic process	GO:0016042	ACAA1|ACACB|ACADL|ACADM|ACADS|ACAT1|ACOX1|ADRA2A|AKT2|ABCD2|AOAH|APOA1|APOC1|APOC2|APOC3|CIDEA|CPS1|CPT1A|CPT2|CRAT|CYP1A2|CYP3A4|CYP4A11|CYP7A1|CYP26A1|CYP27A1|EHHADH|ETFDH|FAAH|FABP1|GCDH|GPLD1|HADH|HSD11B1|IL1B|IVD|LIPA|LIPC|LRP1|CYP4F3|PCCA|PCK1|PCK2|PHYH|PIK3CG|PLA2G2A|PLA2G4A|PLA2G5|PLCB2|PLCG2|PLD1|PPARA|PRKCE|SCP2|SORL1|SRD5A1|AKR1D1|SULT2A1|TNF|FGF23|ACOX2|PLA2G6|CYP4F2|SCARF1|HSD17B6|AB…
		Overlapped	-18.8859	160	response to inorganic substance	GO:0010035	ABAT|AOC1|ADCY1|ADCY7|ADD1|ALAD|ALOX15|ANK3|AQP1|AQP3|AQP9|ARG1|ASS1|ATP2B4|AVPR1A|AXL|B2M|BCL2|BMP6|C1QA|CA2|CALM3|CAPN3|CASP8|CAT|CD9|CD14|CCR7|CPS1|CRHBP|CRYAB|CYB5A|CYP1A1|CYP1A2|CYP2E1|DLG2|DLG4|DUSP1|EDN1|DMTN|ERCC1|ETS1|FABP1|PTK2B|FBP1|FGA|FGB|FGG|FOXO1|FOS|FOSB|FYN|GART|GCH1|GNAO1|GOT1|GPLD1|HBA1|HBA2|HBB|HGF|HP|IGFBP2|IL6|IL10|ITPKB|JUNB|KCNK3|KCNMA1|KDR|KHK|LIG4|MAOB|MDM2|MEF2A|MPO|MT1…
		Overlapped	-18.8174	122	response to drug	GO:0042493	ABAT|ABCA2|ABCA3|ACACB|ADCY1|PLIN2|ADRA1A|AK4|ALAD|APOA1|APOD|ABCC6|ARG1|ASS1|B2M|BCHE|BCL2|CAT|CD38|CDH3|COMT|CPB2|CPS1|CPT1A|CRHBP|CTPS1|CYP1A1|CYP1A2|CYP2A6|CYP2A7|CYP2B6|CYP2C19|CYP2C8|CYP2C9|CYP2C18|CYP2D6|CYP2E1|CYP2J2|CYP3A4|DRD1|EDN1|ENG|ENO3|F7|ACSL1|PTK2B|FBP1|FOS|FOSB|FYN|GAS6|GATA3|GATA4|GATA6|GCLM|GNAO1|GPLD1|HADH|NCKAP1L|HTR2A|HTR2B|IGFBP2|IL1B|IL10|KCNK3|LCK|MAOB|MDM2|MGST1|CYTB|MT…

## Sheet: Fig2B(upper)
Figure 2B(upper)	Heatmap			N25	N18	N21	N6	N13	N11	N16	N19	N26	N15	N24	N20	N22	N12	N14	N7	N3	N8	N10	T10	T18	T6	T22	T24	T3	T11	T16	T20	T21	T25	T12	T19	T8
			prmtr73544	1.49909	0	1.5	1.15697	0.890619	1.13514	0.573922	1.5	1.05694	1.5	1.5	0	1.5	0	1.5	1.5	0	0	1.5	0	0	0	0	0	0	0	0	0	0	0	0	0	0
			prmtr51231	1.49909	1.5	0	1.15697	0	1.5	1.5	1.5	1.5	1.5	1.5	1.5	1.5	0	1.5	1.5	0	0	0	0	0	0	0	0	0	0	0	0	0	0	0	0	0
			prmtr62561	1.49909	0	1.31256	1.5	0	0.676446	1.5	0	1.05694	1.5	1.5	1.5	1.22046	0	1.19012	1.41978	1.28928	0	1.5	0	0	0	0	0	0	0	0	0	0	0	0	0	0
			prmtr77880	0	0	0	0	0.890619	1.5	0.983407	1.18163	0	1.14397	0	0	0	1.13102	0	1.5	1.5	1.28074	0	0	0	0	0	0	0	0	0	0	0	0	0	0	0
			prmtr10699	1.5	0	0	1.15697	0	1.13514	0	0	0	1.5	1.09493	1.5	0	1.13102	0	0	0	1.28074	0	0	0	0	0	0	0	0	0	0	0	0	0.575361	0	0
			prmtr43427	1.5	0	0	1.5	1.5	0.676446	0.573922	0	0	1.14397	1.09493	1.5	1.5	1.13102	0	0	0	0	1.23974	0	0	0	0	0	0	0	0	0	0	0	0	0	0
			prmtr30860	0	0	0	1.5	0	1.48264	0	0	1.5	0	1.09493	1.16961	1.22046	1.13102	1.19012	0	1.28928	1.28074	1.23974	0	0	0	0	0	0	0	0	0	0	0	0	0	0
			prmtr93360	0	0	1.31256	0	0.890619	1.48264	0.983407	1.18163	1.5	1.14397	1.5	1.16961	1.5	0	0	1.5	1.28928	0	0	0	0	0	0	0	0	0.967048	0	0	0	0	0	0	0
			prmtr103	0	1.24239	0	0	0	1.13514	1.5	0	0	1.14397	1.09493	1.16961	1.5	0	0	0	0	1.5	0	0	0	0	0	0	0	0	0	0.829562	0	0	0	0	0
			prmtr26145	0	0	1.5	1.15697	0	1.5	0.573922	1.18163	1.5	1.5	1.5	1.16961	1.5	1.13102	1.19012	1.5	0	1.5	0	0	0	0	0	0	0	0	0	0.829562	0	0	0	0	0
			prmtr36600	0	0	0	0	0.890619	0	1.5	0	1.05694	0	0	1.16961	0	1.13102	1.5	0	1.28928	0	1.23974	0	0	0	0	0	0	0	0	0	0	0	0	0	0
			prmtr13674	0	1.24239	1.31256	1.15697	0	1.48264	0	1.18163	0	0	0	0	1.22046	1.13102	1.19012	0	1.28928	0	0	0	0	0	0	0	0	0	0	0	0	0	0	0	0
			prmtr14803	0	0	0	1.15697	0.890619	1.48264	0	0	0	1.5	0	0	0	1.5	0	0	0	1.28074	0	0	0	0	0	0	0	0	0	0	0	0	0	0	0
			prmtr61495	0	0	0	1.15697	0.890619	0.676446	1.5	0	0	0	0	1.16961	0	1.13102	0	1.5	0	0	0	0	0	0	0	0	0	0	0	0	0	0	0	0	0
			prmtr1283	0	1.24239	1.31256	0	0	1.13514	0	1.18163	1.5	1.14397	0	0	0	0	1.19012	0	0	0	0	0	0	0	0	0	0	0	0	0	0	0	0.575361	0	0
			prmtr26642	0	1.24239	0	1.15697	0	0.676446	1.5	0	1.05694	1.14397	1.09493	0	1.22046	0	1.5	1.41978	1.5	0	1.23974	0	1.123	0	0	0	0	0	0	0	0	0	0	0	0
			prmtr18316	0	0	1.31256	0	0.890619	1.13514	0.573922	1.18163	0	0	1.09493	0	0	0	1.5	0	0	0	0	0	0	0	0	0	0	0	0	0	0	0	0	0	0
			prmtr30183	0	0	0	1.15697	0.890619	0	0	0	0	1.5	1.09493	1.16961	1.5	0	0	0	0	0	0	0	0	0	0	0	0	0	0	0	0	0	0	0	0
			prmtr53242	0	0	0	0	0.890619	0	0	0	0	0	0	0	1.22046	1.13102	0	1.41978	1.28928	1.5	0	0	0	0	0	0	0	0	0	0	0	0	0	0	0
			prmtr69877	1.5	0	0	0	1.5	0	0	0	0	0	0	1.5	1.22046	0	0	1.41978	1.28928	0	1.5	0	0	0	0	0	0	0	0.890311	0	0	0	0	0	0
			prmtr26636	1.49909	0	0	0	0	0.676446	1.5	1.18163	0	0	1.5	0	0	0	1.5	0	0	0	0	0	0	0	0	0	0	0	0	0	0	0	0	0	0
			prmtr52548	0	1.24239	0	1.15697	0	0	0	0	1.05694	1.14397	0	1.5	1.22046	0	0	0	0	0	0	0	0	0	0	0	0	0	0	0	0	0	0	0	0
			prmtr26638	1.5	1.5	1.5	1.5	1.4372	1.5	1.5	1.5	1.5	1.5	1.5	0	1.5	1.5	1.5	1.41978	1.5	1.28074	1.23974	0	0	0	0	0	0	0	0	0	1.5	0	0	0	0.949368
			prmtr42232	1.5	1.5	1.5	1.5	1.5	1.5	1.5	1.5	1.5	1.5	1.5	1.5	1.5	1.13102	1.5	1.5	1.28928	1.5	1.23974	0	0	0	0	0.884679	0	1.5	0	0	0	0	0	0	0
			prmtr46843	0	0	0	1.5	0	0	1.5	0	0	0	1.09493	0	0	1.5	0	0	0	0	0	0	0	0	0	0	0	0	0	0	0	0	0	0	0
			prmtr91862	0	0	1.5	1.5	0	0	0	0	0	1.14397	0	0	1.22046	0	0	1.41978	1.28928	0	1.23974	0	0	0	0	0	0	0	0	0	0	0.87012	0	0	0
			prmtr51221	0	1.24239	0	1.15697	0.890619	0.676446	1.30199	0	0	1.14397	1.09493	0	1.22046	0	0	0	1.28928	0	0	0	0	0	0	0	0	0	0.890311	0	0	0	0	0	0
			prmtr51479	0	0	0	0	0	0	0.983407	0	1.5	1.14397	1.5	0	0	0	0	0	0	0	0	0	0	0	0	0	0	0	0	0	0	0	0	0	0
			prmtr29493	1.5	1.5	1.5	1.5	1.5	1.5	1.5	1.5	1.5	1.5	1.5	1.5	1.5	1.5	1.5	0	1.5	1.28074	1.5	0	0	0	0	0	0	0	0	0	0	0	0.575361	0	0.949368
			prmtr2680	0	0	0	0	0	1.13514	0	0	0	0	1.09493	0	1.22046	0	0	1.41978	0	0	1.23974	0	0	0	0	0	0	0	0	0	0	0	0	0	0
			prmtr6668	0	0	1.5	0	1.5	0.676446	0	0	0	0	0	0	1.22046	1.13102	0	0	0	0	0	0	0	0	0	0	0	0	0	0	0	0	0	0	0
			prmtr25183	1.5	0	0	1.5	1.5	1.5	1.5	1.18163	1.05694	1.14397	1.09493	1.5	1.5	1.13102	1.19012	1.5	0	0	1.23974	0	0	0	0	0	0	0	1.43678	0	0	0	0	0	0.949368
			prmtr17000	1.49909	1.24239	0	1.15697	0	0	0.983407	1.5	0	1.5	1.5	0	1.22046	0	1.5	1.41978	0	0	0	0	0	0	0	0	0	0	0	0	0	0	0.575361	0	0.949368
			prmtr94168	0	0	0	1.15697	0	1.5	0	0	0	0	0	0	1.22046	1.5	0	0	0	0	0	0	0	0	0	0	0	0	0	0	0	0	0	0	0
			prmtr58887	1.49909	1.24239	0	1.15697	0	0	0.573922	0	0	0	0	0	0	0	0	0	1.28928	0	0	0	0	0	0	0	0	0	0	0	0	0	0	0	0
			prmtr8502	1.5	0	0	0	0	0	0	0	1.05694	1.14397	0	0	1.22046	0	0	0	0	0	0	0	0	0	0	0	0	0	0	0	0	0	0	0	0
			prmtr6715	0	0	1.31256	1.15697	0.890619	0	0	0	1.05694	0	0	1.16961	0	0	0	0	0	0	0	0	0	0	0	0	0	0	0	0	0	0	0	0	0
			prmtr13926	0	1.24239	1.31256	1.15697	0.890619	0	1.5	1.18163	1.05694	1.5	1.09493	1.5	1.22046	0	1.5	0	0	0	1.23974	0	0	0	0	0.884679	0	0	0.890311	0	0	0	0	0	0
			prmtr69225	0	1.5	1.31256	0	0	0	0	0	1.05694	0	0	0	0	0	0	0	0	0	1.23974	0	0	0	0	0	0	0	0	0	0	0	0	0	0
			prmtr28736	0	0	1.31256	0	0	0	0	0	1.5	0	0	0	1.22046	0	0	0	0	1.28074	0	0	0	0	0	0	0	0	0	0	0	0	0	0	0
			prmtr27563	0	0	1.5	1.15697	1.5	0.676446	1.5	0	0	1.5	1.09493	0	1.5	1.13102	1.19012	1.41978	0	1.28074	1.23974	0	0	0	0	0	0	0	1.43678	0	0	0	0.575361	0	0
			prmtr2974	0	0	1.31256	0	1.5	1.5	1.5	1.5	1.5	0	0	1.16961	0	0	1.5	0	1.28928	0	0	0	0	0	0	0	0	0	0	0	0	0	0	0	0
			prmtr29070	1.49909	1.24239	0	1.5	0	1.48264	0.573922	1.18163	0	1.14397	1.09493	1.5	1.22046	1.13102	1.5	0	0	0	0	0	0	0	0.801793	0	0	0	0	0	0	0	0	0	0.949368
			prmtr53323	1.5	1.5	1.5	1.5	1.4372	1.5	1.5	1.5	0	1.5	1.09493	1.5	1.5	1.5	1.19012	1.5	1.5	1.5	1.5	0	1.123	0	0	0	0	1.5	0	0	0.876236	0	0	0	0.949368
			prmtr44039	0	1.24239	1.31256	0	0	0	0	0	0	0	0	1.16961	0	0	0	0	1.28928	0	0	0	0	0	0	0	0	0	0	0	0	0	0	0	0
			prmtr22634	0	0	0	0	0	0.676446	1.5	0	0	0	0	0	0	0	1.19012	0	1.28928	1.5	1.23974	0.905579	0	0	0	0	0	0	0	0	0	0	0	0	0
			prmtr18971	0	0	0	0	0.890619	0	1.5	0	1.05694	1.14397	1.09493	0	1.22046	0	0	0	1.28928	0	0	0	0	0	0	0	0	0	0	0	0	0	0	0	0.949368
			prmtr6822	1.49909	1.24239	0	1.15697	0	0	0	0	1.05694	0	0	0	0	0	0	0	0	0	0	0	0	0	0	0	0	0	0	0	0	0	0	0	0
			prmtr56467	0	0	0	0	1.4372	0	0	1.18163	0	0	0	0	0	1.13102	1.19012	0	0	0	0	0	0	0	0	0	0	0	0	0	0	0	0	0	0
			prmtr66351	1.49909	1.24239	0	1.5	0.890619	0	0	0	1.05694	0	0	0	0	0	0	0	0	0	0	0	0	0	0	0	0	0	0	0	0	0	0	0	0
			prmtr31123	1.49909	1.24239	0	0	0	0	0	1.18163	0	0	1.09493	1.16961	1.22046	0	1.19012	0	0	0	0	0	0	0	0	0	0	0	0	0	0	0	0	0	0
			prmtr42082	1.49909	1.24239	1.5	0	0.890619	0.676446	0.573922	0	0	1.5	1.09493	1.5	0	1.13102	0	1.41978	0	1.28074	0	0	0	0	0	0	0.982589	0	0	0	0	0	0	0	0
			prmtr57043	0	0	0	0	0	0	0.573922	0	0	1.14397	1.09493	1.16961	1.22046	0	0	1.5	0	0	0	0	0	0	0	0	0	0	0	0	0	0	0	0	0
			prmtr5453	1.5	1.5	1.5	0	1.5	1.5	1.5	1.5	1.5	1.5	1.5	1.5	1.5	0	1.5	1.5	1.5	1.5	1.5	0	0	1.43915	0	1.5	0	0	0	0	0	0	0	0	1.5
			prmtr15537	0	1.24239	0	0	0.890619	0	0	0	1.05694	0	1.09493	0	0	1.13102	0	0	0	1.5	0	0	0	0	0	0	0	0	0	0	0	0	0	0	0.949368
			prmtr91300	1.49909	0	1.31256	0	0.890619	0.676446	0.983407	1.5	1.05694	0	0	0	0	1.13102	1.19012	0	1.28928	0	1.5	0	0	1.5	0	0	0	0	0	0	0	0	0	0	0
			prmtr19400	1.49909	1.24239	1.31256	1.15697	0	0.676446	0	1.18163	0	1.14397	0	1.16961	1.22046	0	0	0	1.28928	0	1.23974	0	0	0	0	0	0	0	0	0.829562	0.876236	0	0	0	0
			prmtr56705	1.5	1.5	0	0	1.4372	1.5	1.5	1.18163	0	1.5	1.09493	0	0	1.5	1.5	0	0	0	0	0	0	0	0	0	0	1.5	0	0	0	0	0.575361	0	0
			prmtr34068	1.5	1.5	1.5	1.5	1.4372	1.48264	0	1.18163	1.05694	0	1.5	1.5	1.5	0	1.5	0	0	1.28074	0	0.905579	0	0	0	0	0	0	0	0	0	0.87012	0.575361	0	0
			prmtr18154	0	0	0	0	0	0.676446	0	0	0	1.14397	0	0	0	1.13102	0	1.41978	1.28928	1.28074	0	0	0	0	0	0	0	0	0	0	0	0	0	0	0
			prmtr32688	1.49909	0	0	1.5	1.4372	0	1.5	1.18163	1.05694	1.14397	1.5	1.16961	0	1.5	1.19012	0	1.5	1.5	1.5	0	0	0	0	1.42906	0	0	0.890311	0	0	0	0	0	0.949368
			prmtr7938	1.49909	1.24239	1.31256	0	0.890619	0.676446	0	0	0	0	0	0	0	1.13102	0	0	0	0	0	0	0	0	0	0	0	0	0	0	0	0	0	0	0
			prmtr24733	1.5	1.5	1.5	1.5	0.890619	1.5	1.5	1.5	1.5	1.14397	1.09493	0	1.22046	1.5	1.5	1.5	1.5	1.5	1.23974	0	0	0	0	0	0	0	0	0	0.876236	1.5	0	0	0
			prmtr19478	0	0	0	1.5	1.4372	1.13514	0	1.18163	0	0	0	1.16961	0	0	0	0	0	0	1.23974	0	0	0	0	0	0	0	0	0	0	0	0.575361	0	0
			prmtr40320	0	0	0	1.15697	1.4372	0.676446	0.983407	1.18163	0	1.14397	0	0	1.22046	0	0	1.5	1.5	0	0	0	0	0	0	0	0	0	0	0	0	0	0	0.688667	0
			prmtr26639	0	1.24239	0	0	0.890619	0.676446	1.30199	1.18163	1.5	0	1.5	0	1.5	1.13102	1.5	0	0	0	0	0	0	0	0	0	0	0	0	0	1.41747	0	0	0	0.949368
			prmtr33838	1.49909	0	0	0	1.5	0.676446	0	1.18163	1.05694	1.14397	1.09493	0	0	0	1.5	0	0	0	0	0	0	0	0	0	0	0.967048	0	0	0	0	0	0	0
			prmtr80803	1.49909	1.24239	1.31256	1.15697	0	0.676446	1.5	1.18163	1.05694	0	0	0	1.22046	1.5	0	0	0	0	0	0	0	0	0	0	0	0	1.5	0	0	0	0	0	0
			prmtr65226	0	1.5	1.5	0	1.4372	1.5	1.5	1.5	1.5	0	0	1.5	1.5	0	1.5	1.5	0	0	1.5	0	0	0	0	0	0.982589	0	0	0.829562	0.876236	0	0	0.688667	0
			prmtr48529	1.5	1.5	0	0	1.4372	1.5	0.983407	0	0	0	0	0	1.22046	1.5	1.19012	0	0	1.28074	0	0	0	0	0	0	0	0	1.5	0	0	0	0	0	0
			prmtr32522	0	0	1.31256	0	0.890619	0.676446	0.983407	0	0	1.14397	0	0	0	1.13102	1.19012	1.5	0	0	1.23974	0	0	0	0.801793	0	0	0	0	0	0	0	0.985573	0	0
			prmtr26170	0	0	0	1.15697	0.890619	0.676446	0.573922	1.18163	0	0	0	0	1.22046	0	1.5	0	1.5	0	0	0	0	0	0	0	0	0	0	0	0	0	0	0	0.949368
			prmtr18873	0	0	0	0	0.890619	0.676446	1.30199	0	0	1.5	0	1.16961	0	0	0	0	1.28928	1.28074	0	0	0	0	0	0	0	0	0	0	0.876236	0	0.575361	0	0
			prmtr6959	0	0	1.31256	0	1.5	1.13514	0.573922	1.5	1.5	1.14397	0	0	1.22046	1.13102	1.19012	1.5	1.5	1.28074	1.23974	0	0	0	0	0	0	1.5	0.890311	0	0	0	0	0	0
			prmtr100858	1.49909	0	0	0	0	0	0.983407	1.5	1.5	0	1.09493	0	0	1.5	1.19012	1.41978	0	1.28074	1.23974	0	0	0	0	0	0.982589	0	0	0	0	0	0.575361	0	0
			prmtr63668	1.49909	0	1.5	1.15697	0.890619	0	0	1.18163	1.5	1.14397	1.09493	0	0	0	0	0	1.5	0	1.23974	0	0	0	0	0	0	0	0	0.829562	0	0	0	0.688667	0
			prmtr28200	1.5	0	1.31256	1.5	1.5	0	0.573922	0	0	0	0	0	0	0	1.19012	1.41978	0	0	1.23974	0	0	0	0	0	1.5	0	0	0	0	0	0	0	0
			prmtr64557	1.49909	0	1.31256	0	0.890619	0.676446	0.983407	0	0	1.14397	0	0	0	0	1.19012	0	0	0	1.23974	0	0	0	0	0	0	0	0	0	0	0	0	0	0
			prmtr17099	0	1.24239	0	0	0	0	0	1.5	1.5	1.14397	0	1.16961	0	1.13102	0	0	0	0	0	0	0	0	0	0	0	0	0	0.829562	0	0	0	0	0
			prmtr52131	0	1.5	0	0	1.5	0.676446	0	1.18163	0	1.5	0	1.5	0	1.13102	0	0	0	0	0	0	0	0	0	0	0	0	0	0	0	0	0	0	0
			prmtr31017	0	0	0	1.15697	1.4372	1.13514	0	0	0	0	0	0	0	1.13102	1.19012	0	0	1.28074	0	0	0	0	0	0	0	0	0	0	0	0	0	0.688667	0
			prmtr19680	1.5	1.5	1.31256	1.15697	0	0	0.573922	0	0	1.14397	1.09493	1.5	1.22046	0	0	1.41978	0	0	0	0	0	0	0.801793	0	0	0	0	0.829562	0	0	0	0	0
			prmtr12741	0	0	0	1.15697	0.890619	0.676446	0	0	0	0	0	0	1.5	1.5	0	1.41978	1.28928	0	0	0	0	0.892046	0	0	0	0	0	0	0	0	0	0	0
			prmtr29833	0	1.24239	0	0	0	1.13514	1.5	1.18163	1.05694	0	0	1.16961	0	0	0	1.41978	0	0	1.23974	0	0	0	0	0	0	0	0.890311	0	0	0	0	0	0.949368
			prmtr36246	0	0	0	0	1.5	0	0	1.18163	0	1.14397	1.09493	1.16961	1.22046	1.13102	0	0	1.5	0	0	0	0	0	0	0	0	0.967048	0	0	0	0	0	0	0
			prmtr3654	0	1.5	1.5	0	0	0.676446	1.5	1.18163	1.5	0	0	0	1.5	0	1.5	0	0	0	0	0	1.123	0	0	0	0.982589	0	0	0	1.41747	0	0	0	0
			prmtr17920	1.5	1.5	1.5	1.5	1.5	1.5	1.5	1.5	1.5	1.5	1.5	1.5	1.5	1.5	1.5	1.5	1.5	1.5	1.5	0.905579	1.5	0.892046	0	1.5	0	0.967048	0	1.5	1.41747	0.87012	0	0	1.5
			prmtr51230	1.5	1.24239	0	0	0	1.5	0.983407	0	0	1.5	1.09493	1.5	1.5	0	1.5	0	0	0	0	0	0	0	0	0	0	0	0	0	0.876236	0	0	0	0
			prmtr43380	1.49909	0	1.31256	0	0.890619	1.5	1.30199	1.18163	0	0	0	0	0	0	0	0	0	0	0	0	0	0	0	0.884679	0	0	0	0	0	0	0	0	0
			prmtr41359	1.49909	0	1.5	1.5	0	0	0.983407	0	1.05694	1.14397	1.5	0	1.22046	0	1.5	1.5	0	0	0	0	0	0	0.801793	0	0	0	0	0	0	0	0	0.688667	0
			prmtr18811	0	0	1.5	1.5	1.5	1.5	1.5	1.5	1.5	1.5	1.5	1.5	0	1.5	1.19012	0	0	1.28074	1.5	1.45764	0	0	0	0	0.982589	0	0	0	0	0	0	0.688667	0
			prmtr28527	1.49909	1.5	0	0	0	1.13514	1.30199	0	1.5	1.14397	1.09493	1.16961	1.22046	1.13102	1.5	0	0	1.28074	1.23974	0	1.123	0	0	0	0	0.967048	0	0	0	0	0.575361	0	0
			prmtr62562	1.5	1.24239	0	0	1.4372	1.13514	1.5	0	1.5	0	1.5	1.16961	0	0	1.19012	1.5	1.28928	1.28074	0	0.905579	0	0	0.801793	0	0	0	0	0	0	0	0.575361	0	0
			prmtr39292	1.5	1.5	1.5	1.5	1.4372	1.13514	1.30199	1.18163	1.5	1.5	1.5	0	1.22046	0	0	0	1.28928	0	1.23974	1.5	0	0	0	0	0	0	0	0	0	0	1.5	0	0
			prmtr30851	0	1.24239	1.31256	1.15697	1.4372	0.676446	1.5	1.18163	0	1.14397	1.09493	1.5	1.22046	1.13102	1.19012	1.5	0	0	1.23974	0	0	1.43915	0.801793	0	0.982589	0	0	0	0	0	0	0	0.949368
			prmtr22045	0	1.5	0	0	0	0.676446	0.573922	0	0	1.14397	0	0	0	1.13102	1.19012	0	1.5	1.28074	0	0	0	1.43915	0	0	0	0	0	0	0	0	0	0	0
			prmtr44133	0	1.24239	0	0	0.890619	1.5	0	0	0	0	0	0	0	1.13102	1.19012	1.41978	0	1.28074	0	0	0	0	0	0.884679	0	0	0	0	0	0	0	0	0
			prmtr43151	0	0	0	0	0.890619	1.13514	1.30199	1.5	1.5	0	1.09493	1.5	0	0	1.19012	1.5	0	1.28074	1.23974	0	0	0	0	0	0	0	0	0	0.876236	0	0	0	0.949368
			prmtr98193	0	1.24239	1.31256	0	1.5	0	1.5	0	1.5	0	1.09493	0	0	0	0	0	0	1.28074	1.23974	0	0	0	0	0	0	0	0.890311	0	0	0	0	0	0
			prmtr7138	0	1.5	0	1.5	0.890619	0	1.5	0	0	1.14397	1.5	0	1.5	1.13102	0	1.41978	0	0	0	0.905579	0	0	0	0	0	0	0	0	1.41747	0	0	0	0
			prmtr39792	0	1.24239	1.31256	1.5	0	0	0	0	1.05694	1.14397	1.09493	0	0	1.13102	0	0	0	0	1.23974	0	1.5	0	0	0	0	0	0	0	0	0	0	0	0
			prmtr45092	0	0	1.31256	0	1.4372	1.13514	0	0	0	0	1.09493	1.16961	0	1.13102	1.19012	0	0	0	0	0	0	0	0	0	0	0	0	0	0	0	0	0	0
			prmtr23244	0	0	1.31256	1.15697	1.5	0.676446	1.5	0	0	0	0	1.5	1.22046	1.5	0	1.41978	1.5	0	0	0	0	0	0.801793	0	1.5	0	0	0	0	0	0	0	0
			prmtr37815	1.5	1.5	1.5	1.5	1.5	1.5	1.5	1.5	1.5	1.5	1.5	1.5	1.5	1.5	1.5	1.5	1.5	1.5	1.5	0	1.5	0	1.5	1.5	1.5	1.5	0.890311	0.829562	1.41747	1.40905	0	1.15289	1.5
			prmtr26808	0	0	1.5	0	0	1.48264	0	1.5	1.05694	1.14397	0	1.5	0	1.13102	0	1.41978	1.5	1.28074	0	0	0	0	0	0	0	0	0	0	0	1.40905	1.5	0	0
			prmtr3652	1.5	0	0	0	0	0.676446	1.5	1.5	1.5	1.14397	1.09493	1.16961	1.22046	1.5	0	0	0	1.5	0	0	0	0	0	0.884679	0	0	0	0	0.876236	0	0	0	0
			prmtr63838	1.5	1.24239	1.5	1.15697	0.890619	1.5	1.5	1.18163	0	1.5	1.5	1.16961	1.22046	0	0	0	1.28928	0	1.23974	0	1.5	0.892046	0	0	0	0	0	0	1.5	0	0	0	0
			prmtr39140	1.5	1.5	1.5	1.5	0	1.5	1.5	1.5	1.5	1.5	1.5	1.5	1.5	1.13102	1.5	1.41978	1.5	1.5	1.5	0	0	0	0	1.5	0	1.5	0	1.5	0	0	0	0	0
			prmtr22539	1.49909	0	0	1.15697	1.4372	1.13514	1.5	1.18163	1.05694	1.14397	1.5	1.5	1.22046	1.5	1.19012	1.5	1.5	1.5	0	0	0	0	0	0	0	0	0	0	0	0	1.3046	0.688667	0.949368
			prmtr31167	0	0	0	1.15697	0.890619	0.676446	0.983407	0	1.05694	1.14397	1.5	0	1.22046	1.5	0	1.5	1.5	1.28074	0	0	0	0	0	0	0	0	0	0	0	0	0	0	0
			prmtr40023	1.5	1.5	1.5	1.5	1.5	1.5	1.5	1.18163	1.5	1.5	1.5	1.5	1.5	1.5	1.5	0	1.28928	1.5	1.5	0	1.5	0	0.801793	1.5	1.5	0	1.43678	1.5	0	0	0.575361	0	0.949368
			prmtr45568	1.49909	0	1.5	1.5	1.5	1.5	1.5	1.5	1.5	1.5	0	1.5	1.5	1.5	1.5	1.5	1.5	0	1.5	0	0	0	0.801793	0.884679	0	0	1.5	1.35292	0	0	0.575361	0.688667	0.949368
			prmtr7933	1.5	1.5	1.5	1.15697	1.5	1.5	1.5	1.5	0	1.5	1.09493	1.5	0	1.5	1.5	1.5	0	1.28074	1.5	0	0	1.43915	0	0.884679	0	0	0.890311	0	0	0	0	1.15289	0
			prmtr7422	0	1.5	0	1.15697	0	1.5	0.983407	1.18163	1.05694	1.5	1.5	1.16961	0	0	1.19012	1.41978	0	1.28074	0	0	0	0	0	0	1.5	0.967048	0	0	0	0	0	0	0
			prmtr39755	0	0	1.31256	1.15697	1.4372	1.48264	0.983407	0	1.5	1.14397	1.09493	0	0	1.13102	1.19012	0	1.28928	0	1.23974	0	0	0	1.31414	0	0	0	0	0	0.876236	0	0.575361	0	0.949368
			prmtr9705	1.5	1.5	1.5	1.5	1.5	1.5	1.5	1.5	1.5	1.5	1.5	1.5	1.5	1.5	1.5	1.5	1.5	1.5	1.5	1.5	0	0	0	0.884679	0	1.5	0	0	0.876236	0	0.575361	0.688667	1.5
			prmtr20826	1.5	1.5	1.5	1.5	1.5	1.5	1.5	1.5	1.5	1.5	1.5	1.5	1.5	1.5	1.5	1.5	1.5	1.5	1.5	1.45764	1.123	1.43915	0	0	0	0	0.890311	0	1.5	1.5	1.3046	0	1.5
			prmtr58330	0	0	0	1.15697	1.5	1.13514	1.5	1.5	1.05694	0	0	1.16961	1.5	1.5	1.19012	1.5	0	0	0	0	0	0	1.31414	0	0	0	0.890311	0	0	0	0	0	0
			prmtr42299	1.49909	1.24239	1.31256	0	1.5	1.5	0.573922	0	1.05694	1.5	1.5	1.16961	0	1.5	0	1.5	1.28928	0	1.5	0	0	0	0	0	0	0.967048	0.890311	0.829562	0.876236	0	0	0	0
			prmtr22223	0	1.24239	0	1.5	0	0.676446	0.983407	1.18163	1.5	1.14397	0	1.5	1.22046	0	0	0	1.5	0	1.5	0	0	1.5	0	0	0	0.967048	0	0	0	0	0	1.15289	0
			prmtr12533	0	0	1.31256	1.5	1.4372	0.676446	1.5	1.5	1.5	1.5	1.09493	1.16961	1.22046	1.5	0	1.41978	1.5	0	1.23974	0	0	0	0	1.5	0	0	0	0	0.876236	0	0	0	0
			prmtr31955	1.49909	1.24239	0	0	0	0	0.573922	1.18163	1.05694	1.5	1.09493	0	1.22046	1.13102	1.5	0	1.28928	0	1.23974	0	0	0	0	0	0	0	0	0	1.41747	0	0	0.688667	0
			prmtr47100	1.49909	0	1.31256	1.5	1.5	0	0	0	0	1.14397	1.09493	1.5	1.5	0	1.19012	0	0	0	0	0	0	0	0	0	0	0.967048	0	0.829562	0	0	0	0	0
			prmtr63208	0	0	0	1.5	0	1.5	0.983407	0	1.05694	1.14397	1.5	1.16961	0	1.13102	0	1.41978	0	1.5	1.23974	0	0	0	1.5	0	0	0	0	0	0.876236	0	0	0	0
			prmtr61769	0	0	1.31256	0	0	0.676446	0	0	1.05694	1.14397	1.5	0	1.5	1.13102	1.5	0	0	1.28074	0	0	0	0.892046	0	0.884679	0	0	0	0	0	0.87012	0	0.688667	0
			prmtr9313	1.49909	1.24239	0	0	0	0.676446	0	1.18163	1.5	0	0	1.16961	1.22046	1.5	1.5	0	0	1.5	1.23974	0	1.123	0	0	0	0.982589	0	0	0	0	0	0.575361	0	0
			prmtr24496	1.49909	1.5	1.5	1.5	1.4372	1.48264	0.573922	1.18163	1.5	1.14397	1.5	1.5	1.5	1.5	1.5	1.5	0	1.28074	1.23974	0	0	1.43915	0.801793	0.884679	0.982589	0	0.890311	0	0	0	0.575361	1.15289	0
			prmtr104502	0	1.24239	1.31256	0	1.4372	0	0	1.18163	1.5	0	1.09493	1.16961	0	0	1.5	1.5	1.28928	0	0	1.45764	0	1.43915	0	0	0	0.967048	0	0	0	0	0	0	0
			prmtr1978	1.5	0	1.5	1.5	1.4372	1.5	1.5	0	0	1.14397	0	1.5	0	1.13102	1.19012	1.41978	0	0	0	0	1.123	0	0	0	0	0.967048	0	0.829562	0	0	0	0	0.949368
			prmtr58188	1.49909	0	0	1.5	0.890619	1.13514	1.5	1.5	1.5	1.5	1.5	1.5	1.5	1.5	1.19012	1.5	1.5	1.5	1.5	1.45764	0	0	0	0	0.982589	0	0	1.5	1.5	0	0	0	1.5
			prmtr29744	0	0	1.31256	1.15697	0.890619	1.13514	0.983407	0	0	0	0	0	0	0	0	1.41978	1.28928	1.28074	0	0	0	0	0	0	0	0	1.43678	0	0	0	0	0	0
			prmtr17292	0	1.24239	1.5	1.5	1.4372	1.5	1.5	1.18163	1.5	1.14397	0	1.5	1.22046	1.5	0	1.5	1.5	1.5	1.23974	0.905579	0	0	0.801793	0	0.982589	0.967048	0.890311	0	0.876236	0	0	0	1.5
			prmtr17290	1.49909	1.5	1.31256	1.15697	1.4372	1.48264	1.5	1.5	1.5	0	1.09493	1.16961	0	0	1.5	1.5	1.28928	1.5	0	0	0	0	0	1.5	0	1.5	0	0	0	0.87012	0	0	0.949368
			prmtr72504	1.5	1.5	1.31256	0	0.890619	0	0.983407	1.18163	0	0	0	0	1.5	1.13102	0	1.41978	1.5	0	0	0	0	0	0	0	0	0	0	0	0	0	0.575361	0	0.949368
			prmtr53069	1.5	0	1.31256	0	0	1.13514	0.573922	0	0	0	0	1.16961	1.22046	0	0	1.41978	0	1.28074	1.23974	0	0	0.892046	0	0	0.982589	0	0.890311	0	0	0	0	0	0
			prmtr30997	1.49909	0	0	0	0.890619	0.676446	1.5	1.5	1.5	1.5	1.5	0	1.22046	0	1.19012	0	0	1.5	0	0	0	0	1.31414	1.5	0	0	0	0	0	0	0	0	0
			prmtr26384	1.5	1.5	0	1.5	1.4372	1.13514	0.983407	1.5	1.05694	1.5	1.09493	0	1.22046	1.5	1.5	1.41978	1.28928	0	0	0	1.5	0	0	0	0	0	0	0	0	0	0.985573	1.5	0
			prmtr44690	1.5	1.5	1.5	1.5	1.5	1.5	1.5	1.5	1.5	1.5	1.5	1.5	1.5	1.5	1.5	1.5	1.5	1.5	1.5	0	1.5	1.43915	1.31414	0	1.5	1.5	0	1.35292	1.5	1.40905	0	0	0.949368
			prmtr47647	1.49909	1.24239	1.5	0	0.890619	1.48264	1.5	1.5	1.5	1.5	1.5	1.5	1.22046	1.5	1.5	1.41978	1.28928	0	1.5	0	0	0	0	0	0.982589	1.5	1.5	0	0	0	1.3046	0.688667	0
			prmtr63375	0	1.5	0	0	0.890619	0	0.983407	1.18163	1.5	1.14397	0	0	1.5	1.13102	0	0	1.5	0	1.5	0.905579	0	0.892046	0.801793	0	0	0	0	0	0	0	0	0	0
			prmtr56636	1.49909	0	0	0	1.5	1.5	0	1.18163	1.5	1.14397	1.09493	1.16961	0	0	1.19012	1.41978	0	0	1.5	0	0	0.892046	0	0.884679	0	0.967048	0	0	0	0.87012	0	0	0
			prmtr39928	1.49909	1.24239	1.31256	1.5	1.4372	1.5	0.983407	1.18163	1.05694	1.14397	0	1.5	0	0	1.5	1.41978	0	0	1.23974	0	0	0	0.801793	0	0	0	0	0	0	0	0.575361	0	0
			prmtr57822	1.5	1.24239	0	0	0.890619	0.676446	0	0	0	0	1.09493	1.16961	1.22046	0	1.19012	0	0	0	0	0	0	0	0	0	0.982589	0	0	0	0.876236	0	0	0	0
			prmtr40318	0	1.5	1.5	1.15697	1.5	1.5	1.5	0	1.5	1.14397	1.09493	1.5	1.22046	1.5	1.5	0	1.5	1.5	1.5	0	0	0	0.801793	1.42906	0.982589	1.5	0	0.829562	0.876236	0	0	0.688667	0
			prmtr52835	0	0	0	1.5	1.5	1.5	0.573922	1.5	1.5	0	1.09493	0	0	1.13102	1.19012	0	1.5	0	0	0.905579	1.123	0	0	0	0	0	0	0	0	0	0	0	0
			prmtr9216	1.49909	0	1.31256	1.15697	0	1.13514	1.5	0	1.5	1.5	1.09493	0	1.5	1.5	0	1.41978	1.28928	0	1.23974	0	0	0	0	0.884679	0	0.967048	0	0	0	0	0.575361	0.688667	0.949368
			prmtr10296	0	1.24239	0	1.15697	1.4372	0.676446	0	1.18163	1.05694	1.14397	1.5	1.16961	0	0	0	0	0	1.28074	0	0	0	0	0	0	0	0	0	0	0	0.87012	0.985573	0	0
			prmtr1439	0	0	0	0	1.4372	1.48264	0.983407	1.5	1.5	1.5	1.5	0	1.5	0	1.5	0	0	0	0	0	0	0	0	0	0	0	1.43678	0	0	0	0	1.15289	0
			prmtr23467	0	0	0	0	0.890619	0	0.983407	1.18163	1.05694	0	0	1.16961	0	0	1.19012	0	1.28928	1.5	1.5	0	0	0	0	0	0.982589	0	0	0	0	0	0.575361	0	0.949368
			prmtr52068	1.5	1.5	1.5	1.5	1.5	1.48264	1.5	1.5	1.5	1.5	1.5	1.5	1.5	1.5	1.5	1.41978	0	1.5	1.5	0	1.123	1.5	0	0	1.5	0	0	1.35292	0	0	0	0	0
			prmtr6309	0	0	0	1.5	0.890619	1.13514	0.983407	1.18163	0	0	0	1.16961	1.22046	1.5	0	1.41978	1.28928	1.28074	1.23974	0	0	0	0	0.884679	0	0	0	0	0	0	0.575361	0.688667	0
			prmtr34189	0	1.5	0	1.5	0.890619	1.5	1.5	1.5	1.5	1.5	1.09493	0	1.5	1.13102	0	1.5	1.28928	1.5	1.5	0	0	0	0	0	0	1.5	0	0.829562	1.41747	0	1.5	0	0
			prmtr8969	0	1.24239	1.31256	1.5	1.5	1.5	1.5	1.5	1.5	0	1.09493	1.5	1.5	1.5	1.19012	1.41978	1.5	1.28074	1.5	0	0	0	0.801793	0	1.5	0	0	0	0	0	1.5	0	1.5
			prmtr65238	1.5	1.5	1.31256	1.5	1.4372	1.5	1.5	1.5	1.5	1.5	1.5	1.5	1.5	1.5	1.5	1.5	1.5	1.5	1.5	0.905579	0	0	0.801793	0	0	0.967048	1.43678	0	1.5	0.87012	1.5	0	1.5
			prmtr58054	1.49909	0	1.31256	1.5	1.4372	0.676446	1.30199	1.5	1.05694	1.5	1.09493	1.5	0	0	1.19012	1.41978	1.28928	0	1.23974	0	1.123	0	1.31414	0.884679	0	0	0	0.829562	0	0	0	0	0
			prmtr57372	1.5	1.5	1.5	1.5	1.5	1.5	1.5	1.5	1.5	1.5	1.5	1.5	1.5	1.5	1.5	1.5	1.28928	1.28074	1.23974	0	1.123	1.43915	1.5	0.884679	0	1.5	0	1.35292	1.5	0.87012	0	0	0.949368
			prmtr4413	1.5	1.5	1.5	1.5	1.5	1.5	1.5	1.5	1.5	1.5	1.5	1.5	1.5	1.5	1.5	1.5	1.5	1.5	1.5	0	1.123	0.892046	1.31414	0.884679	1.5	1.5	0	0.829562	1.5	0.87012	1.3046	0	0.949368
			prmtr18349	1.49909	1.24239	0	1.15697	0	1.48264	0	0	1.5	0	0	0	0	1.13102	1.19012	0	0	1.28074	0	0.905579	0	0	0	0	0	0	0	0	0	0	0.575361	0	0.949368
			prmtr20827	1.5	1.5	1.31256	1.5	1.5	1.5	1.5	1.5	1.5	1.5	1.5	1.5	1.5	1.5	1.5	1.5	1.5	1.5	1.5	0	0	1.5	0	0.884679	0	0.967048	0	0	1.5	0.87012	0	0	1.5
			prmtr64568	0	1.24239	0	0	1.5	0.676446	1.5	0	0	0	0	1.16961	1.5	1.13102	0	1.5	1.5	1.28074	0	0	0	0	0	0.884679	0	0.967048	0	0	0	0	0	1.5	0
			prmtr10525	1.49909	0	1.31256	1.5	1.4372	0	1.30199	1.18163	1.05694	1.14397	1.5	1.5	0	0	1.19012	0	1.5	1.28074	1.23974	0	1.5	0	0	0.884679	0.982589	0	1.43678	0.829562	0	0	0.575361	0	0
			prmtr28612	1.5	1.5	1.5	1.5	1.5	1.5	1.5	1.5	1.5	1.5	1.5	1.5	1.5	1.5	1.19012	0	1.28928	1.5	1.5	0	0	0	0.801793	0.884679	0	0.967048	1.5	0	0.876236	1.40905	0.575361	0	1.5
			prmtr33839	1.5	1.5	1.5	1.5	1.5	1.5	1.5	1.5	1.5	1.5	1.5	1.5	1.5	1.5	1.5	1.41978	1.5	1.5	1.5	0	0	1.43915	0.801793	0.884679	0	0.967048	0	1.5	1.41747	0.87012	1.5	0.688667	1.5
			prmtr31437	0	1.24239	1.31256	1.15697	0.890619	1.5	1.5	0	1.5	0	1.09493	1.5	1.22046	0	1.5	1.41978	1.5	0	0	1.45764	0	0	0	0	0	0	0	0	0.876236	0.87012	0	0.688667	0
			prmtr64194	1.49909	1.24239	1.31256	1.5	1.5	1.13514	1.5	1.5	1.05694	1.14397	1.5	1.16961	1.22046	1.5	0	1.5	1.5	1.5	1.23974	0	0	0	1.5	0	0	0.967048	0	0	0.876236	0	0.575361	1.15289	0
			prmtr79117	0	1.24239	0	1.15697	0.890619	0.676446	1.5	1.18163	1.5	0	1.09493	1.5	0	1.5	0	1.41978	1.5	1.5	1.23974	0	0	0	0	0	0.982589	0	0	0	0	0	0	0	0.949368
			prmtr37592	0	1.5	1.5	1.5	1.5	1.5	1.5	1.5	1.5	1.5	1.5	1.5	0	1.5	1.5	1.5	1.5	1.5	1.5	0	0	0	1.31414	0.884679	0	0.967048	0	0.829562	0.876236	0	0.575361	0	1.5
			prmtr11865	0	1.5	1.5	0	0.890619	0.676446	1.30199	1.18163	1.5	1.5	1.09493	0	0	1.5	0	0	0	0	0	0.905579	0	0	0.801793	0	0	0	0	0.829562	0	0	0.575361	0	0
			prmtr24027	0	0	1.5	1.5	1.5	1.5	1.5	1.5	1.5	1.5	1.5	1.5	1.5	1.5	1.19012	1.5	1.5	1.5	1.5	0	0	0	0.801793	0	1.5	0	0	0	1.5	0	1.5	0.688667	1.5
			prmtr50538	1.5	0	0	1.15697	0	1.5	1.5	1.5	1.5	1.5	1.5	1.5	1.5	1.5	1.5	1.5	1.5	1.28074	0	0	0	1.5	0	0.884679	0	0	0	0	0	1.40905	0.575361	0.688667	1.5
			prmtr23554	0	1.5	1.31256	1.5	1.5	1.5	1.5	1.5	1.5	1.5	1.5	1.5	1.22046	1.5	1.5	0	1.28928	0	1.23974	0	1.5	0	0.801793	0	0	0	0	0.829562	1.41747	0.87012	0	0	0.949368
			prmtr61379	0	0	0	1.5	1.5	1.5	1.5	1.18163	1.5	1.14397	1.5	1.16961	1.5	1.13102	1.19012	0	1.28928	0	1.23974	0	0	0	0	0	0	1.5	0	0	0	0	0.575361	0	0
			prmtr11475	1.49909	0	1.5	1.5	1.5	1.48264	1.5	0	1.5	1.14397	1.5	1.16961	0	1.5	0	1.41978	1.5	1.28074	1.5	0	0	0	0.801793	0	0	0.967048	0	0.829562	0.876236	0.87012	0.985573	1.15289	1.5
			prmtr65975	1.49909	0	1.5	0	0	0.676446	0.573922	0	0	0	1.5	0	0	0	1.19012	1.5	1.28928	1.5	1.5	0	0	0	0.801793	0	1.5	0	0	0	0.876236	0	0	0	0
			prmtr42686	1.49909	1.24239	1.5	1.5	1.5	1.5	1.5	1.5	1.5	1.5	1.5	1.5	1.5	1.5	1.5	1.5	1.5	1.5	1.5	1.45764	1.123	0	0.801793	0	0.982589	1.5	1.43678	0.829562	1.41747	0	1.5	1.5	1.5
			prmtr51705	0	0	0	1.15697	1.5	1.5	0.983407	1.18163	1.05694	0	0	1.16961	1.22046	0	1.19012	0	1.5	0	1.23974	1.45764	0	0	0	0	0	0	0	0	0	0.87012	1.5	0	0
			prmtr63224	1.5	1.5	1.5	1.5	1.5	1.5	1.5	1.5	1.5	1.5	1.5	1.5	1.5	1.5	1.5	1.5	1.5	1.5	1.5	0.905579	1.123	0.892046	0	0.884679	0	0.967048	1.5	1.35292	0	0.87012	0	0	0.949368
			prmtr35033	1.49909	0	1.31256	1.5	0.890619	0	0.573922	0	1.5	0	0	0	1.5	1.13102	1.19012	0	1.28928	1.5	0	0	0	0	0	0.884679	0	0	1.43678	0	0.876236	0.87012	0	0.688667	0
			prmtr1258	0	0	1.31256	1.15697	1.4372	1.13514	1.30199	0	1.05694	0	1.09493	0	0	0	1.19012	0	1.28928	0	0	0	0	0	0	0	0	0.967048	0.890311	0	0	0	0.985573	0	0
			prmtr15892	1.49909	1.5	1.31256	1.5	0	1.5	1.5	1.18163	1.5	1.5	1.5	1.5	1.5	1.13102	1.5	0	1.28928	1.28074	1.23974	0	1.123	0	0	0.884679	1.5	0.967048	0	1.5	1.41747	0.87012	0	0.688667	0
			prmtr50431	1.49909	1.5	1.5	1.15697	1.5	1.48264	1.5	1.5	1.5	1.5	1.5	1.5	1.5	1.5	1.5	1.5	1.28928	1.5	1.23974	0	1.5	0.892046	1.31414	0.884679	0	0	0.890311	0	0.876236	0.87012	1.5	1.5	1.5
			prmtr66126	1.49909	0	1.5	0	0	0	1.5	1.5	0	1.5	1.5	1.16961	1.5	1.13102	1.5	0	0	1.28074	0	0	0	0	0	0.884679	0	0.967048	0	0.829562	0.876236	0	0.575361	0	0
			prmtr38166	0	1.5	0	1.15697	0.890619	0.676446	0.573922	0	0	1.5	1.09493	1.16961	1.5	0	0	0	0	0	1.5	0	0	0	0	0	1.5	0	0.890311	0	0.876236	0	0.575361	0	0
			prmtr14959	0	0	1.31256	0	0.890619	1.48264	0.573922	1.5	0	1.14397	0	0	1.22046	0	1.5	1.41978	1.28928	1.28074	0	0.905579	0	0	0.801793	0	0	0	0	0	0	0	0	0	1.5
			prmtr51015	0	0	0	1.5	1.5	0	0.573922	1.5	1.5	1.5	1.5	1.16961	1.5	0	0	0	1.5	1.5	1.5	0	0	0	1.31414	0	0.982589	0.967048	0.890311	0	0.876236	0	0.985573	0	0.949368
			prmtr63270	1.5	1.5	1.5	1.5	1.5	1.5	1.5	1.5	1.5	1.5	1.5	1.5	1.5	1.5	1.5	1.5	1.5	1.5	1.5	1.45764	1.5	1.5	1.31414	1.5	1.5	0.967048	1.5	1.5	1.5	1.40905	0.985573	1.5	1.5
			prmtr46140	0	1.24239	0	0	0.890619	1.13514	0	1.18163	0	1.5	1.09493	1.16961	1.5	0	1.19012	0	1.28928	0	0	0	0	0	0	0	0	0	0.890311	0	0	0	0	0	1.5
			prmtr100181	1.49909	0	1.5	0	1.4372	1.48264	0	1.18163	1.5	1.14397	1.5	0	1.5	0	1.19012	1.5	1.28928	1.28074	0	0	0	0	0	0	0.982589	0	0.890311	0	0	1.40905	1.5	1.5	0.949368
			prmtr6673	1.49909	1.24239	1.5	1.15697	1.5	0.676446	0.983407	0	1.5	0	1.09493	1.5	1.5	1.13102	1.19012	1.5	0	1.28074	1.5	0	0	1.5	1.31414	0	0	0.967048	0	0	0.876236	0.87012	0	0	0
			prmtr4897	1.49909	0	1.31256	1.5	1.5	0	0.983407	0	0	1.14397	1.5	0	0	1.13102	0	1.41978	0	0	0	0.905579	1.123	0.892046	0	0	0	0	0	0	0	0.87012	0	0	0
			prmtr41167	0	1.24239	1.31256	1.5	1.5	1.5	1.5	1.5	1.5	0	1.09493	1.16961	1.22046	1.13102	0	1.5	0	1.28074	0	0	0	0	0	0	0	0	0.890311	0	0	0	0.575361	0.688667	0
			prmtr16786	1.49909	0	0	1.5	1.4372	1.5	0	1.18163	1.5	1.14397	0	0	1.5	1.13102	0	1.41978	1.5	1.28074	0	0.905579	0	0	0	1.42906	0	0.967048	0	0	0	0	0	0	0.949368
			prmtr15623	1.5	1.5	1.5	1.5	1.5	1.5	1.5	1.5	1.5	1.5	1.5	1.5	1.5	0	1.5	1.5	1.5	1.5	1.5	0	1.123	0	1.5	1.5	1.5	1.5	0.890311	1.5	0	0	0.575361	1.15289	0
			prmtr52076	1.5	1.24239	1.31256	1.15697	1.5	0.676446	1.5	1.18163	1.05694	0	1.09493	1.5	0	0	1.5	0	0	1.28074	1.23974	0	1.123	0	0	0	0.982589	0.967048	0	0	1.41747	0.87012	0	0	0
			prmtr11678	1.49909	1.5	1.5	1.15697	0.890619	0	0	0	1.05694	1.14397	1.5	1.16961	0	1.13102	0	1.41978	0	0	0	0.905579	1.123	0	1.5	0	0	0	0	0.829562	0	0	0	0	0
			prmtr13853	1.5	1.24239	1.31256	1.15697	1.4372	1.5	1.5	1.5	1.5	1.14397	1.5	1.5	1.22046	1.5	1.5	1.5	1.5	1.5	0	0	1.5	1.43915	0	1.5	0	0	0	0	0	0.87012	1.3046	0	0.949368
			prmtr47682	0	1.5	1.5	1.5	1.5	1.5	1.5	1.5	1.5	1.5	1.5	1.5	1.5	1.5	1.5	1.5	1.5	1.5	1.5	0.905579	1.123	0.892046	0	0	1.5	1.5	0.890311	1.5	1.5	0.87012	1.5	1.5	1.5
			prmtr41870	1.5	1.5	1.5	1.5	1.4372	1.5	1.5	1.18163	1.5	1.5	1.5	1.5	1.5	1.13102	1.5	1.5	1.5	1.28074	1.5	1.5	0	0.892046	0	1.5	1.5	1.5	0	1.5	0	0	1.3046	0	0.949368
			prmtr44524	1.5	0	1.5	1.15697	1.5	1.5	1.5	1.18163	1.5	1.5	1.5	1.5	1.22046	1.13102	1.5	1.5	0	0	0	0	1.123	1.43915	1.5	1.5	0	0.967048	0.890311	1.5	0	0	0	0	0
			prmtr39793	1.5	1.5	1.31256	1.15697	0.890619	1.48264	1.5	1.5	1.5	1.5	0	1.5	1.5	1.13102	1.5	1.5	1.28928	1.28074	1.5	0	1.5	0	0.801793	0.884679	0.982589	1.5	0	0.829562	1.41747	0	1.5	0.688667	0
			prmtr20970	1.5	1.5	1.5	1.5	1.5	1.5	1.5	1.5	1.5	1.5	1.5	1.5	1.5	1.5	1.5	1.5	1.5	1.5	1.5	0.905579	1.5	1.5	1.5	1.5	1.5	1.5	0	1.5	1.5	1.5	1.5	0	1.5
			prmtr38334	1.5	1.5	1.31256	1.5	1.4372	1.5	1.5	1.18163	1.05694	1.5	1.09493	1.5	1.5	1.13102	1.5	1.5	1.5	0	1.5	0.905579	1.5	0	0	0.884679	0	1.5	1.43678	1.5	0.876236	0	0.985573	0.688667	0.949368
			prmtr38156	1.5	1.5	1.31256	1.5	1.5	1.5	1.5	1.5	1.5	1.14397	1.5	0	0	1.13102	1.5	0	1.5	1.5	1.5	1.5	0	0	0	0	0.982589	0.967048	1.5	0	1.41747	0	0.985573	0	0
			prmtr49257	1.49909	1.5	1.5	1.5	1.5	1.5	1.5	1.5	1.5	1.14397	1.5	1.5	1.5	1.5	1.5	1.5	1.5	1.5	1.5	1.5	0	0	0	0	1.5	0	1.5	0	1.41747	0	1.5	0	1.5
			prmtr37914	1.5	1.5	1.5	1.5	1.5	1.5	1.5	1.5	1.5	1.5	1.5	1.5	1.5	1.5	1.5	1.5	1.5	1.5	1.5	1.45764	1.5	1.5	1.5	0.884679	1.5	1.5	0.890311	1.35292	1.5	1.5	1.5	0	1.5
			prmtr48070	0	1.5	1.31256	1.5	1.4372	1.13514	0	0	1.05694	1.5	0	1.16961	0	1.13102	1.19012	0	0	1.5	0	0	0	0.892046	0	0	1.5	0	0	0	0.876236	0.87012	0.575361	0	0
			prmtr60238	0	1.24239	0	1.5	0	1.13514	1.5	0	1.5	1.5	0	1.5	0	1.5	1.5	1.41978	0	1.28074	1.5	1.5	1.123	0	0.801793	0	0	0.967048	0.890311	0	0	0.87012	0	0	0
			prmtr27965	1.49909	1.5	1.31256	1.5	1.5	1.13514	1.5	1.18163	1.05694	1.14397	1.09493	1.5	1.22046	1.5	0	0	0	1.28074	0	0	0	0.892046	0	0	0	0	0.890311	1.35292	1.41747	0	0	0	1.5
			prmtr43695	1.49909	1.5	1.5	1.15697	1.5	1.5	1.5	1.18163	1.5	1.14397	1.5	0	0	1.5	1.5	0	1.5	1.28074	1.5	0	0	0	0	0	0.982589	1.5	1.5	0	0	0	0.985573	0.688667	0.949368
			prmtr36814	0	0	1.5	1.5	1.5	1.5	1.5	1.5	1.5	1.5	1.5	1.5	1.5	1.13102	1.5	1.5	1.5	1.5	1.5	0.905579	0	0.892046	1.31414	0.884679	0	0.967048	0	0	1.5	0	0.985573	1.15289	1.5
			prmtr1689	1.5	1.5	1.5	1.5	0	1.5	1.5	1.5	1.5	1.5	1.5	1.5	1.5	1.5	1.5	1.5	1.28928	1.5	1.5	1.5	1.123	0	0	1.42906	0	1.5	1.43678	1.5	0.876236	0.87012	0.575361	1.15289	1.5
			prmtr22353	1.5	1.5	1.31256	0	0	0	0.983407	1.5	1.05694	1.5	0	0	0	1.13102	1.19012	0	1.5	0	1.23974	0	1.123	0	1.31414	0	0.982589	0	0	1.35292	1.41747	0	0.985573	0.688667	0
			prmtr32817	0	0	1.31256	1.15697	1.4372	1.13514	0.573922	1.18163	1.05694	1.14397	0	1.16961	1.5	0	0	1.41978	1.28928	1.28074	0	0	1.123	0	1.31414	0	0	0.967048	0	0	0	0	0	0.688667	0.949368
			prmtr56698	1.5	1.5	1.5	1.5	1.5	1.5	1.5	1.5	1.5	1.5	1.5	1.5	1.5	1.13102	1.5	1.5	1.5	1.28074	1.5	1.5	0	0	1.5	1.42906	0	0	0.890311	1.35292	1.5	0	0.575361	1.15289	0
			prmtr91159	0	1.5	1.5	0	0	0.676446	1.5	1.5	1.05694	0	1.5	1.16961	1.22046	1.13102	1.19012	1.41978	1.28928	1.28074	1.23974	0.905579	0	0	1.31414	0	0	0	1.43678	0.829562	0	0	0	0	0.949368
			prmtr49265	0	1.24239	1.5	1.5	1.4372	1.5	1.30199	1.18163	1.05694	1.5	0	1.16961	1.22046	1.5	1.19012	1.41978	1.5	1.5	1.5	0.905579	0	0	0	0	0	1.5	0.890311	0.829562	0	0	0	1.15289	1.5
			prmtr25999	1.5	1.5	0	1.5	1.5	1.5	1.30199	1.5	1.05694	1.5	1.5	0	1.5	0	1.19012	0	1.28928	1.28074	1.5	0.905579	0	0	0.801793	0.884679	0	1.5	0	0.829562	0.876236	1.5	0.985573	0	0
			prmtr10274	1.49909	0	1.31256	0	1.4372	0	0.573922	1.18163	1.05694	1.14397	1.09493	0	0	1.13102	0	1.5	1.28928	1.28074	1.23974	0	0	0	0	0.884679	0	1.5	0.890311	0	0	0	0	0.688667	0
			prmtr5544	1.5	1.5	1.31256	0	1.4372	0.676446	0.983407	0	0	0	0	1.16961	1.22046	1.13102	1.5	1.41978	0	0	0	0	0	0	0.801793	0.884679	0	0	0	0	0.876236	0	0.575361	1.15289	0
			prmtr24228	0	1.24239	0	1.15697	1.4372	1.5	1.5	1.5	1.5	1.5	1.09493	1.5	1.5	1.5	0	1.5	1.5	1.5	1.5	0	1.123	0	0	0.884679	0	1.5	0.890311	0.829562	0	0	0	0.688667	1.5
			prmtr14186	0	0	1.31256	1.15697	1.4372	1.13514	0	0	0	1.5	1.09493	1.16961	1.22046	0	1.19012	1.41978	1.5	0	0	0	1.123	0	0.801793	0.884679	0	0	0	0	0.876236	0	0	0.688667	0
			prmtr31255	0	0	1.31256	1.15697	0.890619	1.5	0.983407	1.5	0	0	1.5	1.5	1.22046	1.5	1.5	1.41978	1.5	1.5	1.23974	0	1.123	0.892046	0	0	0	0	0	0.829562	1.41747	0.87012	0.575361	0	0
			prmtr31087	1.5	1.5	1.5	1.15697	1.4372	1.5	1.5	1.18163	1.5	1.5	1.5	1.5	1.22046	1.5	1.5	1.5	1.5	1.5	1.5	0	1.5	0.892046	1.5	1.5	0	0.967048	0	0.829562	1.41747	0	1.5	0	1.5
			prmtr14826	1.49909	1.5	1.31256	1.5	1.5	1.5	1.5	1.5	1.5	0	1.5	1.5	1.5	1.5	1.5	1.41978	1.5	1.5	1.5	0.905579	0	0	1.31414	0.884679	1.5	0.967048	0	0.829562	1.41747	0	0.985573	0.688667	0
			prmtr27154	1.5	0	1.31256	0	0	1.13514	0	0	1.5	1.14397	0	1.5	1.5	1.5	1.5	0	0	1.28074	1.23974	1.5	0	0	0.801793	1.42906	0	0.967048	0	0.829562	0	0.87012	0	0	0
			prmtr106107	1.5	1.24239	0	1.15697	1.4372	0.676446	0	1.18163	1.05694	0	0	1.5	1.5	0	1.19012	0	1.28928	0	0	1.45764	1.123	0	0.801793	1.42906	0	0	0	0	0	0.87012	0	0	0
			prmtr56446	0	1.5	1.5	1.15697	0.890619	1.5	0.983407	1.5	1.5	1.14397	1.5	1.5	1.22046	1.5	1.19012	1.5	1.5	0	1.5	0	0	0	1.31414	0.884679	1.5	1.5	0.890311	0	1.41747	0	0.575361	0	1.5
			prmtr64684	1.49909	1.24239	1.31256	1.5	0.890619	1.5	1.5	1.5	0	1.14397	1.5	1.5	0	0	1.19012	1.41978	1.5	0	1.5	1.45764	0	0	0	1.5	0	1.5	1.5	0.829562	0	0.87012	0	1.5	0
			prmtr27812	1.49909	0	1.5	1.5	1.5	1.5	1.5	1.5	1.5	1.5	1.5	1.5	1.5	1.5	1.5	1.5	1.5	1.5	1.5	0	0	0	0.801793	0.884679	1.5	0	1.43678	1.35292	0.876236	0	1.3046	1.15289	1.5
			prmtr42412	0	0	1.5	1.5	1.5	1.48264	0.983407	1.5	1.5	1.5	1.09493	1.16961	1.5	1.5	1.19012	1.5	1.5	1.5	1.5	0	1.123	0	0	0.884679	0	1.5	1.5	0.829562	1.41747	0	0.575361	0	1.5
			prmtr90830	1.5	0	1.5	1.15697	0.890619	1.5	1.5	1.5	1.5	1.5	1.5	1.5	1.5	1.5	1.19012	1.5	1.5	1.5	1.23974	0	0	0	1.31414	0	0	1.5	1.5	0.829562	0	0	0.985573	0	1.5
			prmtr14438	1.5	1.5	1.5	1.5	1.5	1.5	1.5	1.5	1.5	1.5	1.5	1.5	1.5	1.5	1.5	1.5	1.5	1.5	1.5	0	1.5	1.5	1.5	1.5	0	1.5	1.5	1.5	1.5	0.87012	1.5	1.5	0
			prmtr48014	1.49909	1.5	1.5	1.15697	1.5	1.48264	1.5	1.18163	1.5	1.14397	1.5	1.5	0	1.13102	1.19012	1.5	1.5	1.5	0	1.5	0	0	0	0	0	0	1.5	0	0	1.5	0.575361	1.5	0
			prmtr23228	1.49909	0	0	0	1.5	1.5	0.983407	0	0	1.5	1.09493	1.16961	0	1.13102	1.19012	1.5	0	0	1.23974	1.5	0	0	0	0.884679	0	0	0	1.35292	0	0.87012	1.5	0	0
			prmtr89187	1.5	1.24239	1.5	1.15697	1.5	1.5	1.5	1.18163	1.05694	1.5	1.09493	1.5	1.5	1.5	0	1.5	1.5	1.5	1.23974	1.45764	0	0	0.801793	1.5	0	0	0	1.5	0.876236	1.5	0.985573	1.5	1.5
			prmtr53841	1.5	1.5	1.5	1.5	1.5	1.5	1.5	1.5	1.05694	1.5	1.5	1.5	1.5	1.5	1.5	1.41978	1.5	1.5	1.5	0.905579	1.5	0	1.5	1.5	0	0.967048	0	0.829562	0	1.5	1.5	0.688667	0.949368
			prmtr57373	1.5	1.5	0	1.5	0.890619	1.5	1.5	1.5	0	1.5	1.5	1.5	1.5	1.5	1.5	1.5	0	0	1.5	0	0	1.5	1.5	1.42906	0	1.5	1.5	1.35292	1.5	0	0	0	0
			prmtr5627	1.5	0	1.5	0	0.890619	0.676446	1.5	1.5	1.5	1.5	1.5	1.5	1.5	0	1.5	0	0	0	0	0	1.123	0	1.31414	0	1.5	0.967048	0	0	1.41747	0.87012	0	1.15289	0.949368
			prmtr61813	1.5	1.5	1.5	1.5	1.5	1.5	1.5	1.5	1.5	1.5	1.5	1.5	1.5	1.5	1.5	1.5	1.5	1.5	1.5	0.905579	1.123	1.43915	0.801793	1.42906	1.5	1.5	0.890311	1.5	1.5	0	1.5	1.5	1.5
			prmtr43372	1.5	1.5	1.5	0	1.4372	0.676446	0	1.5	1.5	1.5	1.09493	1.16961	1.5	1.13102	1.19012	1.5	1.28928	1.28074	1.23974	1.45764	0	1.43915	0.801793	0.884679	0	0	0	1.35292	1.5	1.40905	1.5	0	0
			prmtr54270	1.5	1.5	1.5	1.5	1.5	1.5	1.5	1.5	1.5	1.5	1.5	1.5	1.5	1.5	0	1.5	1.5	1.28074	1.23974	0	0	0.892046	1.31414	1.5	0.982589	1.5	0	1.5	0.876236	1.5	0.575361	0.688667	1.5
			prmtr64683	1.49909	0	1.31256	1.5	1.5	1.5	1.5	1.5	1.05694	1.5	1.5	1.5	1.5	1.13102	1.5	0	1.5	1.28074	1.23974	1.45764	1.5	1.43915	0	1.5	0.982589	0	0	0	0	0	0	1.5	0
			prmtr13673	1.49909	0	1.5	1.5	1.5	1.5	1.5	1.5	1.5	1.5	1.5	1.5	1.5	1.5	1.5	1.41978	1.5	1.5	1.23974	0.905579	1.5	0	0	1.42906	0.982589	1.5	1.5	0	1.41747	0	1.3046	1.15289	1.5
			prmtr30574	1.5	1.5	1.5	1.15697	1.5	1.5	0.573922	1.5	1.5	1.5	0	1.5	0	1.5	1.5	1.41978	1.5	1.5	1.23974	1.45764	1.123	0.892046	0	1.42906	0	1.5	1.43678	0.829562	0.876236	0.87012	0.575361	0	0
			prmtr48245	1.5	1.24239	1.5	1.5	1.5	1.5	1.5	1.5	1.5	1.5	1.5	1.5	1.5	1.5	1.5	1.5	1.5	1.28074	1.5	1.5	0	1.5	0	0.884679	0	1.5	0	0	1.41747	0	1.5	0.688667	0.949368
			prmtr72662	1.5	1.5	1.31256	0	0	1.13514	1.30199	1.5	1.05694	1.5	1.5	1.5	1.5	1.13102	0	1.5	1.28928	1.5	1.23974	0	1.123	0	1.31414	1.42906	0	0.967048	0	1.35292	0	1.40905	1.3046	1.15289	0
			prmtr90237	1.49909	1.5	0	0	0	1.5	1.30199	1.18163	1.5	0	1.5	1.5	1.5	0	0	1.41978	0	0	1.5	0.905579	1.123	0.892046	1.31414	0	0	0	0	0	0.876236	1.5	0.575361	1.15289	0
			prmtr56454	0	0	0	1.5	0.890619	1.5	1.30199	0	1.5	1.5	1.09493	1.5	1.22046	1.5	0	1.5	1.5	1.5	1.5	0	1.123	0	0	0	0	0.967048	0	1.35292	0	0	1.5	1.15289	0
			prmtr34349	0	1.24239	0	0	1.5	0.676446	0.573922	1.5	0	0	0	1.16961	0	1.5	1.5	1.41978	1.28928	0	1.23974	0.905579	0	0	0	0	0	0	0	0	0	0.87012	1.3046	0.688667	0.949368
			prmtr38683	0	1.5	1.31256	1.5	0.890619	1.48264	1.5	1.18163	1.5	0	0	1.16961	1.5	1.5	0	0	1.5	0	1.5	0	0	0.892046	0	0	0	1.5	1.43678	0.829562	0.876236	0	0.575361	0	0
			prmtr42240	1.49909	1.5	0	1.5	1.5	1.5	0	1.5	1.5	1.14397	1.09493	1.5	0	1.13102	0	1.5	1.28928	1.5	1.5	0.905579	0	0	0.801793	0.884679	0	0	1.43678	1.35292	0.876236	0.87012	1.5	0	0
			prmtr4340	1.5	1.5	1.5	1.5	1.5	1.5	1.5	1.5	1.5	1.5	1.5	1.5	1.5	1.5	1.5	1.5	1.5	1.5	1.5	0	1.5	0	0	1.5	0.982589	1.5	1.5	1.5	0.876236	0	0.575361	1.5	0.949368
			prmtr37117	0	1.24239	1.5	1.15697	1.5	1.5	1.5	1.5	1.5	1.5	1.5	1.5	1.5	1.5	1.5	1.5	1.5	1.5	1.5	1.45764	1.123	1.5	0	0.884679	1.5	0.967048	0.890311	1.35292	0	0.87012	0.575361	0.688667	1.5
			prmtr69875	1.49909	1.24239	0	1.15697	0	0.676446	0.573922	1.18163	1.05694	1.5	1.09493	1.5	1.5	0	1.5	1.5	0	0	1.5	0.905579	0	0.892046	1.31414	0.884679	0	0	1.43678	0	0.876236	0.87012	0.575361	1.15289	0
			prmtr39522	1.5	1.5	1.5	1.5	1.5	1.5	1.5	1.5	1.5	1.5	1.5	1.5	1.5	1.5	1.5	1.5	1.5	1.5	1.5	0.905579	0	0	0.801793	1.5	0.982589	0.967048	1.5	1.35292	0.876236	1.5	0	1.5	0
			prmtr12256	1.5	1.5	1.5	1.5	1.5	1.5	1.5	1.5	1.5	1.5	1.5	1.5	1.5	1.5	1.5	1.5	1.5	1.5	1.5	0.905579	1.5	1.5	1.5	0.884679	0.982589	1.5	0.890311	1.35292	1.5	1.40905	1.5	1.5	1.5
			prmtr15778	1.5	1.5	1.5	1.5	1.5	1.5	1.5	1.5	1.5	1.5	1.5	1.5	1.5	1.5	1.5	1.5	1.5	1.5	1.5	0.905579	1.5	0.892046	1.5	1.5	1.5	1.5	0	1.5	1.5	1.40905	1.5	1.5	1.5
			prmtr33520	1.5	1.5	1.5	1.5	1.5	1.5	1.5	1.5	0	1.5	1.5	1.5	1.5	0	1.5	1.5	1.5	1.5	1.5	0.905579	0	0.892046	1.5	0.884679	0	1.5	0	0	0	0	0	1.5	0
			prmtr8927	1.49909	1.5	1.5	1.5	1.5	1.5	1.5	1.5	1.5	1.5	1.5	1.5	1.5	1.5	1.5	1.5	1.5	1.5	1.5	0.905579	1.5	1.43915	1.5	0	1.5	1.5	0	1.5	1.5	0.87012	1.5	1.5	1.5
			prmtr31438	1.49909	1.24239	1.5	0	1.4372	1.5	1.5	1.5	1.5	1.14397	1.5	0	0	1.13102	1.5	1.5	1.28928	1.5	1.5	1.45764	0	0	0.801793	0	1.5	0	1.5	0	0	0.87012	0.985573	1.5	0.949368
			prmtr23929	1.49909	0	0	1.5	1.5	1.5	1.5	1.18163	1.05694	0	1.09493	1.5	0	1.5	1.5	0	1.5	1.5	0	1.5	1.5	0	0.801793	0	0	0	1.43678	0	0	0	0	0.688667	0
			prmtr39585	1.5	1.5	1.5	1.5	1.5	1.5	1.5	1.5	1.5	1.5	1.5	1.5	1.5	1.5	1.5	1.5	1.5	1.5	1.5	1.5	1.123	1.5	1.5	1.5	1.5	1.5	1.5	0.829562	1.5	1.5	1.5	1.5	1.5
			prmtr5238	0	1.5	1.5	1.5	1.4372	1.5	1.5	1.18163	0	1.5	1.5	1.16961	1.5	0	1.5	1.41978	1.28928	0	1.5	0	0	0	1.5	0	0	1.5	0	0.829562	0	0	0.575361	1.15289	0.949368
			prmtr1783	0	1.5	1.5	1.5	1.5	1.5	1.5	1.5	1.5	1.5	1.5	1.5	1.5	1.5	1.5	1.41978	1.5	1.5	1.5	0.905579	1.123	0	0.801793	0	0	1.5	0.890311	0.829562	1.5	0.87012	1.3046	1.5	0.949368
			prmtr32779	1.49909	1.5	1.5	1.5	1.5	1.5	1.5	1.5	1.5	1.5	1.5	1.5	1.5	1.5	1.5	1.41978	1.5	1.28074	1.5	0	1.5	1.43915	0	0	1.5	1.5	1.43678	0.829562	1.5	0	1.5	0	0.949368
			prmtr39504	1.5	1.5	1.5	1.5	1.5	1.5	1.5	1.5	1.5	1.5	1.5	1.5	1.5	1.5	1.5	1.5	1.5	1.5	1.5	1.5	1.123	1.43915	0.801793	0.884679	1.5	1.5	1.5	1.5	1.5	1.5	1.5	1.5	1.5
			prmtr54389	1.49909	1.5	1.31256	1.5	1.5	1.13514	1.5	1.5	1.5	0	1.5	1.16961	0	1.5	0	1.41978	1.5	1.28074	1.23974	0	0	0	0.801793	0.884679	1.5	0.967048	0	0.829562	0.876236	0	0	1.5	1.5
			prmtr5439	1.5	1.5	1.5	1.15697	1.5	1.5	0	1.18163	1.5	1.5	1.5	1.5	1.5	0	1.5	1.5	1.28928	0	1.5	0	1.5	0	0.801793	1.42906	0	1.5	0	1.35292	0.876236	1.40905	0	0	1.5
			prmtr5673	1.49909	1.5	1.5	1.5	1.5	1.5	1.5	1.5	1.5	1.5	1.5	1.5	1.5	1.5	1.5	1.41978	1.5	1.28074	1.5	0.905579	1.5	0	1.31414	0	0	1.5	0.890311	1.35292	1.5	1.40905	0	0.688667	0.949368
			prmtr29817	0	1.24239	1.31256	1.5	1.4372	1.48264	0.983407	1.5	1.05694	1.5	1.5	0	1.5	0	0	1.5	1.28928	1.28074	1.5	1.5	1.123	0	0	1.42906	1.5	0.967048	0.890311	0	0	0	1.3046	0.688667	0.949368
			prmtr4389	1.49909	1.5	0	0	0.890619	1.13514	0	1.18163	1.05694	1.14397	1.5	1.16961	0	1.13102	0	1.41978	0	1.28074	1.23974	1.45764	0	0	0	0	0.982589	1.5	0	0	0	0.87012	0.575361	0.688667	0
			prmtr21446	0	1.24239	1.5	1.5	1.5	0.676446	1.30199	1.5	1.5	1.5	1.5	0	0	1.5	1.19012	0	1.28928	1.28074	1.5	1.5	0	0	0.801793	0	0.982589	0.967048	0.890311	0	0.876236	0	0.985573	0	0.949368
			prmtr17465	1.49909	0	1.5	1.15697	0.890619	1.13514	1.5	1.5	1.05694	1.14397	1.5	1.16961	0	1.13102	1.5	1.5	0	0	0	0	0	0	0.801793	0	0	0	1.43678	0	0	1.5	0.985573	1.15289	0.949368
			prmtr39581	0	1.24239	1.5	1.5	1.4372	1.5	1.5	1.5	1.5	1.5	1.5	1.5	1.5	1.5	1.5	1.5	1.5	1.5	1.5	1.5	1.123	0	0.801793	0	0	1.5	1.5	0.829562	0	0	1.5	1.5	0.949368
			prmtr5405	0	0	1.31256	1.15697	1.4372	1.5	1.5	1.5	1.5	1.14397	1.5	1.5	1.5	0	1.5	1.5	1.5	1.5	1.5	0.905579	0	0	0	1.42906	1.5	1.5	0	1.35292	0	0	0	0	0
			prmtr25841	1.5	1.5	1.5	1.5	1.5	1.5	1.5	1.5	1.5	1.5	1.5	1.5	1.5	1.5	1.5	1.5	1.5	1.5	1.5	1.45764	1.123	0	1.5	0	1.5	1.5	1.43678	0.829562	1.5	1.5	1.5	0	1.5
			prmtr105691	1.5	0	1.5	1.5	0	1.48264	0.983407	1.5	0	1.14397	1.09493	1.16961	1.22046	1.13102	0	0	1.28928	1.28074	1.5	0	0	0.892046	0	1.42906	0	0.967048	1.43678	0.829562	0.876236	0.87012	0	0	0.949368
			prmtr3201	0	1.5	0	1.5	0.890619	1.5	0	1.18163	1.5	0	1.5	1.16961	1.5	1.5	1.5	0	1.28928	1.28074	1.23974	0	1.5	0	0.801793	1.5	0	0	0	1.35292	1.41747	0.87012	0.575361	0	0
			prmtr33545	1.5	1.5	1.5	1.5	1.5	1.5	1.5	1.5	1.5	1.5	1.5	1.5	1.5	1.5	1.5	1.5	1.5	0	1.5	0	1.5	0	1.31414	1.42906	0	1.5	1.5	0.829562	1.5	1.5	0.985573	1.5	0
			prmtr15288	1.5	1.5	1.5	1.5	1.5	1.5	0.983407	1.18163	1.5	1.5	1.09493	1.5	1.5	0	1.5	1.5	0	1.5	0	0	0	0	1.5	1.42906	1.5	1.5	0	1.5	1.5	0.87012	0.575361	0	1.5
			prmtr63108	1.49909	1.24239	1.5	0	0	1.5	1.5	1.5	1.5	1.5	1.5	1.5	1.5	1.5	1.5	1.5	1.5	1.5	1.5	0.905579	0	0.892046	0	1.5	0.982589	1.5	0	1.35292	1.5	0.87012	0	0.688667	1.5
			prmtr51528	1.49909	0	0	1.5	1.4372	1.5	1.30199	0	1.5	1.14397	1.5	0	1.22046	1.5	1.19012	0	1.5	1.28074	1.23974	0	0	0.892046	0	0.884679	1.5	1.5	0	0	0	0	0	0	0.949368
			prmtr16694	1.5	1.5	1.5	1.5	1.5	1.5	1.5	1.5	1.5	1.5	1.5	1.5	1.5	1.5	1.5	1.5	1.5	1.5	1.5	1.5	1.5	1.5	1.5	0	1.5	1.5	0	1.5	1.41747	1.5	1.5	1.5	1.5
			prmtr46675	1.5	1.5	1.31256	1.5	1.5	1.5	1.5	1.18163	0	1.14397	1.5	1.16961	1.5	1.5	1.5	1.5	1.5	1.28074	1.5	0.905579	0	0	0.801793	0	1.5	1.5	0	0	0	0	1.5	1.5	0
			prmtr31854	1.5	1.5	1.5	1.5	1.5	1.5	1.5	1.5	1.5	1.5	1.5	1.5	1.5	1.5	1.5	1.5	1.5	1.5	1.5	0	1.5	1.5	1.5	1.5	1.5	0.967048	1.5	0.829562	1.5	0	1.5	0.688667	1.5
			prmtr5260	1.5	1.5	1.5	1.5	1.5	1.5	1.5	1.5	1.5	1.14397	1.5	1.5	1.5	1.5	1.5	1.5	1.5	1.5	1.5	0.905579	1.123	0.892046	1.31414	0.884679	0.982589	1.5	0.890311	1.5	1.5	1.5	0.985573	0	1.5
			prmtr27171	1.49909	1.5	1.5	1.5	1.5	0	0.983407	0	1.5	1.14397	1.5	1.5	1.5	0	1.5	0	1.28928	1.28074	1.23974	0.905579	1.5	0	0	0.884679	1.5	0.967048	0	1.35292	0.876236	1.5	0.985573	0.688667	0
			prmtr4032	1.5	1.5	1.5	1.5	1.5	1.5	1.5	1.5	1.5	1.5	1.5	1.5	1.5	1.5	1.5	1.41978	1.5	1.5	0	0.905579	1.5	1.5	0.801793	0	1.5	1.5	0	0	1.5	0	1.5	0	0
			prmtr17060	1.49909	1.5	1.31256	1.5	1.5	1.5	1.5	1.5	1.5	1.5	1.5	0	1.5	1.5	1.5	1.5	1.5	1.5	1.5	0	1.123	0	0.801793	0	0	1.5	0.890311	1.35292	0	1.40905	1.5	1.15289	1.5
			prmtr19912	1.5	1.24239	0	1.5	1.5	1.5	1.5	1.5	1.5	1.5	1.5	1.16961	1.5	1.13102	1.5	1.5	1.5	1.5	1.5	0	1.123	1.5	1.5	0	0.982589	0.967048	1.5	1.5	1.5	1.40905	1.5	0.688667	0.949368
			prmtr50148	1.5	1.5	1.5	1.5	1.5	1.5	1.5	1.5	1.5	1.5	1.5	1.5	1.5	1.5	1.5	1.5	1.28928	1.5	1.5	0	1.5	0	0	0	1.5	0	0.890311	1.5	1.41747	1.5	1.5	1.5	1.5
			prmtr78911	1.5	1.24239	1.5	1.5	1.5	1.5	1.5	1.5	1.5	1.5	1.5	1.5	1.5	1.5	1.5	1.5	1.5	1.5	1.5	0	1.5	1.5	1.5	0	0	1.5	1.5	1.5	1.5	0	1.3046	1.5	0.949368
			prmtr49371	1.49909	1.5	1.5	1.5	1.5	1.5	1.5	1.18163	1.5	1.5	1.5	1.5	1.5	1.5	1.5	0	1.28928	1.5	1.5	1.45764	0	0	1.31414	1.5	0	0	0.890311	1.35292	1.5	1.40905	0	1.15289	0.949368
			prmtr91301	1.5	1.5	1.5	1.5	1.5	1.5	1.5	1.5	1.5	1.5	1.5	1.5	1.5	1.5	1.5	1.5	1.5	1.5	1.5	1.5	1.5	1.5	1.5	1.5	1.5	1.5	0	0.829562	1.5	1.5	1.5	1.5	1.5
			prmtr51993	1.5	1.5	1.5	1.5	1.4372	1.5	1.5	1.18163	1.5	1.5	1.5	1.5	1.5	1.5	1.5	1.5	1.28928	0	1.23974	1.45764	0	1.5	0.801793	0.884679	1.5	1.5	1.5	1.35292	1.5	0	0.985573	0	0
			prmtr13446	1.5	0	1.5	0	1.4372	1.48264	0.573922	1.18163	1.05694	0	1.5	1.16961	1.22046	1.5	1.19012	0	1.5	1.28074	1.23974	0	1.123	0.892046	0	0.884679	0	1.5	0.890311	0	0	1.40905	0.575361	1.15289	1.5
			prmtr72936	1.5	1.5	1.5	1.5	1.5	1.5	1.5	1.5	1.5	1.5	1.5	1.5	1.5	1.5	1.5	0	1.28928	0	1.5	0	0	0.892046	1.31414	1.5	0.982589	1.5	1.5	0	0.876236	0.87012	1.5	1.15289	0.949368
			prmtr72450	1.49909	1.24239	1.31256	1.5	1.5	1.13514	1.5	1.18163	1.5	1.5	1.5	1.16961	1.22046	1.13102	1.5	0	1.28928	1.5	1.5	0.905579	0	0	0	0.884679	0.982589	0	1.43678	0.829562	0.876236	0.87012	0.985573	0.688667	0.949368
			prmtr21384	1.5	1.24239	1.31256	1.15697	1.5	0.676446	1.5	1.5	1.5	1.14397	1.09493	1.5	1.22046	1.5	1.19012	1.5	1.5	1.5	1.23974	0	1.123	0	0	0.884679	0	0	0	1.35292	1.5	1.40905	0	0	0.949368
			prmtr47947	0	1.24239	1.5	1.5	1.5	1.5	1.5	1.5	1.5	1.14397	0	1.5	1.5	1.5	1.5	1.41978	1.28928	0	1.5	1.5	0	0	0	0	0	1.5	0	0	0	0	1.5	0	0.949368
			prmtr53252	1.49909	1.24239	1.5	1.5	1.5	1.5	1.30199	1.5	1.5	0	0	1.16961	1.5	0	1.5	0	1.5	1.28074	1.23974	0.905579	0	1.43915	1.5	1.5	0	0.967048	0	0	0	0	0.575361	0.688667	0.949368
			prmtr40260	1.49909	1.5	1.5	1.5	1.5	1.5	1.5	1.5	1.5	1.5	1.5	1.5	1.5	1.5	1.5	1.5	1.5	1.5	1.5	1.45764	0	0.892046	1.31414	1.5	0	0	1.5	1.5	1.5	1.5	1.5	0.688667	1.5
			prmtr51160	1.5	1.5	1.5	1.5	1.5	1.5	1.5	1.5	1.5	1.14397	1.5	1.5	1.5	1.5	1.5	1.41978	1.5	1.5	1.5	1.5	0	0	0	1.5	0	1.5	1.5	0	1.41747	0.87012	1.5	1.5	1.5
			prmtr28017	1.49909	1.24239	1.5	1.5	1.5	1.48264	1.5	1.5	1.5	1.5	1.5	1.5	1.5	1.13102	1.5	1.5	1.5	1.5	1.5	0	0	1.5	1.5	0	1.5	1.5	0.890311	1.35292	1.5	1.5	1.5	1.5	0.949368
			prmtr17464	1.49909	1.5	1.5	1.15697	1.4372	0.676446	1.5	1.18163	1.5	0	1.09493	1.16961	0	1.13102	1.19012	1.41978	1.5	1.5	0	1.45764	0	0	0.801793	1.5	0	0	0	0	1.41747	1.5	0.575361	0	0.949368
			prmtr1688	1.49909	0	1.5	1.15697	1.4372	1.13514	1.5	1.5	1.5	1.14397	1.09493	1.5	1.5	1.5	1.19012	1.5	1.5	1.5	1.23974	0	0	0	0.801793	0.884679	0	0	0.890311	0	0	0.87012	0.985573	1.5	1.5
			prmtr43396	0	1.24239	1.31256	1.5	1.5	1.5	1.5	0	1.5	1.14397	1.5	1.5	1.5	1.5	1.5	0	1.5	1.28074	1.5	0	0	0	0.801793	0.884679	0	1.5	1.43678	0.829562	0.876236	0	0.985573	1.15289	1.5
			prmtr36996	1.5	1.24239	1.5	1.5	1.5	1.5	1.5	1.5	1.5	1.14397	1.5	1.5	1.22046	1.13102	1.19012	1.5	0	1.5	1.5	1.5	1.123	0	0.801793	0	1.5	0.967048	0.890311	1.5	0.876236	1.40905	0	1.15289	0
			prmtr37376	1.5	1.5	1.5	1.5	1.5	1.5	1.5	1.5	1.5	1.5	1.5	1.5	1.5	1.5	1.5	1.5	1.5	1.5	1.5	0	1.5	1.43915	1.5	0.884679	0.982589	1.5	0	1.5	1.5	1.5	1.5	1.5	1.5
			prmtr25593	1.5	1.24239	1.5	1.5	1.5	1.5	1.5	1.5	1.5	1.5	1.5	1.5	1.5	1.5	1.5	1.5	1.5	1.5	1.5	1.5	1.5	0	0.801793	1.5	0.982589	0	0	1.5	0	1.5	0.575361	0	0.949368
			prmtr50763	1.5	1.5	1.5	1.5	1.5	1.5	0.983407	1.5	1.5	1.5	1.5	1.5	1.5	0	1.5	1.5	1.5	1.5	1.5	0.905579	1.5	1.43915	1.31414	0	0	0	0.890311	1.35292	1.5	0	0.575361	0	1.5
			prmtr4306	1.5	0	1.31256	1.5	1.5	1.5	1.5	1.5	0	1.5	1.5	1.5	1.5	1.5	1.5	1.41978	1.5	1.5	1.5	0.905579	1.5	0.892046	1.5	0	1.5	0.967048	0	0.829562	1.5	0	0.575361	0	1.5
			prmtr53061	0	1.5	1.5	1.15697	0.890619	1.48264	1.5	1.5	1.5	1.14397	1.5	1.16961	1.22046	0	1.19012	1.5	0	1.28074	0	0	0	0.892046	0.801793	0	1.5	0	1.43678	1.5	0	1.40905	0.575361	0	0.949368
			prmtr26297	1.5	1.24239	1.31256	1.5	1.4372	1.5	0.983407	1.5	1.5	1.5	1.09493	1.5	1.5	0	1.5	1.5	1.28928	1.5	1.5	0.905579	0	0	0.801793	1.42906	0	0.967048	1.5	1.35292	1.41747	1.40905	0.985573	1.5	1.5
			prmtr36662	1.5	1.5	0	1.5	1.4372	1.5	1.5	1.5	1.5	1.5	1.5	0	1.5	1.5	1.5	1.5	1.5	1.5	1.5	1.5	1.5	1.5	1.5	0.884679	1.5	0	0	1.5	0	0.87012	0	0.688667	1.5
			prmtr60520	1.5	1.5	1.31256	1.5	1.5	0.676446	1.5	1.5	1.05694	1.5	1.5	1.16961	0	1.13102	1.5	1.41978	1.28928	1.28074	1.5	0.905579	1.123	0.892046	0.801793	0.884679	1.5	0	0.890311	1.5	0	1.5	1.3046	1.5	1.5
			prmtr47202	1.5	1.5	1.5	1.5	1.5	1.5	1.5	1.5	1.5	1.5	1.5	1.5	1.5	0	0	1.5	0	1.5	1.5	0.905579	0	1.5	1.5	0	0	1.5	1.5	0	0	0	0	1.5	1.5
			prmtr42052	1.5	1.5	1.5	1.5	1.5	1.5	1.5	1.5	1.5	1.5	1.5	1.5	1.5	1.5	1.5	1.5	1.5	1.5	0	1.5	1.123	0.892046	0	1.42906	1.5	1.5	0.890311	1.5	0.876236	0	1.5	1.5	1.5
			prmtr94143	1.5	0	1.5	1.5	1.5	1.5	1.5	1.5	1.5	1.5	1.5	1.5	1.5	1.5	1.5	1.5	1.5	1.5	1.5	1.5	0	0	0	0.884679	1.5	1.5	0.890311	1.5	0	1.5	0.985573	1.15289	1.5
			prmtr62475	1.49909	1.24239	1.31256	1.5	0.890619	1.5	1.5	1.5	1.5	0	1.5	1.5	1.5	1.5	1.5	1.5	1.5	0	1.5	1.5	0	0.892046	0.801793	0.884679	0.982589	1.5	1.5	0	0.876236	0.87012	1.5	1.15289	0
			prmtr6375	1.5	1.5	1.5	1.5	1.5	1.13514	1.5	1.5	1.5	1.5	0	1.5	1.5	0	1.5	1.41978	1.5	1.5	1.5	0	1.123	0	1.5	0.884679	1.5	0	1.43678	0	0.876236	0	1.5	0.688667	1.5
			prmtr61314	1.5	1.5	1.31256	1.5	1.5	1.5	1.5	1.5	1.5	1.5	1.5	1.5	1.5	1.5	1.5	1.5	1.5	1.5	1.5	0	1.123	0	1.5	0.884679	1.5	1.5	1.5	0.829562	1.5	1.40905	1.5	0	1.5
			prmtr3529	1.5	1.5	1.31256	1.5	1.5	1.13514	1.5	1.5	1.5	1.5	1.5	1.5	1.5	1.5	1.5	1.5	0	1.28074	1.23974	0.905579	0	0.892046	0	1.5	0.982589	1.5	1.5	0.829562	0	1.5	0.985573	1.5	0.949368
			prmtr9171	1.49909	1.5	1.5	1.5	1.5	1.5	0.983407	1.5	1.5	1.5	1.5	1.16961	1.22046	1.5	1.5	1.41978	1.28928	1.28074	0	0.905579	0	0.892046	0	1.5	0.982589	1.5	1.5	1.35292	0	0	0.985573	0	0
			prmtr40162	1.5	1.5	1.31256	1.5	1.5	1.13514	0.983407	1.18163	1.5	1.5	1.5	1.16961	1.5	1.13102	1.19012	1.5	1.5	1.28074	1.23974	0	1.5	1.43915	1.5	0	0	0	0.890311	0.829562	0.876236	1.5	0.575361	1.5	1.5
			prmtr21302	1.5	1.5	1.5	1.5	1.5	1.5	1.5	1.5	1.05694	1.5	1.5	1.5	1.5	1.13102	1.5	0	1.5	1.5	0	1.5	0	0	1.5	0.884679	1.5	1.5	0.890311	0.829562	0.876236	1.40905	0.985573	1.15289	0.949368
			prmtr40427	1.49909	1.5	1.31256	1.5	1.5	1.5	1.5	1.5	1.5	1.5	1.09493	1.5	1.5	1.5	0	1.41978	1.5	1.28074	1.5	1.5	0	1.5	0.801793	0.884679	0	0	1.43678	1.5	0.876236	1.5	1.3046	1.5	1.5
			prmtr56466	1.5	1.5	1.5	1.5	1.5	1.5	1.5	1.5	1.5	1.5	1.5	1.5	1.5	1.5	1.5	1.5	1.5	1.5	1.5	1.45764	1.5	1.5	1.5	1.5	1.5	1.5	1.5	1.5	1.5	1.5	1.5	1.5	1.5
			prmtr16311	0	1.24239	1.31256	1.5	1.4372	1.5	1.5	1.18163	1.5	1.5	1.5	1.5	1.5	1.13102	1.5	1.5	1.5	1.5	0	0	1.5	1.43915	1.31414	0	0.982589	1.5	0	1.35292	1.41747	1.40905	1.3046	0.688667	0.949368
			prmtr23555	1.5	1.5	1.5	1.5	1.5	1.5	1.5	1.5	1.5	1.5	1.5	1.5	1.5	1.5	1.5	1.5	1.5	1.5	1.5	0	1.5	1.5	1.5	1.5	1.5	1.5	1.5	1.5	1.5	1.5	1.5	1.5	1.5
			prmtr53809	1.5	1.5	1.5	1.5	1.5	1.5	1.5	1.5	1.5	1.5	1.5	1.5	1.5	1.5	1.5	1.5	1.5	0	1.5	0	1.123	0	0.801793	1.5	0	0.967048	1.5	0.829562	1.5	1.5	1.5	0.688667	1.5
			prmtr55276	1.49909	1.24239	0	1.5	0.890619	0	1.30199	0	1.5	0	1.5	1.5	1.22046	1.5	1.19012	1.41978	1.5	1.5	0	0	1.123	1.43915	0.801793	0	0.982589	0.967048	1.43678	0.829562	0	0.87012	0.985573	0	1.5
			prmtr39188	1.5	1.5	1.5	1.5	1.5	1.48264	0.983407	1.5	1.5	1.5	1.09493	1.5	1.5	1.5	1.19012	1.5	1.5	0	1.5	1.5	1.5	0.892046	0.801793	0.884679	0.982589	0	0.890311	0	1.5	1.40905	0.985573	0.688667	1.5
			prmtr28630	1.5	1.5	1.5	1.5	1.5	1.13514	1.5	1.5	1.5	1.5	1.5	1.5	1.5	1.13102	1.5	1.5	1.5	1.5	1.5	1.5	1.123	1.5	0	0	1.5	0	0	1.5	0	1.5	1.5	1.5	0.949368
			prmtr25640	1.5	1.24239	1.31256	1.5	0	1.13514	1.5	1.5	1.05694	1.14397	1.5	1.5	1.22046	1.13102	1.5	1.5	1.5	1.5	1.5	0.905579	1.123	1.43915	0.801793	0.884679	1.5	1.5	0.890311	0.829562	0	0	0.575361	0.688667	0
			prmtr29471	1.5	1.5	1.5	0	1.5	1.5	1.5	1.5	1.5	1.5	1.5	0	1.5	1.5	1.5	1.5	1.5	1.5	1.5	0	1.5	0	1.5	1.42906	0	1.5	1.5	1.35292	1.5	1.5	1.5	0.688667	0.949368
			prmtr61003	1.5	1.5	1.5	1.5	1.5	1.5	1.5	1.5	1.5	1.5	1.5	1.5	1.5	1.13102	1.5	1.5	1.5	1.5	1.5	1.5	0	0.892046	0	1.5	0.982589	0.967048	1.5	1.5	1.41747	1.5	1.5	1.5	1.5
			prmtr37907	1.5	1.5	1.5	1.5	1.5	1.5	1.5	1.5	1.5	1.5	1.5	1.5	1.5	0	1.5	1.5	0	1.5	1.5	0	1.123	0.892046	1.5	1.42906	1.5	1.5	1.43678	1.5	1.5	0.87012	1.5	1.5	1.5
			prmtr56465	1.5	1.5	1.5	1.5	1.5	1.5	1.5	1.5	1.5	1.5	1.5	1.5	1.5	1.5	1.5	1.5	1.5	1.5	1.5	1.5	1.5	1.5	1.5	0.884679	0.982589	1.5	1.5	1.5	1.5	1.5	1.5	1.5	1.5
			prmtr39066	0	1.5	1.5	1.5	1.4372	1.5	1.5	1.18163	1.5	1.14397	1.5	1.5	1.5	1.5	1.5	1.5	1.5	1.5	1.5	1.5	1.123	1.5	0.801793	0.884679	0.982589	1.5	1.5	1.5	0	1.5	1.5	1.15289	0.949368
			prmtr20591	1.5	1.5	1.5	1.5	1.5	1.5	1.5	1.5	1.5	1.5	1.5	1.5	1.5	1.5	1.5	1.5	1.5	1.5	1.5	1.5	1.5	1.5	1.5	1.5	1.5	1.5	1.5	1.5	0	0	0	1.5	1.5
			prmtr5239	1.5	1.24239	1.5	1.5	1.5	1.5	1.5	1.5	1.5	1.5	1.5	1.5	1.5	1.5	1.5	1.5	1.5	0	1.5	0	1.5	0	0.801793	1.5	0	1.5	1.5	1.5	1.5	0.87012	1.5	1.5	0.949368
			prmtr36548	1.49909	0	1.5	1.5	1.5	1.5	0.983407	1.5	1.5	1.5	1.5	1.5	0	1.5	1.5	1.41978	1.28928	1.5	0	0.905579	0	0	0	1.5	1.5	1.5	0.890311	1.5	0	0	0	0.688667	1.5
			prmtr16917	1.5	1.5	1.5	1.5	1.5	1.5	1.5	1.5	1.5	1.5	1.5	1.5	1.5	1.5	1.5	1.41978	1.5	1.5	1.5	0	0	0	1.5	1.5	1.5	1.5	1.5	1.5	1.5	1.40905	1.5	1.5	1.5
			prmtr66143	1.5	1.5	1.5	1.5	1.5	1.5	1.5	1.5	1.5	1.5	1.5	1.5	1.5	1.5	1.5	1.5	1.5	1.5	1.5	1.5	1.5	1.5	1.5	1.5	1.5	1.5	0.890311	1.5	1.5	0.87012	1.5	1.5	1.5
			prmtr51775	1.5	0	1.5	1.15697	1.5	0.676446	0	1.18163	1.5	1.14397	0	1.5	1.5	1.5	1.19012	1.41978	1.5	1.5	0	0	1.123	1.5	0.801793	0	0	0.967048	0.890311	0.829562	1.5	1.5	0.575361	0	0
			prmtr6456	1.5	1.5	1.5	1.15697	1.4372	1.5	1.5	0	1.05694	1.5	1.5	1.5	1.5	1.5	1.5	1.41978	1.5	1.5	1.5	0.905579	0	0.892046	0.801793	1.5	0	0.967048	1.5	1.5	1.41747	1.40905	1.5	1.5	0.949368
			prmtr27259	1.5	1.5	1.5	1.5	1.5	1.5	1.5	1.5	1.5	1.14397	1.5	1.16961	1.5	1.5	1.5	1.5	0	1.5	1.23974	1.5	0	0.892046	1.5	1.42906	1.5	0.967048	1.5	1.5	0.876236	0.87012	1.3046	1.5	1.5
			prmtr2338	1.5	1.5	1.5	1.5	1.5	1.5	1.5	1.5	1.5	1.5	1.5	1.5	1.5	1.5	1.5	1.5	1.5	1.5	1.5	1.5	1.5	1.5	1.5	1.5	1.5	1.5	0	0.829562	1.41747	1.40905	0.985573	1.15289	1.5
			prmtr8251	0	1.5	1.5	1.5	1.5	1.48264	1.30199	1.18163	1.5	1.5	1.09493	1.5	1.5	0	1.19012	1.5	0	1.28074	1.5	0	1.5	1.5	1.5	1.42906	1.5	0.967048	0.890311	1.35292	0.876236	0.87012	0.985573	0.688667	0
			prmtr24736	1.5	1.24239	1.5	1.5	1.4372	1.48264	1.5	1.5	1.5	1.5	1.5	1.16961	1.22046	1.5	1.5	1.5	1.5	1.5	1.23974	0	1.5	0	0.801793	1.5	1.5	0	0.890311	0	1.5	1.40905	0.985573	0	0.949368
			prmtr104487	1.5	1.5	1.5	1.5	1.5	1.48264	1.5	1.5	1.5	1.5	1.5	1.5	1.5	1.5	1.5	1.5	1.28928	1.5	1.5	0	1.5	1.5	1.5	1.42906	1.5	0.967048	1.5	1.35292	1.5	1.40905	1.5	1.5	0.949368
			prmtr52774	1.5	1.5	1.5	1.5	1.5	1.5	1.5	1.5	1.5	1.5	1.5	1.5	1.5	1.5	1.5	1.5	1.5	1.5	0	0	1.5	1.5	1.5	0	1.5	1.5	0.890311	0.829562	1.5	1.5	1.5	1.5	1.5
			prmtr44350	1.5	1.5	1.5	1.5	1.5	1.5	1.5	1.5	1.5	1.5	1.5	1.5	1.5	1.5	1.5	1.5	1.5	1.5	1.5	1.45764	1.5	1.5	1.5	1.5	1.5	1.5	1.5	1.5	1.5	1.5	1.5	1.5	1.5
			prmtr26657	1.49909	1.5	1.5	1.5	1.5	1.5	1.5	1.5	1.5	1.5	1.5	1.5	1.5	1.5	1.5	1.41978	1.5	1.5	1.5	1.5	0	0	1.5	1.5	1.5	1.5	0.890311	1.5	1.5	1.5	1.5	1.5	0
			prmtr13427	1.5	1.5	1.5	1.5	1.5	1.5	0.573922	1.5	1.5	1.5	1.5	1.16961	1.5	1.13102	1.5	1.5	1.5	1.5	1.5	1.45764	1.5	0	1.5	0	1.5	1.5	0	0	1.5	0	0	0	0
			prmtr10349	1.5	1.5	1.5	1.5	1.5	1.5	1.5	1.5	1.5	1.5	1.5	1.5	1.5	1.13102	1.5	0	1.5	1.28074	1.5	1.5	1.5	1.5	0	1.42906	1.5	1.5	0	1.35292	1.41747	0	0	0.688667	0.949368
			prmtr26492	1.5	1.5	1.5	1.5	1.5	1.5	1.5	1.5	1.5	1.5	1.5	1.5	1.5	1.5	1.5	1.5	1.5	1.5	1.5	1.45764	1.5	1.5	1.5	1.5	1.5	1.5	1.43678	1.5	1.5	1.5	1.5	1.5	1.5
			prmtr27941	1.5	1.5	1.5	1.5	1.5	1.5	1.5	1.5	1.5	1.5	1.5	1.5	1.5	1.5	1.5	1.5	1.5	1.5	1.5	1.5	1.5	0.892046	0.801793	1.5	1.5	1.5	1.5	1.5	1.41747	1.5	1.5	1.5	1.5
			prmtr9289	1.5	1.5	0	1.5	0.890619	1.5	1.5	1.18163	1.05694	1.14397	1.5	1.5	1.5	1.5	1.5	1.5	1.5	0	1.23974	0.905579	0	0	1.5	1.5	0.982589	0	0.890311	0.829562	0	0	0.575361	1.5	0.949368
			prmtr15278	1.49909	1.5	1.5	1.5	1.5	1.5	1.5	1.5	1.5	1.5	1.5	1.5	1.5	1.5	1.5	1.5	1.5	1.5	1.5	1.5	0	0	0	0.884679	1.5	1.5	1.5	0	1.5	0.87012	1.5	0	1.5
			prmtr34895	1.5	1.5	1.5	1.5	1.5	1.5	1.5	1.5	1.5	1.5	1.5	1.5	1.5	1.5	1.5	1.5	1.5	1.5	1.5	1.5	1.5	0	1.31414	1.5	1.5	1.5	1.5	1.5	1.5	1.40905	1.5	0.688667	1.5
			prmtr10701	1.49909	1.5	1.5	1.5	1.5	1.5	1.5	1.5	1.5	1.5	1.5	1.5	1.5	1.5	1.5	1.5	1.5	1.5	1.5	0.905579	1.123	1.5	1.31414	0.884679	1.5	1.5	1.5	0.829562	1.5	0	1.5	0.688667	0.949368
			prmtr45599	1.5	1.5	1.5	1.5	1.5	1.5	1.5	1.5	1.5	1.5	1.5	1.5	1.5	1.13102	1.5	1.5	1.5	1.28074	1.5	1.5	1.123	0.892046	1.5	0	1.5	0.967048	0.890311	1.5	0	1.40905	1.5	1.5	0
			prmtr58118	1.5	1.5	1.5	1.5	0.890619	1.5	0.983407	1.5	0	1.14397	1.5	1.5	1.5	1.5	1.5	1.5	1.5	0	1.5	1.5	0	0	1.5	1.5	1.5	1.5	1.5	1.35292	0	0.87012	0.985573	0.688667	1.5
			prmtr44157	1.5	1.5	1.5	1.5	1.5	1.5	1.5	1.5	1.5	1.5	1.5	1.5	1.5	1.5	0	1.41978	1.5	1.5	1.23974	0	1.5	1.5	0.801793	1.42906	1.5	0.967048	1.5	1.5	1.5	0	1.5	1.15289	1.5
			prmtr46733	1.5	1.5	1.5	1.15697	1.5	1.5	1.5	1.5	1.5	1.14397	1.09493	1.5	1.5	1.5	1.5	1.5	1.5	0	1.23974	1.5	0	1.5	1.31414	1.5	1.5	0.967048	1.43678	0.829562	0.876236	0	0.985573	1.15289	0
			prmtr56285	1.5	1.5	1.5	1.5	1.5	1.5	1.5	1.5	1.05694	1.5	1.5	1.5	1.5	1.5	1.5	1.5	1.5	1.5	1.5	1.5	1.5	1.5	1.5	1.5	1.5	0.967048	1.5	1.5	1.5	1.5	1.5	0.688667	0
			prmtr41871	1.5	1.5	1.5	1.5	1.5	1.5	1.5	1.5	1.5	1.5	1.5	1.5	1.5	1.5	1.5	1.5	1.5	1.5	1.5	1.5	1.123	1.5	1.5	1.5	1.5	1.5	1.5	1.5	1.5	1.5	1.5	1.15289	1.5
			prmtr34516	1.5	1.5	1.5	1.5	1.5	1.13514	1.5	1.18163	1.5	1.5	1.5	1.5	1.5	0	0	1.5	1.5	1.5	1.5	1.45764	1.123	0	0.801793	0	1.5	1.5	0.890311	1.5	1.5	1.40905	0.985573	1.5	1.5
			prmtr42875	1.5	1.5	1.5	1.5	1.5	1.5	1.5	1.5	1.5	1.5	1.5	1.5	1.5	1.5	1.5	1.5	1.5	1.5	1.5	0.905579	1.5	1.43915	1.5	1.5	0.982589	1.5	1.5	1.5	1.5	1.5	1.5	1.5	1.5
			prmtr66134	1.5	1.5	1.5	1.5	1.5	1.5	1.5	1.5	1.5	1.5	1.5	1.5	1.5	1.5	1.5	1.5	1.5	1.5	1.5	1.5	1.5	1.5	1.5	1.5	1.5	1.5	1.5	1.5	1.5	1.5	1.5	1.5	1.5
			prmtr60431	1.5	1.5	1.5	1.5	1.5	1.5	1.5	1.5	1.5	1.5	1.5	1.5	1.5	1.5	1.5	1.5	1.5	1.5	1.5	0	1.5	0.892046	0	0.884679	1.5	1.5	0	1.5	1.5	1.5	1.5	1.5	1.5
			prmtr18381	1.5	1.5	1.5	1.5	1.5	1.5	1.5	1.5	1.5	1.5	1.5	1.5	1.5	1.5	1.5	1.5	1.5	1.5	1.5	1.45764	1.5	1.5	1.5	1.5	0.982589	1.5	1.5	1.5	1.5	1.5	1.5	1.5	1.5
			prmtr5170	1.5	1.5	1.5	1.5	1.5	1.5	1.5	1.5	1.5	1.5	1.5	1.5	1.5	0	0	1.5	0	1.5	1.5	0.905579	1.5	1.5	1.5	0	0	1.5	1.5	0.829562	1.41747	0	0	1.5	1.5
			prmtr7585	1.5	1.5	1.5	1.5	1.5	1.5	1.5	1.5	1.5	1.5	1.5	1.5	1.5	1.5	1.5	1.5	1.5	1.5	1.5	0.905579	1.5	1.5	1.5	1.5	1.5	1.5	1.5	1.5	1.5	1.5	1.5	1.5	1.5
			prmtr26576	1.5	1.5	1.5	1.5	1.5	1.5	1.5	1.5	1.5	1.5	1.5	1.5	1.5	1.5	1.5	1.5	1.5	1.5	1.5	1.45764	1.123	1.43915	1.31414	0.884679	1.5	1.5	1.5	1.5	1.5	1.5	1.5	0	1.5
			prmtr15798	1.5	1.5	1.5	1.5	1.5	1.5	1.5	1.5	1.5	1.5	1.5	1.5	1.5	1.5	1.5	1.5	1.5	1.5	1.5	0.905579	1.5	1.5	1.5	1.42906	1.5	1.5	1.5	1.5	1.5	0.87012	1.5	1.5	1.5
			prmtr25750	1.5	1.5	1.5	1.5	1.5	1.5	1.5	1.5	1.5	1.5	1.5	1.16961	1.5	1.5	1.5	1.41978	1.5	1.5	1.5	1.5	1.5	1.43915	0.801793	0	0.982589	0.967048	1.43678	1.5	1.5	1.5	1.3046	1.5	1.5
			prmtr46844	1.5	1.5	1.5	1.5	1.5	1.5	1.5	1.5	1.5	1.5	1.5	1.5	1.5	1.5	1.5	1.5	1.5	1.5	1.5	1.45764	1.5	1.5	1.5	1.5	1.5	1.5	1.5	1.5	1.5	1.5	1.5	1.5	1.5
			prmtr52832	1.5	1.5	1.5	1.5	1.5	1.5	1.5	1.5	1.5	1.5	1.5	1.5	1.5	1.5	1.5	1.5	1.5	1.5	1.5	1.45764	1.5	1.5	1.31414	1.42906	1.5	1.5	1.5	1.5	1.5	1.5	1.5	1.5	1.5
			prmtr3190	1.5	1.5	1.5	1.5	1.5	1.5	1.5	1.5	1.5	1.5	1.5	1.5	1.5	1.5	1.5	1.5	1.5	1.5	1.5	1.5	1.5	0.892046	1.5	1.5	1.5	1.5	1.5	1.5	1.5	0.87012	1.5	1.5	1.5
			prmtr6667	1.5	1.5	1.5	1.5	1.5	1.5	1.5	1.5	1.5	1.5	1.5	1.5	1.5	1.5	1.5	1.5	1.5	1.5	1.5	1.5	1.5	1.5	0	1.5	1.5	1.5	1.5	1.5	1.5	1.5	1.3046	1.5	1.5
			prmtr34665	1.5	1.5	1.5	1.5	1.5	1.5	1.5	1.5	1.5	1.5	1.5	1.5	1.5	1.5	1.5	1.5	1.5	1.5	1.5	1.45764	1.5	1.5	1.5	1.5	1.5	1.5	1.5	0.829562	1.5	1.40905	0.985573	0.688667	1.5
			prmtr32440	1.49909	1.5	1.5	0	1.5	1.5	1.5	1.18163	1.5	1.5	1.5	1.5	1.5	1.13102	1.19012	1.5	1.28928	0	1.5	0.905579	0	1.43915	0	0	0	1.5	1.5	1.35292	1.41747	0	0.985573	1.15289	0.949368
			prmtr9467	1.5	1.5	0	1.5	1.5	1.5	1.5	1.5	1.5	1.5	1.5	1.5	1.5	1.5	1.5	1.5	1.28928	1.5	1.23974	0	1.5	0.892046	1.31414	1.5	1.5	1.5	1.5	1.5	1.5	1.5	1.5	1.5	1.5
			prmtr19133	0	1.5	1.5	1.15697	1.5	0	1.5	1.5	1.5	1.5	1.09493	1.16961	1.5	1.5	1.5	1.5	1.5	0	1.23974	1.45764	0	1.43915	0.801793	0.884679	1.5	0.967048	0.890311	1.5	1.41747	0	1.5	0.688667	0
			prmtr40548	1.5	1.5	1.5	1.5	1.5	1.5	1.5	1.5	1.5	1.5	1.5	1.5	1.5	1.5	1.5	1.5	1.5	1.5	1.5	0.905579	1.5	1.43915	1.5	1.5	1.5	1.5	1.5	1.5	1.5	1.5	1.5	1.5	1.5
			prmtr37640	1.5	1.5	1.5	1.5	1.5	1.5	1.5	1.5	1.5	1.5	1.5	1.5	1.5	1.5	1.5	1.5	1.5	1.5	1.5	1.5	1.5	1.5	1.5	1.5	1.5	1.5	1.5	1.5	1.5	1.5	1.5	1.5	1.5
			prmtr21074	1.5	1.5	1.5	1.5	1.5	1.5	1.5	1.5	1.5	1.5	1.5	1.5	1.5	1.5	1.5	1.5	1.5	1.5	1.5	1.5	1.5	1.5	1.5	0	1.5	1.5	1.5	1.5	1.5	0.87012	1.5	0	1.5
			prmtr22337	1.5	1.5	1.5	1.5	1.5	1.5	1.5	1.5	1.5	1.5	1.5	1.5	1.5	1.5	1.5	1.5	1.5	1.5	1.5	1.5	1.5	0.892046	0.801793	1.5	1.5	1.5	1.5	1.5	1.5	1.5	1.5	1.15289	1.5
			prmtr27116	1.5	1.5	1.5	1.5	1.5	1.5	1.5	1.5	1.5	1.5	1.5	1.5	1.5	1.5	1.5	1.5	1.5	1.5	1.5	1.5	1.5	1.5	0	1.5	1.5	1.5	1.5	1.5	1.5	0	1.5	1.5	1.5
			prmtr44419	1.5	1.5	1.5	1.5	1.5	1.5	1.5	1.5	1.5	1.5	1.5	1.5	1.5	1.5	1.5	1.5	1.5	1.5	1.23974	1.45764	1.5	1.5	1.5	1.5	1.5	1.5	1.5	1.5	1.5	1.5	1.5	1.5	1.5
			prmtr45636	1.5	1.5	1.5	1.5	1.5	1.5	1.5	1.5	1.5	1.5	1.5	1.5	1.5	1.5	1.5	1.5	0	1.5	1.5	1.5	1.5	1.5	0	1.5	1.5	1.5	1.5	0.829562	1.5	1.5	1.5	1.5	1.5
			prmtr111875	1.5	1.5	1.31256	1.15697	1.5	1.48264	1.5	1.5	1.5	1.5	1.5	1.5	1.5	1.5	1.5	1.5	1.28928	0	1.5	0.905579	0	1.5	0.801793	0	0.982589	0.967048	0.890311	1.5	0.876236	1.5	1.5	0.688667	0
			prmtr21130	1.49909	1.5	1.5	1.5	1.5	1.5	1.5	1.5	1.5	1.5	1.5	1.5	1.5	1.5	1.5	1.5	1.5	1.5	1.5	1.45764	1.123	1.5	1.5	1.42906	0.982589	1.5	1.5	1.5	1.5	1.40905	1.5	1.5	1.5
			prmtr53764	1.5	1.5	1.5	1.5	1.5	1.5	1.5	1.5	1.5	1.5	1.5	1.5	1.5	1.5	1.5	1.5	1.5	1.5	1.5	1.5	1.5	1.5	1.5	1.5	1.5	1.5	1.43678	1.5	1.5	1.5	1.5	1.5	1.5
			prmtr61612	1.49909	1.24239	1.31256	1.5	1.5	1.5	1.5	1.5	0	1.14397	1.09493	1.5	1.22046	1.5	1.5	1.41978	1.28928	1.5	1.5	0	0	0.892046	0.801793	0.884679	0	1.5	1.43678	1.35292	1.5	0	1.5	1.5	1.5
			prmtr44141	1.5	1.5	1.5	1.5	1.5	1.5	1.5	1.5	1.5	1.5	1.5	1.5	1.5	1.5	1.5	1.5	1.5	1.5	1.5	0.905579	1.5	1.5	1.5	1.5	1.5	1.5	1.5	1.5	1.5	1.5	1.5	1.5	1.5
			prmtr16569	1.5	1.5	1.5	1.5	1.5	1.5	1.5	1.5	1.5	1.5	1.5	1.5	1.5	1.5	1.5	1.5	1.5	1.5	1.5	1.45764	0	0.892046	1.5	1.5	1.5	1.5	1.5	1.5	1.5	1.5	1.5	1.5	1.5
			prmtr4807	1.5	1.5	1.5	1.5	1.5	1.5	1.5	1.5	1.5	1.5	1.5	1.5	1.5	1.5	1.5	1.5	1.5	1.5	1.5	0	1.5	1.5	1.5	1.5	1.5	1.5	1.5	1.5	1.5	0.87012	1.3046	1.15289	1.5
			prmtr34898	1.5	1.5	1.5	1.5	1.5	1.5	1.5	1.5	1.5	1.5	1.5	1.5	1.5	1.5	1.5	1.5	1.5	1.5	1.5	1.5	1.5	1.5	1.5	1.5	1.5	1.5	1.5	1.5	1.5	1.40905	1.5	0.688667	1.5
			prmtr38304	1.5	1.5	1.5	1.5	1.5	1.5	1.5	1.5	1.5	1.5	1.5	1.5	1.5	1.5	1.5	1.5	1.5	1.5	1.5	0.905579	1.5	0	1.5	1.5	1.5	1.5	1.5	1.5	1.5	1.40905	1.5	1.5	1.5
			prmtr29535	1.5	1.24239	1.5	1.5	1.5	1.5	1.5	1.5	1.5	1.5	1.5	1.5	1.5	1.5	1.5	1.5	1.5	1.5	1.5	0	1.5	0	1.5	1.5	1.5	1.5	1.5	1.5	1.5	1.5	1.5	1.15289	1.5
			prmtr44496	1.5	1.5	1.5	1.5	1.5	1.5	1.5	1.5	1.5	1.5	1.5	1.5	1.5	1.5	1.5	1.41978	1.5	1.5	1.5	1.5	1.5	1.5	1.5	1.42906	1.5	1.5	1.5	1.5	1.5	1.5	1.5	1.5	1.5
			prmtr54792	1.49909	1.5	1.31256	1.5	1.5	1.5	1.5	1.5	1.5	1.5	1.5	1.5	1.5	1.5	1.5	1.41978	1.5	1.28074	1.5	1.5	1.123	1.5	0	0.884679	1.5	1.5	0.890311	1.5	1.5	0.87012	0.985573	1.15289	1.5
			prmtr63339	1.5	1.5	1.5	1.15697	1.4372	1.5	1.5	1.5	1.5	1.5	1.5	1.5	1.5	1.5	1.5	1.5	1.28928	1.28074	1.5	1.5	0	1.5	1.5	0	0.982589	0.967048	1.5	0	0.876236	0.87012	1.5	1.5	1.5
			prmtr6040	1.49909	1.5	1.5	1.5	1.5	1.5	1.5	1.18163	1.5	1.5	1.5	1.5	1.5	1.5	1.5	0	1.5	1.5	1.5	1.5	1.123	1.5	1.5	0	0.982589	1.5	1.5	1.35292	1.41747	1.5	1.3046	0	1.5
			prmtr33728	1.5	1.5	1.5	1.15697	1.5	1.5	1.5	1.5	1.5	1.5	1.09493	1.5	1.5	1.5	1.5	1.5	1.5	1.28074	1.5	0.905579	1.5	1.43915	1.5	1.5	1.5	1.5	1.5	0.829562	0	0	1.5	0.688667	1.5
			prmtr15040	1.5	1.5	1.5	1.5	1.5	1.5	1.5	1.5	1.5	1.5	1.5	1.5	1.5	1.5	1.5	1.5	1.5	1.5	1.23974	1.5	1.5	1.43915	1.5	0.884679	1.5	1.5	0	1.5	1.5	1.5	1.5	1.15289	0.949368
			prmtr47736	1.5	1.5	1.5	1.5	1.5	1.5	1.5	1.5	1.5	1.5	1.5	1.5	1.5	1.5	1.5	1.5	1.5	1.5	1.5	0	1.5	1.5	1.5	1.5	1.5	1.5	1.5	1.5	1.5	1.5	1.5	1.5	1.5
			prmtr33079	1.5	1.5	1.5	1.5	1.5	1.13514	1.30199	1.5	1.5	1.5	1.5	1.16961	1.5	0	1.19012	1.5	1.5	1.5	1.5	0.905579	0	0.892046	1.5	0.884679	1.5	1.5	1.43678	1.5	1.41747	0.87012	1.5	1.5	0
			prmtr6662	1.5	1.5	1.5	1.5	1.5	1.5	1.5	1.5	1.5	1.5	1.5	1.16961	1.5	1.5	1.5	1.41978	1.5	1.5	1.5	0	1.5	0	1.5	1.5	0.982589	1.5	1.43678	1.5	0.876236	0.87012	1.5	0	1.5
			prmtr38698	1.5	1.5	1.5	0	0.890619	1.5	1.30199	1.18163	1.5	1.5	1.09493	1.5	0	1.5	1.5	1.5	1.5	1.5	1.5	1.5	0	1.43915	1.31414	0	0.982589	0.967048	1.43678	1.5	1.5	1.5	1.5	1.5	0.949368
			prmtr58357	1.5	1.5	1.5	1.5	1.5	1.5	1.5	1.5	1.5	1.5	1.5	1.5	1.5	1.5	1.5	1.5	1.5	1.5	1.5	1.5	1.5	1.43915	1.5	1.5	1.5	0	0.890311	1.5	1.5	1.5	1.5	1.5	1.5
			prmtr5343	1.5	1.5	1.5	1.5	1.5	1.5	1.5	1.5	1.5	1.5	1.5	1.5	0	1.5	1.5	1.41978	1.5	1.5	1.5	0	1.5	1.43915	1.5	0	1.5	1.5	1.43678	1.35292	0	1.40905	1.5	1.5	1.5
			prmtr17583	1.5	1.5	1.5	1.5	1.5	1.5	1.5	1.5	1.5	1.5	1.5	1.5	1.5	1.5	1.5	1.5	1.5	1.5	1.5	1.5	1.5	1.5	1.5	1.5	1.5	1.5	1.5	1.5	1.5	1.5	1.5	1.5	1.5
			prmtr69470	1.5	1.5	1.5	1.5	1.5	1.5	1.5	1.5	1.5	1.5	1.5	1.5	1.5	1.5	1.5	1.5	1.5	1.5	1.5	0	1.5	1.43915	1.5	1.42906	0.982589	1.5	1.43678	1.5	1.5	1.5	1.5	1.5	1.5
			prmtr45841	1.5	1.5	1.5	1.5	1.4372	1.5	1.5	1.5	1.5	1.5	1.5	1.5	1.5	1.5	1.5	1.5	1.5	1.5	1.5	1.45764	1.5	0.892046	0.801793	1.5	1.5	1.5	1.5	1.5	1.5	1.40905	1.5	1.5	1.5
			prmtr6703	1.5	1.5	1.5	1.5	1.5	1.5	1.5	1.5	1.5	1.5	1.5	1.5	1.5	1.5	1.5	1.5	1.5	1.5	1.5	1.5	1.5	1.5	1.5	1.5	1.5	1.5	1.5	1.5	1.5	1.5	1.5	1.5	1.5
			prmtr15325	1.5	1.5	1.5	1.15697	1.5	1.48264	1.5	1.5	1.5	1.5	1.5	1.16961	1.22046	1.13102	1.19012	1.5	1.5	1.5	1.5	1.5	1.5	1.5	1.5	0	1.5	1.5	0	0.829562	0	0.87012	1.5	0	1.5
			prmtr63366	1.5	1.5	1.5	1.5	1.5	1.5	1.5	1.5	1.5	1.5	1.5	1.5	1.5	1.5	1.5	1.5	1.5	1.5	1.5	1.5	1.5	1.5	1.5	1.5	1.5	1.5	1.5	1.5	1.5	1.5	1.5	1.5	1.5
			prmtr59100	1.5	1.5	1.5	1.5	1.5	1.5	1.5	1.5	1.5	1.5	1.5	1.5	1.5	1.5	1.5	1.5	1.5	1.5	1.5	1.5	1.5	1.5	1.5	1.5	1.5	1.5	1.5	1.5	1.5	1.5	1.5	1.5	1.5
			prmtr4896	1.5	1.5	1.5	1.5	1.5	1.5	1.5	1.5	1.5	1.5	1.5	1.5	1.5	1.5	1.5	1.5	1.5	1.5	1.5	1.5	1.5	1.5	1.5	1.5	1.5	1.5	1.5	1.5	1.5	1.5	1.5	1.5	1.5
			prmtr40901	1.5	1.5	1.5	1.5	1.5	1.5	1.5	1.5	1.5	1.5	1.5	1.5	1.5	1.5	1.5	1.5	1.5	1.5	1.23974	1.5	1.5	0.892046	1.5	1.5	1.5	1.5	1.5	1.5	1.5	0	0.575361	1.5	1.5
			prmtr8956	1.5	1.24239	1.5	1.5	1.4372	1.5	1.5	1.5	1.5	1.5	1.5	1.16961	1.5	1.5	1.5	1.5	1.5	1.5	1.5	0	0	0.892046	1.31414	1.5	1.5	1.5	1.5	1.5	0.876236	1.5	1.5	1.5	0.949368
			prmtr35323	1.5	1.5	1.5	1.5	1.5	1.5	1.5	1.5	1.5	1.5	1.5	1.5	1.5	1.5	1.5	1.5	1.5	1.5	1.5	1.5	1.5	1.43915	1.5	1.5	1.5	1.5	1.5	1.5	1.5	1.5	1.5	1.5	1.5
			prmtr48423	1.5	1.5	1.5	1.5	1.5	1.5	1.5	1.5	1.5	1.5	1.5	1.5	1.5	1.5	1.5	1.5	0	1.5	1.5	1.5	1.5	1.5	1.5	0	1.5	1.5	1.5	1.35292	1.5	1.5	1.3046	1.15289	1.5
			prmtr48107	1.5	1.5	1.5	1.5	1.5	1.5	1.5	1.5	1.5	1.5	1.5	1.16961	1.5	1.5	1.5	1.5	1.5	1.5	1.5	0.905579	1.5	1.43915	1.5	1.5	1.5	1.5	1.5	1.35292	1.5	1.5	1.5	1.15289	1.5
			prmtr2540	1.49909	1.24239	1.5	1.5	1.5	1.5	0.573922	1.5	1.05694	1.5	1.5	1.16961	1.22046	1.5	1.5	1.41978	1.5	1.5	1.5	1.45764	1.5	1.5	0.801793	0.884679	0.982589	0	1.5	1.35292	1.5	1.40905	1.5	1.5	0
			prmtr32820	1.5	1.5	1.5	1.5	1.5	1.5	1.5	1.5	1.5	1.5	1.5	1.5	1.5	1.5	1.5	1.5	1.5	1.5	1.5	1.5	1.5	1.43915	1.5	1.5	1.5	1.5	1.5	1.5	1.41747	1.5	1.5	1.5	1.5
			prmtr59191	1.5	1.5	1.5	1.5	1.5	1.5	1.5	1.5	1.5	1.5	1.5	1.5	1.5	1.5	1.5	1.41978	1.5	1.5	1.5	1.5	1.5	1.5	1.31414	0	1.5	1.5	1.5	1.5	1.5	1.5	1.5	1.5	1.5
			prmtr11282	1.5	1.5	1.5	1.5	1.5	1.5	1.5	1.5	1.5	1.5	1.5	1.5	1.5	1.5	1.5	1.5	1.5	1.5	1.5	1.5	1.5	1.5	1.5	1.5	1.5	1.5	1.5	1.5	1.5	1.5	1.5	1.5	1.5
			prmtr30520	1.49909	1.5	1.5	1.5	1.5	1.5	1.5	1.5	1.5	1.5	1.5	1.5	1.5	1.5	1.5	1.5	1.5	1.5	1.5	0.905579	1.5	1.5	1.5	1.5	1.5	1.5	1.5	0.829562	1.5	0.87012	1.5	1.5	1.5
			prmtr15015	1.5	1.5	1.5	1.5	1.5	1.5	1.5	1.5	1.5	1.5	1.5	1.5	1.5	1.5	1.5	1.41978	1.28928	1.5	1.5	1.5	0	0.892046	1.5	0.884679	1.5	1.5	1.43678	1.5	1.5	1.5	1.5	1.5	1.5
			prmtr30582	1.5	1.5	1.5	1.5	1.5	1.5	1.5	1.5	1.5	1.5	1.5	1.5	1.5	1.5	1.5	1.5	1.28928	1.5	1.5	0	1.5	1.5	1.5	1.5	1.5	1.5	1.43678	1.5	1.5	1.5	1.5	1.5	1.5
			prmtr7931	1.5	1.5	1.5	1.5	1.5	1.5	1.5	1.5	1.5	1.5	1.5	1.5	1.5	1.5	1.5	1.5	1.5	1.5	1.5	1.5	1.5	1.5	1.5	1.5	1.5	1.5	1.5	1.5	1.5	1.5	1.5	1.5	1.5
			prmtr25125	1.5	1.5	1.5	1.5	1.5	1.5	1.5	1.5	1.5	1.5	1.5	1.5	1.5	1.5	1.5	1.5	1.5	1.5	1.5	1.5	1.5	1.5	1.5	1.5	1.5	1.5	1.5	1.5	1.5	1.5	1.5	1.5	1.5
			prmtr64257	1.5	1.5	1.5	1.5	1.5	1.5	1.5	1.5	1.5	1.5	1.5	1.5	1.5	1.5	1.5	1.5	1.5	1.5	1.5	1.5	0	1.43915	1.5	1.5	1.5	1.5	1.5	1.5	1.5	1.5	1.5	1.5	1.5
			prmtr79802	1.5	1.5	1.5	0	1.5	1.5	1.5	1.5	1.5	1.5	1.5	1.5	1.5	1.5	1.5	1.5	1.5	1.5	1.5	1.5	1.5	0	1.5	1.5	1.5	1.5	1.43678	0.829562	1.5	1.5	1.5	1.5	1.5
			prmtr14140	1.5	1.5	1.5	1.5	1.5	1.5	1.5	1.5	1.5	1.5	1.5	1.5	1.5	1.5	1.5	1.5	1.5	1.5	1.5	1.5	1.5	1.5	1.5	1.5	1.5	1.5	1.5	1.5	1.5	0.87012	1.5	1.5	1.5
			prmtr231	1.5	1.24239	0	1.5	1.4372	1.5	1.5	1.5	1.5	1.14397	1.5	1.5	1.5	1.5	1.5	1.5	1.5	1.5	1.23974	0.905579	0	1.5	1.5	1.5	0.982589	0	1.5	1.35292	1.5	0	1.5	1.5	0
			prmtr56249	1.5	1.5	1.5	1.5	1.5	1.5	1.5	1.5	1.5	1.5	1.5	1.5	1.5	1.5	1.5	1.5	1.5	1.5	1.5	1.5	1.5	1.5	1.5	1.5	1.5	1.5	1.5	1.5	1.5	1.5	1.5	1.5	1.5
			prmtr26000	1.5	1.5	1.5	1.5	1.5	1.5	1.5	1.5	1.5	1.5	1.5	1.5	1.5	1.5	1.5	1.5	1.5	1.5	1.5	1.5	1.5	0	0.801793	1.5	1.5	1.5	0.890311	1.5	1.5	1.5	0.985573	1.5	0.949368
			prmtr50014	1.5	1.5	0	1.5	1.4372	1.5	1.5	1.5	1.5	1.5	1.5	1.5	1.5	1.5	1.5	1.5	1.28928	1.5	1.23974	1.5	0	1.5	1.5	0.884679	1.5	0.967048	1.5	0.829562	0.876236	1.5	0.985573	1.5	1.5
			prmtr65021	1.5	1.5	1.5	1.5	1.5	1.5	1.5	1.5	1.5	1.5	1.5	1.5	1.5	1.5	1.5	1.5	1.5	1.5	1.5	1.5	1.5	0.892046	1.5	1.5	1.5	1.5	1.5	1.5	1.5	1.5	1.5	1.5	1.5
			prmtr38846	1.5	1.5	1.5	1.5	1.5	1.5	1.5	1.5	1.5	1.5	1.5	1.5	1.5	1.5	1.5	1.5	1.5	1.5	1.5	1.45764	1.5	1.5	1.5	1.5	1.5	1.5	1.5	1.5	1.5	1.5	1.5	1.5	1.5
			prmtr48507	1.5	1.5	1.5	1.5	1.5	1.5	1.5	1.5	1.5	1.5	1.5	1.5	1.5	1.5	1.5	1.5	1.5	1.5	1.5	1.5	1.5	1.5	1.5	1.5	1.5	1.5	1.5	1.5	1.5	1.5	1.5	1.5	1.5
			prmtr58261	1.5	1.5	1.5	1.5	1.5	1.5	1.5	1.5	1.5	1.5	1.5	1.5	1.5	1.5	1.5	1.5	1.5	1.5	1.5	1.5	1.123	1.5	1.31414	0	1.5	1.5	0	1.5	1.5	1.5	1.5	1.5	1.5
			prmtr35124	1.5	1.5	0	1.5	1.5	1.5	1.5	1.5	1.05694	1.5	1.5	1.16961	1.5	1.5	1.5	1.5	1.5	1.28074	1.5	1.5	1.123	0	1.31414	1.42906	1.5	1.5	1.5	0	1.41747	0	1.5	1.5	1.5
			prmtr37647	1.5	1.5	1.5	1.5	1.5	1.5	1.5	1.5	1.5	1.5	1.5	1.5	1.5	1.5	1.5	1.5	1.5	1.5	1.5	0.905579	1.5	1.5	1.5	1.5	1.5	1.5	1.5	1.5	1.5	1.5	1.5	1.5	1.5
			prmtr73769	1.5	1.5	1.5	1.5	1.5	1.5	1.5	1.5	1.5	1.5	1.5	1.5	1.5	1.5	1.5	1.5	1.5	1.5	1.5	1.45764	1.5	1.5	1.5	1.5	1.5	1.5	1.5	1.5	1.5	0	1.5	1.5	1.5
			prmtr31288	1.5	1.5	1.5	1.5	1.5	1.5	1.5	1.5	1.5	1.5	1.5	1.5	1.5	1.5	1.5	1.5	1.5	1.5	1.5	1.5	1.5	1.5	1.5	1.5	1.5	1.5	1.5	1.5	1.5	1.5	1.5	1.5	1.5
			prmtr27323	1.5	1.5	1.5	1.5	1.5	1.5	1.5	1.5	1.5	1.5	1.5	1.5	1.5	1.5	1.5	1.5	1.5	1.5	1.5	1.45764	1.5	1.5	1.31414	1.5	1.5	1.5	1.5	1.5	1.5	1.40905	1.5	1.5	1.5
			prmtr48870	1.5	1.5	1.5	1.5	1.5	1.5	1.5	1.5	1.5	1.5	1.5	1.5	1.5	1.5	1.5	1.5	1.5	1.5	1.5	1.5	1.5	1.5	1.5	1.5	1.5	1.5	0.890311	0	1.5	1.5	1.5	1.5	1.5
			prmtr59469	1.5	1.5	1.5	1.5	1.5	1.5	1.5	1.5	1.5	1.5	1.5	1.5	1.5	1.5	1.5	1.41978	1.5	1.5	1.5	1.5	1.123	0	1.5	0.884679	0.982589	1.5	1.5	1.5	1.5	0	1.5	1.5	1.5
			prmtr1611	1.5	1.5	1.5	1.5	1.5	1.5	1.5	1.5	1.5	1.5	1.5	1.5	1.5	1.5	1.5	1.5	1.5	1.5	1.5	1.5	1.5	1.5	1.5	1.5	1.5	1.5	1.5	1.5	1.5	1.5	1.5	1.5	1.5
			prmtr63751	1.5	1.5	1.5	1.5	1.5	1.5	1.5	1.5	1.5	1.5	1.5	1.5	1.5	1.5	1.19012	1.41978	1.5	1.28074	1.5	0.905579	1.5	0	0.801793	0.884679	1.5	1.5	1.43678	1.5	1.5	0	1.5	1.15289	0.949368
			prmtr65119	1.5	1.5	1.5	1.5	1.5	1.5	1.5	1.5	1.5	1.5	1.5	1.5	1.5	1.13102	1.5	1.5	1.5	1.5	1.5	1.5	0	0.892046	1.5	0.884679	0.982589	1.5	1.5	1.5	1.5	1.5	1.5	1.5	1.5
			prmtr21131	1.5	1.5	1.5	1.5	1.5	1.5	1.5	1.5	1.5	1.5	1.5	1.5	1.5	1.5	1.5	1.5	1.5	1.5	1.5	1.45764	1.5	0.892046	1.5	1.5	1.5	1.5	1.5	1.5	1.5	1.40905	1.5	1.5	1.5
			prmtr64004	1.5	1.5	1.5	1.5	1.5	1.5	1.5	1.5	1.5	1.5	1.5	1.5	1.5	1.5	1.5	1.5	1.5	1.5	1.5	1.5	1.5	1.5	1.5	1.5	1.5	1.5	1.5	1.5	1.5	1.5	1.5	1.5	1.5
			prmtr39240	1.5	1.5	1.31256	1.5	1.5	1.5	1.5	1.5	1.5	1.5	1.5	1.5	1.5	1.5	1.5	1.5	1.5	1.5	1.5	1.45764	1.5	1.5	1.5	1.5	1.5	1.5	1.5	0	1.5	0.87012	1.5	0	1.5
			prmtr32653	1.5	1.5	1.5	1.5	1.5	1.5	1.5	1.5	1.5	1.5	1.5	1.5	1.5	1.5	1.5	1.5	1.5	1.5	1.5	0.905579	1.5	1.5	1.5	1.5	1.5	1.5	1.5	1.5	1.5	1.5	1.5	1.5	1.5
			prmtr38891	1.5	1.5	1.5	1.5	1.5	1.5	1.5	1.5	1.5	1.5	1.5	1.5	1.5	1.13102	1.5	1.5	1.5	1.5	1.23974	0.905579	0	1.5	1.5	1.5	0.982589	1.5	1.5	1.5	1.5	1.5	1.5	1.5	0.949368
			prmtr57805	1.5	1.5	1.5	1.5	1.5	1.5	1.5	1.5	1.5	1.5	1.5	1.5	1.5	1.5	1.5	1.5	1.5	1.5	1.5	1.5	1.5	0	1.5	1.5	1.5	1.5	1.5	1.5	1.5	1.5	1.5	1.5	1.5
			prmtr12582	1.5	1.5	1.5	1.5	1.5	1.5	1.5	1.5	1.5	1.5	1.5	1.5	1.5	1.5	1.5	1.5	1.5	1.5	1.5	1.45764	1.5	0.892046	1.5	1.42906	1.5	1.5	1.5	1.5	1.5	1.5	1.5	1.5	1.5
			prmtr61497	1.5	1.5	1.5	1.5	1.5	1.5	1.5	1.18163	1.5	1.5	1.5	1.5	1.5	1.5	1.5	1.5	1.28928	1.5	1.5	1.5	1.123	0.892046	0.801793	0.884679	0	1.5	1.5	1.5	1.5	1.40905	1.5	0	1.5
			prmtr17853	1.5	1.5	1.5	1.5	1.4372	1.5	1.5	1.5	1.5	1.5	1.5	1.5	1.5	1.5	1.5	1.5	0	1.5	1.5	1.45764	1.5	1.5	1.5	1.5	1.5	0.967048	1.5	1.5	1.5	1.5	1.5	1.5	1.5
			prmtr36564	1.5	1.5	1.5	1.5	1.5	1.5	1.5	1.5	1.5	1.5	1.5	1.5	1.5	1.5	1.5	1.5	1.5	1.5	1.5	1.5	1.5	1.5	1.5	1.5	1.5	1.5	1.5	1.5	1.5	1.5	1.5	1.5	1.5
			prmtr63095	1.5	1.5	1.31256	1.5	1.5	1.5	1.5	1.5	1.5	1.5	1.5	1.5	1.5	1.5	1.5	1.5	1.5	1.5	1.5	1.5	1.5	1.5	1.5	1.5	1.5	1.5	1.5	1.5	1.5	1.5	1.5	1.5	1.5
			prmtr34128	1.5	1.5	1.5	1.5	1.5	1.5	1.5	1.5	1.5	1.5	1.5	1.5	1.5	1.5	1.5	1.5	1.5	1.5	1.5	1.5	1.5	1.5	1.5	1.5	0	1.5	1.5	1.5	1.5	1.5	1.5	1.5	1.5
			prmtr60275	1.5	1.5	1.5	1.5	1.5	1.5	1.5	1.5	1.5	1.5	1.5	1.5	1.5	1.5	1.5	1.5	1.5	1.5	1.5	1.5	1.5	1.5	1.5	1.5	1.5	1.5	1.5	1.5	1.5	1.5	1.5	1.5	1.5
			prmtr34191	1.5	1.5	1.5	1.5	1.5	1.5	1.5	1.5	1.5	1.5	1.5	1.5	1.5	1.5	1.5	1.5	1.5	1.5	1.5	0.905579	1.5	1.5	1.5	1.5	1.5	1.5	1.5	1.5	1.5	1.5	1.5	1.5	1.5
			prmtr44104	1.5	1.5	1.5	1.5	1.5	1.5	1.5	1.5	1.5	1.5	1.5	1.5	1.5	1.5	1.5	1.5	1.5	1.5	1.5	1.5	1.5	0	1.5	1.5	1.5	1.5	1.5	1.35292	1.5	1.5	1.5	1.5	1.5
			prmtr66417	1.5	1.5	1.5	1.5	1.5	1.5	1.5	1.5	1.5	1.5	1.5	1.5	1.5	1.5	1.5	1.5	1.5	1.5	1.5	1.5	1.123	1.5	1.31414	1.5	1.5	0.967048	1.5	1.5	1.5	1.5	1.5	1.5	1.5
			prmtr31078	1.5	1.5	1.5	1.5	1.5	1.5	1.5	1.5	1.5	1.5	1.5	1.5	1.5	1.5	1.5	1.5	1.5	1.5	1.5	1.5	1.5	0	1.5	1.5	1.5	1.5	1.5	1.5	1.5	1.5	1.5	1.5	0.949368
			prmtr4808	1.5	1.5	1.5	1.5	1.5	1.5	1.5	1.5	1.5	1.5	1.5	1.5	1.5	1.5	1.5	1.5	1.5	1.5	1.5	1.45764	1.5	1.5	1.5	1.5	1.5	1.5	1.5	1.5	1.5	0.87012	0	1.5	1.5
			prmtr49183	1.5	1.5	1.5	1.5	1.5	1.5	1.5	1.5	1.5	1.5	1.5	1.5	1.5	1.5	1.5	1.5	1.5	1.5	1.5	1.5	1.5	1.5	1.5	1.5	1.5	1.5	0.890311	1.5	1.5	1.5	1.5	1.5	1.5
			prmtr64119	1.5	1.5	1.5	1.5	1.5	1.5	1.5	1.5	1.5	1.5	1.5	1.5	1.5	1.5	1.5	1.5	1.5	1.5	1.5	1.5	1.5	1.5	1.5	1.5	1.5	1.5	1.5	1.5	1.5	1.5	1.5	1.5	1.5
			prmtr43167	1.5	1.5	1.5	1.5	1.5	1.5	1.5	1.5	1.5	1.5	1.5	1.5	1.5	1.5	1.5	1.5	1.5	1.5	1.5	1.5	1.5	0	1.5	1.5	0	1.5	1.5	1.5	1.5	1.5	1.5	1.5	1.5
			prmtr31442	1.5	1.5	1.5	1.5	1.5	1.5	1.5	1.5	1.5	1.5	1.5	1.5	1.5	1.5	1.5	1.5	1.5	1.5	1.5	0.905579	1.5	1.43915	1.5	1.5	1.5	1.5	1.5	1.5	1.5	1.5	1.5	1.5	1.5
			prmtr20270	1.5	1.5	1.5	1.5	1.5	1.5	1.5	1.5	1.5	1.5	1.5	1.16961	1.5	1.5	1.5	1.5	1.5	1.5	1.5	1.5	1.5	1.5	1.5	1.5	1.5	1.5	1.43678	0.829562	1.5	1.5	1.5	1.5	1.5
			prmtr36442	1.49909	1.24239	1.31256	1.5	1.5	1.5	1.5	1.5	1.5	1.14397	1.5	1.5	1.5	1.5	1.5	1.5	1.5	1.5	1.5	0.905579	1.5	1.5	1.31414	1.5	1.5	0.967048	1.5	1.5	1.5	1.40905	0.575361	0.688667	1.5
			prmtr35732	1.5	1.5	1.5	1.5	1.5	1.5	1.5	1.5	1.5	1.5	1.5	1.5	1.5	1.5	1.5	1.5	1.5	1.5	1.5	1.5	1.5	1.5	1.5	1.5	1.5	1.5	1.5	1.5	1.5	1.5	1.5	1.5	1.5
			prmtr30849	1.5	1.5	1.5	1.5	1.5	1.5	1.5	1.5	1.5	1.5	1.5	1.5	1.5	1.5	1.5	1.5	1.5	1.5	1.5	1.45764	1.5	1.5	1.5	1.5	1.5	1.5	1.5	1.5	1.5	1.5	1.5	1.5	1.5
			prmtr52588	1.5	1.5	1.5	1.5	1.5	1.5	1.5	1.5	1.5	1.5	1.5	1.5	1.5	1.5	1.5	1.5	1.5	1.5	1.5	0.905579	1.5	1.5	0.801793	1.5	1.5	1.5	1.5	1.5	1.5	1.5	1.5	1.5	0.949368
			prmtr13796	1.5	1.5	1.5	1.5	1.5	1.5	1.5	1.5	1.5	1.5	1.5	1.5	1.5	1.5	1.5	1.5	1.5	1.5	1.5	1.5	1.5	1.5	1.5	1.42906	1.5	1.5	1.5	1.5	1.5	1.5	1.5	1.5	1.5
			prmtr20048	1.5	1.5	1.5	1.5	1.5	1.5	1.5	1.5	1.5	1.5	1.5	1.5	1.5	1.5	1.5	1.5	1.5	1.5	1.5	1.5	1.5	1.5	1.5	1.5	1.5	1.5	1.5	1.5	1.5	1.5	1.5	1.5	1.5
			prmtr48652	1.5	1.5	1.5	1.5	1.5	1.5	1.5	1.5	1.5	1.5	1.5	1.5	1.5	1.5	1.5	1.5	1.5	1.5	1.5	1.5	1.5	1.5	1.5	1.5	1.5	1.5	1.5	1.5	1.5	1.40905	1.5	1.5	1.5
			prmtr26944	1.5	1.5	1.5	1.5	1.5	1.5	1.5	1.5	1.5	1.5	1.5	1.5	1.5	1.5	1.5	1.5	1.5	1.5	1.5	1.5	1.5	1.5	1.5	1.5	1.5	1.5	1.5	1.5	1.5	1.5	1.5	1.5	1.5
			prmtr7117	1.5	1.5	1.5	1.5	1.5	1.5	1.5	1.5	1.5	1.5	1.5	1.5	1.5	1.5	1.5	1.5	1.5	1.5	1.5	1.5	1.5	1.5	1.5	1.5	1.5	1.5	1.43678	0.829562	1.41747	1.40905	1.5	1.5	1.5
			prmtr55268	1.5	1.5	1.5	1.5	1.5	1.5	1.5	1.5	1.5	1.5	1.5	1.5	1.5	1.5	1.5	1.5	1.5	1.5	1.5	1.5	1.5	1.5	1.5	1.5	1.5	1.5	1.5	1.5	1.5	1.5	1.5	1.5	1.5
			prmtr61544	1.5	1.5	1.5	1.5	1.5	1.5	1.5	1.5	1.5	1.5	1.5	1.5	1.5	1.5	1.19012	1.5	1.5	1.5	1.5	1.5	1.5	1.5	1.31414	1.5	1.5	1.5	1.43678	1.5	1.5	1.5	1.5	1.5	1.5
			prmtr50187	1.5	1.5	1.5	1.5	1.5	1.5	1.5	1.5	1.5	1.5	1.5	1.5	1.5	1.5	1.5	1.5	1.5	1.5	1.5	1.5	1.5	1.5	1.5	1.5	1.5	1.5	0.890311	0.829562	1.5	1.5	1.5	1.5	1.5
			prmtr55930	1.49909	1.5	1.31256	1.5	1.5	1.5	1.5	1.5	1.5	1.5	1.5	1.5	1.5	1.5	1.5	1.5	1.5	1.5	1.5	1.5	0	1.5	1.5	1.42906	1.5	1.5	1.5	1.5	1.5	1.40905	1.5	1.5	0.949368
			prmtr28112	1.5	1.5	1.5	1.5	1.5	1.5	1.5	1.5	1.5	1.5	1.5	1.5	1.5	1.5	1.5	1.5	1.5	1.5	1.5	1.5	1.5	1.5	1.5	1.5	1.5	1.5	1.5	1.5	1.5	1.5	1.5	1.5	1.5
			prmtr19290	1.5	1.5	1.5	1.5	1.5	1.5	1.5	1.5	1.5	1.5	1.5	1.5	1.5	1.5	1.5	1.5	1.5	1.5	1.5	1.5	1.5	1.5	1.5	1.5	1.5	1.5	1.5	1.5	1.5	0.87012	1.5	1.5	1.5
			prmtr45569	1.5	1.5	1.5	1.5	1.5	1.5	1.5	1.5	1.5	1.5	1.5	1.5	1.5	1.5	1.5	1.5	1.5	1.5	1.5	0.905579	1.5	0	1.31414	1.5	1.5	1.5	1.5	1.5	1.5	1.5	1.5	1.5	1.5
			prmtr37325	1.5	1.5	1.5	1.5	1.5	1.5	1.5	1.5	1.5	1.5	1.5	1.5	1.5	1.5	1.5	1.5	1.5	1.5	1.5	1.5	1.5	1.5	1.5	1.5	1.5	1.5	1.5	1.5	1.5	1.40905	1.5	1.5	1.5
			prmtr22504	1.5	1.5	1.5	1.5	1.5	1.5	1.5	1.5	1.5	1.5	1.5	1.5	1.5	1.5	1.5	1.5	1.5	1.5	1.5	1.5	1.5	1.5	1.5	1.5	1.5	1.5	1.5	1.5	1.5	1.5	1.5	1.5	1.5
			prmtr4578	1.5	1.5	1.5	1.5	1.5	1.5	1.5	1.5	1.5	1.5	1.5	1.5	1.5	1.5	1.5	1.5	1.5	1.5	1.5	1.5	1.5	1.5	1.5	1.42906	0.982589	1.5	1.5	1.5	1.5	1.5	1.5	1.5	1.5
			prmtr62690	1.5	1.5	1.5	1.5	1.5	1.5	1.5	1.5	1.5	1.5	1.5	1.5	1.5	1.5	1.5	1.5	1.5	1.5	1.5	1.5	1.5	1.5	1.5	1.5	1.5	1.5	1.5	1.5	1.5	1.5	1.5	1.5	1.5
			prmtr35059	1.5	1.5	1.5	1.5	1.5	1.5	1.5	1.5	1.5	1.5	1.5	1.5	1.5	1.5	1.5	1.5	1.5	1.5	1.5	1.5	1.5	1.5	1.5	1.5	1.5	1.5	1.5	1.5	1.5	1.5	1.5	1.5	1.5
			prmtr72935	1.5	1.5	1.5	1.5	1.5	1.5	1.5	1.5	1.5	1.5	1.5	1.5	1.5	1.5	1.5	1.5	1.5	1.5	1.5	1.5	1.5	1.5	1.5	1.5	1.5	1.5	1.5	1.5	1.5	1.5	1.5	1.5	1.5
			prmtr22338	1.5	1.5	1.5	1.5	1.5	1.5	1.5	1.5	1.5	1.5	1.5	1.5	1.5	1.5	1.5	1.5	1.5	1.5	1.5	1.5	1.5	1.5	1.5	1.5	1.5	1.5	1.5	1.5	1.5	1.5	1.5	1.15289	1.5
			prmtr15671	1.5	1.5	1.5	1.5	1.5	1.5	1.5	1.5	1.5	1.5	1.5	1.5	1.5	1.5	1.5	1.5	1.5	1.5	1.5	0.905579	1.5	0.892046	1.5	1.5	0	1.5	1.5	1.5	1.5	1.5	1.5	0.688667	1.5
			prmtr21224	1.5	1.5	1.31256	1.5	1.5	1.5	1.5	1.5	1.5	1.5	1.5	1.5	1.5	1.5	1.5	1.5	1.5	1.5	1.5	1.5	1.5	1.5	1.5	1.5	1.5	1.5	1.5	1.5	1.5	1.5	0.985573	1.5	1.5
			prmtr18812	1.5	1.5	1.5	1.5	1.5	1.5	1.5	1.5	1.5	1.5	1.5	1.5	1.5	1.5	1.5	1.5	1.5	1.5	1.5	1.5	1.5	0.892046	1.5	0.884679	1.5	1.5	1.5	1.5	1.5	1.5	1.5	1.5	1.5
			prmtr21684	1.5	1.5	1.5	1.5	1.5	1.5	1.5	1.5	1.5	1.5	1.5	1.5	1.5	1.5	1.5	1.5	1.5	1.5	1.5	1.5	1.5	1.5	1.5	1.5	1.5	1.5	1.5	1.5	1.5	1.5	1.5	0.688667	1.5
			prmtr10266	1.5	1.5	1.5	1.5	1.5	1.5	1.5	1.5	1.5	1.5	1.5	1.5	1.5	1.5	1.5	1.5	1.28928	1.5	1.5	0.905579	1.5	1.5	1.5	1.5	1.5	1.5	1.5	1.5	1.5	1.5	1.5	1.5	1.5
			prmtr37140	1.5	1.5	1.5	1.5	1.5	1.5	1.5	1.5	1.5	1.5	1.5	1.5	1.5	1.5	1.5	1.5	1.5	1.5	1.5	1.5	1.5	1.5	1.5	1.5	1.5	1.5	1.5	1.5	1.5	1.5	1.5	1.5	1.5
			prmtr105053	1.5	1.5	1.5	1.5	1.5	1.5	1.5	1.5	1.5	1.5	1.5	1.5	1.5	1.5	1.5	1.5	1.5	1.5	1.5	1.5	1.5	1.5	1.5	1.5	1.5	1.5	1.43678	1.5	1.41747	1.5	1.5	1.5	1.5
			prmtr14825	1.5	1.5	1.5	1.5	1.5	1.5	1.5	1.5	1.5	1.5	1.5	1.5	1.5	1.5	1.5	1.5	1.5	1.5	1.5	1.5	1.5	1.43915	1.5	1.5	1.5	1.5	1.5	1.5	1.5	1.5	1.5	1.5	1.5
			prmtr6307	1.5	1.5	1.5	1.5	1.5	1.5	1.5	1.5	1.5	1.5	1.5	1.5	1.5	1.5	1.5	1.5	1.5	1.5	1.5	1.5	1.5	1.5	1.5	1.5	1.5	1.5	1.5	1.5	1.5	1.5	1.5	1.5	1.5
			prmtr54855	1.5	1.5	1.5	1.5	1.5	1.5	1.5	1.5	1.5	1.5	1.5	1.5	1.5	1.5	1.5	1.5	1.5	1.5	1.5	1.5	1.5	1.43915	1.5	1.5	1.5	1.5	1.5	1.5	1.41747	1.5	1.5	1.5	1.5
			prmtr30019	1.5	1.5	1.5	1.5	1.5	1.5	1.5	1.18163	1.5	1.5	1.5	1.5	1.5	1.5	1.5	1.5	1.5	1.5	1.5	1.5	1.5	1.5	1.5	1.42906	1.5	1.5	1.5	1.35292	1.5	1.5	1.5	1.5	1.5
			prmtr61499	1.5	1.5	1.5	1.5	1.5	1.5	1.5	1.5	1.5	1.5	1.5	1.5	1.5	1.5	1.5	1.5	1.5	1.5	1.5	1.5	1.5	0.892046	1.5	1.5	1.5	1.5	1.5	1.5	1.5	1.5	1.5	1.5	1.5
			prmtr18309	1.5	1.5	1.5	1.5	1.5	1.5	1.5	1.5	1.5	1.5	1.5	1.5	1.5	1.5	1.5	1.5	1.5	1.5	1.5	1.5	1.5	1.5	1.5	1.5	1.5	1.5	1.5	1.5	1.5	1.5	1.5	1.5	1.5
			prmtr4049	1.5	1.5	1.5	1.5	1.5	1.5	1.5	1.5	1.5	1.5	1.5	1.5	1.5	1.5	1.5	1.5	1.5	1.5	1.5	1.5	1.5	1.5	1.5	1.5	1.5	1.5	1.5	1.5	1.5	1.5	1.5	1.5	1.5
			prmtr43793	1.5	1.5	1.5	1.5	1.5	1.5	1.5	1.5	1.5	1.5	1.5	1.5	1.5	1.5	1.5	1.5	1.5	1.5	1.5	1.5	1.5	1.5	1.5	1.5	1.5	1.5	1.5	1.5	1.5	1.5	1.5	1.5	1.5
			prmtr92322	1.5	1.5	1.5	1.5	1.5	1.5	1.5	1.5	1.5	1.5	1.5	1.5	1.5	1.5	1.5	1.5	1.5	1.5	1.5	0	1.5	1.5	1.5	1.42906	1.5	1.5	1.5	1.5	1.5	1.5	1.5	1.5	1.5
			prmtr35342	1.5	1.5	1.5	1.5	1.5	1.5	1.5	1.5	1.5	1.5	1.5	1.5	1.5	1.5	1.5	1.5	1.5	1.5	1.5	1.5	1.5	1.5	1.5	1.5	1.5	1.5	1.5	1.5	1.5	1.5	1.5	1.5	1.5
			prmtr2985	1.5	1.5	1.5	1.5	1.5	1.5	1.5	1.5	1.5	1.5	1.5	1.5	1.5	1.5	1.5	1.5	1.5	1.5	1.5	1.5	1.5	1.43915	1.5	1.5	1.5	1.5	1.5	1.5	1.5	1.5	1.5	1.5	1.5
			prmtr19482	1.5	1.5	1.5	1.5	1.5	1.5	1.5	1.5	1.5	1.5	1.5	1.5	1.5	1.5	1.5	1.5	1.5	1.5	1.5	1.5	1.5	1.5	1.5	1.5	1.5	1.5	1.5	1.5	1.5	1.5	1.5	1.5	1.5
			prmtr35410	1.5	1.5	1.5	1.5	1.5	1.5	1.5	1.5	1.5	1.5	1.5	1.5	1.5	1.5	1.5	1.5	1.5	1.5	1.5	1.5	1.5	1.5	1.5	1.5	1.5	1.5	1.5	1.5	1.5	1.40905	1.3046	1.15289	1.5
			prmtr18592	1.5	1.5	1.5	1.5	1.5	1.5	1.5	1.5	1.5	1.5	1.5	1.5	1.5	1.5	1.5	1.5	1.5	1.5	1.5	1.5	1.5	1.5	1.5	1.5	1.5	1.5	1.5	1.5	1.5	1.5	1.5	1.5	1.5
			prmtr27318	1.5	1.5	1.5	1.5	1.5	1.5	1.5	1.5	1.5	1.5	1.5	1.5	1.5	1.5	1.5	1.5	1.5	1.5	1.5	1.5	1.5	1.5	1.5	1.5	1.5	1.5	1.5	1.5	1.5	1.5	1.5	1.5	1.5
			prmtr64872	1.5	1.5	1.5	1.5	1.5	1.5	1.5	1.5	1.5	1.5	1.5	1.5	1.5	1.5	1.5	1.5	1.5	1.5	1.5	1.5	1.5	1.5	1.5	1.5	1.5	1.5	1.5	1.5	1.5	1.5	1.5	1.5	1.5
			prmtr55996	1.5	1.5	1.5	1.5	1.5	1.5	1.5	1.5	1.5	1.5	1.5	1.5	1.5	1.5	1.5	1.5	1.5	1.5	1.5	1.5	1.5	1.5	0.801793	0	1.5	1.5	1.5	1.5	1.5	1.5	1.5	1.5	1.5
			prmtr1953	1.5	1.5	1.5	1.5	1.5	1.5	1.5	1.5	1.5	1.5	1.5	1.5	1.5	1.5	1.5	1.5	1.5	1.5	1.5	1.5	1.5	0.892046	1.5	1.5	1.5	1.5	1.5	1.5	1.5	1.5	1.5	1.5	1.5
			prmtr32523	1.5	1.5	1.5	1.5	1.5	1.5	1.5	1.5	1.5	1.5	1.5	1.5	1.5	1.5	1.5	1.5	1.5	1.5	1.5	1.5	1.5	1.5	1.5	1.5	1.5	1.5	1.5	1.5	1.5	1.5	1.5	1.5	1.5
			prmtr34509	1.5	1.5	1.5	1.5	1.5	1.5	1.5	1.5	1.5	1.5	1.5	1.5	1.5	1.5	1.5	1.5	1.5	1.5	1.5	0	1.5	1.5	1.5	0.884679	1.5	1.5	1.43678	1.5	1.5	1.5	1.5	1.5	1.5
			prmtr23175	1.5	1.5	1.5	1.5	1.5	1.5	1.5	1.5	1.5	1.5	1.5	1.5	1.5	1.5	1.5	1.5	1.5	1.5	1.5	1.5	1.5	1.5	1.5	1.5	1.5	1.5	1.5	1.5	1.5	1.5	1.5	1.5	1.5
			prmtr19094	1.5	1.5	1.5	1.5	1.5	1.5	1.5	1.5	1.5	1.5	1.5	1.5	1.5	1.5	1.5	1.5	1.5	1.5	1.5	1.5	1.5	1.5	1.5	1.5	1.5	1.5	1.5	1.5	1.5	1.5	1.5	1.5	1.5
			prmtr16624	1.5	1.5	1.5	1.5	1.5	1.5	1.5	1.5	1.5	1.5	1.5	1.5	1.5	1.5	1.5	1.5	1.5	1.5	1.5	1.5	1.5	1.5	1.5	1.5	1.5	1.5	1.5	1.5	1.5	1.5	1.5	1.5	1.5
			prmtr55543	1.5	1.5	1.5	1.5	1.5	1.5	1.5	1.5	1.5	1.5	1.5	1.5	1.5	1.5	1.5	1.5	1.5	1.5	1.5	1.5	1.5	1.5	1.5	1.5	1.5	1.5	1.5	1.5	1.5	1.5	1.5	1.5	1.5
			prmtr14689	1.5	1.5	1.5	1.5	1.5	1.5	1.5	1.5	1.5	1.5	1.5	1.5	1.5	1.5	1.5	1.5	1.5	1.5	1.5	1.5	1.5	1.5	1.31414	1.5	1.5	1.5	1.5	1.5	1.5	1.5	1.5	1.5	1.5
			prmtr30120	1.5	1.5	1.5	1.5	1.5	1.5	1.5	1.5	1.5	1.5	1.5	1.5	1.5	1.5	1.5	1.5	1.5	1.5	1.5	1.5	1.5	1.5	1.5	1.5	1.5	1.5	1.5	1.5	1.5	1.5	1.5	1.5	1.5
			prmtr23669	1.5	1.5	1.5	1.5	1.5	1.5	1.5	1.5	1.5	1.5	1.5	1.5	1.5	1.5	1.5	1.5	1.5	1.5	1.5	1.5	1.5	1.5	1.5	1.5	1.5	1.5	1.5	1.5	1.5	1.5	1.5	1.5	1.5
			prmtr79099	1.5	1.5	1.5	1.5	1.5	1.5	1.5	1.5	1.5	1.5	1.5	1.5	1.5	1.5	1.5	1.5	1.5	1.5	1.5	1.5	1.5	1.5	1.5	1.5	1.5	1.5	1.5	1.5	1.5	1.5	1.5	1.5	1.5
			prmtr48708	1.5	1.5	1.5	1.5	1.5	1.5	1.5	1.5	1.5	1.5	1.5	1.5	1.5	1.5	1.5	1.5	1.5	1.5	1.5	1.5	1.5	1.5	1.5	1.5	1.5	1.5	1.5	1.5	1.5	1.5	1.5	1.5	1.5
			prmtr14528	1.5	1.5	1.5	1.5	1.5	1.5	1.5	1.5	1.5	1.5	1.5	1.5	1.5	1.5	1.5	1.5	1.5	1.5	1.5	0.905579	1.5	1.5	1.5	1.5	1.5	1.5	0.890311	1.5	1.5	1.5	1.5	1.5	1.5
			prmtr23632	1.5	1.5	1.5	1.5	1.5	1.5	1.5	1.5	1.5	1.5	1.5	1.5	1.5	1.5	1.5	1.5	1.5	1.5	1.5	1.5	1.5	0	1.5	1.5	1.5	1.5	1.5	1.35292	1.5	1.5	1.5	1.5	1.5
			prmtr6326	1.5	1.5	1.5	1.5	1.5	1.5	1.5	1.5	1.5	1.5	1.5	1.5	1.5	1.5	1.5	1.5	1.5	1.5	1.5	1.5	1.5	1.5	1.5	1.5	1.5	1.5	1.5	1.5	1.5	1.5	1.5	1.5	1.5
			prmtr31289	1.5	1.5	1.5	1.5	1.5	1.5	1.5	1.5	1.5	1.5	1.5	1.5	1.5	1.5	1.5	1.5	1.5	1.5	1.5	1.5	1.5	1.5	1.5	1.5	1.5	1.5	1.5	1.5	1.5	1.5	1.5	1.5	1.5
			prmtr15785	1.5	1.5	1.5	1.5	1.5	1.5	1.5	1.18163	1.5	1.5	1.5	1.5	1.5	1.5	1.5	0	1.5	1.5	1.5	1.5	1.5	1.5	1.5	1.5	1.5	1.5	1.5	1.5	1.5	1.5	1.5	1.5	1.5
			prmtr13485	1.49909	1.5	1.5	1.5	1.5	1.5	1.5	1.5	1.5	1.5	1.5	1.5	1.5	1.5	1.5	1.5	1.5	1.5	1.5	1.5	1.5	1.5	1.5	1.42906	1.5	1.5	1.5	1.5	1.5	1.5	1.5	1.5	1.5
			prmtr37245	1.49909	1.5	1.5	1.15697	1.4372	1.5	1.5	1.5	1.5	1.5	1.5	1.5	1.5	0	1.5	1.5	1.5	1.5	1.5	1.5	1.5	1.5	1.5	1.5	1.5	1.5	1.5	1.5	1.5	1.5	1.5	1.5	1.5
			prmtr32208	1.5	1.5	1.5	1.5	1.5	1.48264	1.5	1.5	1.5	1.5	1.5	1.5	1.5	1.5	1.5	1.5	1.5	1.5	1.23974	1.5	1.5	1.5	1.5	1.5	1.5	1.5	1.5	1.5	1.5	1.5	1.5	1.5	1.5
			prmtr79097	1.5	1.5	1.5	1.5	1.5	1.5	1.5	1.5	1.5	1.5	1.5	1.5	1.5	1.5	1.5	1.5	1.5	1.5	1.5	1.5	1.5	1.5	1.5	1.5	1.5	1.5	1.5	1.5	1.5	1.5	1.5	1.5	1.5
			prmtr43425	1.49909	1.5	1.31256	1.5	0.890619	1.5	1.5	1.5	1.5	1.5	1.5	1.16961	1.5	1.5	1.5	1.5	1.5	1.28074	1.5	1.5	1.5	1.5	1.5	1.42906	1.5	1.5	1.5	1.5	1.5	1.5	1.5	1.5	1.5
			prmtr55938	1.5	1.5	1.5	1.5	1.5	1.5	1.5	1.5	1.5	1.5	1.5	1.5	1.5	1.5	1.5	1.5	1.5	1.5	1.5	1.5	1.5	1.5	1.31414	1.5	1.5	1.5	1.5	1.5	1.5	1.5	1.5	1.5	1.5
			prmtr19288	1.5	1.5	1.5	1.5	1.5	1.5	1.5	1.5	1.5	1.5	1.5	1.5	1.5	1.5	1.5	1.5	1.5	1.5	1.5	1.5	1.5	1.5	1.5	1.5	1.5	1.5	1.5	1.5	1.5	1.5	1.5	1.5	1.5
			prmtr36565	1.5	1.5	1.5	1.5	1.5	1.5	1.5	1.5	1.5	1.5	1.5	1.5	1.5	1.5	1.5	1.5	1.5	1.5	1.5	1.5	1.5	1.5	1.5	1.5	1.5	1.5	1.5	1.5	1.5	1.5	1.5	1.5	1.5
			prmtr1359	1.5	1.5	1.5	1.5	1.5	1.5	1.5	1.5	1.5	1.5	1.5	1.5	1.5	1.5	1.5	1.5	1.5	1.5	1.5	1.5	1.5	1.5	1.5	1.5	1.5	1.5	1.5	1.5	1.5	1.5	1.5	1.5	1.5
			prmtr39736	1.5	1.5	1.5	1.5	1.5	1.5	1.5	1.5	1.5	0	1.5	1.5	0	0	1.5	1.5	1.5	1.5	1.5	1.5	1.5	1.5	1.5	1.5	1.5	1.5	1.5	1.5	1.5	1.5	1.5	1.5	1.5
			prmtr15894	1.5	1.5	1.5	1.5	1.5	1.5	1.5	1.5	1.5	1.5	1.5	1.5	1.5	1.5	1.5	1.5	1.5	1.5	1.5	1.5	1.5	1.5	1.5	1.5	1.5	1.5	1.5	1.5	1.5	1.5	1.5	1.5	1.5
			prmtr68633	1.5	1.5	1.5	1.15697	1.5	1.48264	0.983407	1.5	1.5	1.14397	1.5	1.5	1.5	1.13102	1.5	1.41978	1.28928	1.5	1.5	1.5	1.5	1.5	1.5	1.5	1.5	1.5	1.43678	1.5	1.5	1.5	1.3046	1.5	1.5
			prmtr61501	1.5	1.5	1.5	1.5	1.5	1.5	1.5	1.5	1.5	1.5	1.5	1.5	1.5	1.5	1.5	1.5	1.5	1.5	1.5	1.5	1.5	1.5	1.5	1.5	1.5	1.5	1.5	1.5	1.5	1.5	1.5	1.5	1.5
			prmtr29446	1.5	1.5	1.31256	1.5	1.5	1.5	1.5	1.18163	0	1.5	1.5	1.5	1.5	1.13102	1.5	1.5	1.28928	1.5	1.23974	1.5	1.5	1.5	1.5	1.5	1.5	1.5	1.5	1.5	1.5	1.5	1.5	1.5	1.5
			prmtr73684	1.5	1.5	1.5	1.15697	1.5	1.5	1.5	1.5	1.5	1.5	1.5	1.5	1.5	1.5	1.5	1.5	1.5	1.28074	1.5	1.5	1.5	1.5	1.5	1.5	1.5	1.5	1.5	1.5	1.5	1.5	1.5	1.5	1.5
			prmtr29893	0	1.5	1.5	1.5	1.5	1.5	1.5	1.5	1.5	1.14397	1.5	1.5	1.5	1.5	1.19012	1.5	1.28928	1.5	1.5	1.5	1.123	1.5	1.5	1.42906	1.5	1.5	1.5	1.5	1.5	1.5	1.5	1.5	1.5
			prmtr15897	1.5	1.5	1.5	1.5	1.5	1.5	1.5	1.5	1.5	1.5	1.5	1.5	1.5	1.5	1.5	1.5	1.5	1.5	1.5	1.5	1.5	1.5	1.5	1.5	1.5	1.5	1.5	1.5	1.5	1.5	1.5	1.5	1.5
			prmtr5237	1.5	1.5	1.5	1.5	1.5	1.5	1.5	1.5	1.5	1.5	1.5	1.5	1.5	1.5	1.5	1.5	1.5	1.5	1.5	1.5	1.5	1.5	1.5	1.5	1.5	1.5	1.5	1.5	1.5	1.5	1.5	1.5	1.5
			prmtr38847	1.5	1.5	1.31256	1.5	0.890619	1.5	1.5	1.5	1.5	1.5	1.5	1.5	1.5	1.5	1.5	1.5	1.5	1.5	1.5	1.5	1.5	1.5	1.31414	1.5	1.5	1.5	1.5	1.5	1.5	1.5	1.5	1.5	1.5
			prmtr40634	1.5	1.5	1.5	1.5	1.5	1.5	1.5	1.5	1.5	1.5	1.5	1.5	1.5	1.5	1.5	1.5	1.5	1.5	1.5	1.5	1.5	1.5	1.5	1.5	1.5	1.5	1.5	1.5	1.5	1.5	1.5	1.5	1.5
			prmtr22071	1.5	0	1.5	1.5	1.5	1.5	1.5	1.5	1.5	1.14397	1.5	1.5	1.5	1.5	1.5	1.5	1.5	1.5	1.5	1.5	1.5	1.5	1.5	1.5	1.5	1.5	1.5	1.5	1.5	1.5	1.5	1.5	1.5
			prmtr14527	1.5	1.24239	1.5	1.15697	1.5	1.13514	1.5	1.5	1.05694	1.5	1.09493	1.5	1.5	1.13102	1.5	1.5	1.28928	0	1.5	0.905579	1.5	1.5	1.5	1.5	0.982589	1.5	1.5	1.5	1.5	1.5	1.5	1.5	1.5
			prmtr52539	1.5	1.5	1.5	1.5	1.5	1.5	1.5	1.5	1.5	1.5	1.5	1.5	1.5	1.5	1.5	1.5	1.5	1.5	1.5	1.5	1.5	1.5	1.5	1.5	1.5	1.5	1.5	1.5	1.5	1.5	1.5	1.5	1.5
			prmtr20197	1.49909	1.24239	1.31256	1.5	1.5	1.5	1.5	1.18163	1.5	1.14397	1.09493	1.5	1.5	1.5	0	1.5	1.5	1.5	0	1.5	1.5	1.5	1.5	1.5	0.982589	1.5	1.5	1.5	1.5	1.5	1.5	0.688667	1.5
			prmtr16043	1.49909	1.5	1.5	1.5	1.4372	1.5	1.5	1.5	1.5	1.14397	1.5	1.5	1.22046	1.5	1.5	1.41978	1.5	1.5	1.5	1.5	1.5	1.5	1.5	1.5	1.5	1.5	1.5	1.5	1.5	1.5	1.5	1.5	1.5
			prmtr9167	1.5	0	1.5	1.5	1.5	1.5	1.5	1.18163	1.5	1.5	1.09493	1.5	1.5	1.5	1.5	1.41978	1.5	1.5	1.5	1.5	1.5	1.5	1.5	1.5	1.5	1.5	1.5	1.5	1.5	1.5	1.5	1.5	1.5
			prmtr37641	1.5	1.5	1.5	1.5	1.5	1.5	1.5	1.5	1.5	1.5	1.5	1.5	1.5	1.5	1.5	1.5	1.5	1.5	1.5	1.5	1.5	1.5	1.5	1.5	1.5	1.5	1.5	1.5	1.5	1.5	1.5	1.5	1.5
			prmtr106108	1.5	1.24239	1.5	0	0.890619	1.5	0.983407	1.5	1.5	1.5	1.5	1.5	1.5	1.13102	1.19012	1.41978	1.5	1.5	0	1.5	1.5	1.5	1.31414	1.5	1.5	1.5	1.5	1.35292	1.5	1.5	1.3046	1.5	1.5
			prmtr48707	1.5	1.5	1.5	1.5	1.5	1.5	1.5	1.5	1.5	1.5	1.5	1.5	1.5	1.5	1.5	1.41978	0	1.5	1.5	1.5	1.123	1.5	0.801793	1.5	1.5	1.5	1.5	1.5	1.5	1.5	1.5	1.5	1.5
			prmtr32490	0	1.5	0	1.15697	0.890619	1.13514	1.30199	1.18163	1.5	0	0	1.16961	1.5	1.5	1.5	1.41978	1.5	1.5	1.5	1.5	1.123	0.892046	1.5	1.42906	0.982589	1.5	1.5	1.5	1.5	0	1.5	1.5	1.5
			prmtr65996	1.49909	1.5	1.5	1.5	1.5	1.5	1.5	1.5	1.5	1.5	1.5	1.5	1.5	1.5	0	1.5	1.5	1.5	1.5	1.5	1.5	1.5	1.5	1.5	1.5	1.5	1.5	1.5	1.5	1.5	1.5	1.5	1.5
			prmtr38894	0	1.24239	0	1.5	1.5	1.5	1.5	1.18163	1.5	1.14397	1.5	1.5	0	0	1.19012	1.5	1.5	1.5	1.5	0.905579	1.5	0.892046	1.5	1.5	1.5	1.5	1.43678	1.35292	1.5	1.5	1.5	1.5	1.5
			prmtr37092	1.5	1.5	1.5	1.5	1.5	1.5	1.5	1.5	1.5	1.5	1.5	1.5	1.5	1.5	1.5	1.5	1.5	1.5	1.5	1.5	1.5	1.5	1.5	1.5	1.5	1.5	1.5	1.5	1.5	1.5	1.5	1.5	1.5
			prmtr36891	1.49909	1.5	1.31256	1.15697	1.4372	1.5	1.5	1.18163	1.5	0	1.09493	0	1.22046	1.5	0	1.41978	1.28928	1.5	1.5	0.905579	1.5	1.5	1.5	0	1.5	1.5	1.43678	1.5	1.5	1.5	1.5	1.5	1.5
			prmtr41957	0	0	1.31256	1.5	1.5	1.48264	1.5	1.5	1.5	0	1.5	1.5	1.5	1.13102	1.19012	1.41978	1.5	1.5	1.5	1.45764	1.123	1.5	1.5	1.5	1.5	1.5	1.5	1.5	1.5	1.5	1.5	1.5	1.5
			prmtr98369	1.5	1.5	0	1.15697	1.5	1.5	1.5	1.5	1.5	1.5	1.5	0	0	1.13102	1.19012	1.5	1.28928	1.5	0	1.5	1.5	1.5	1.31414	1.5	1.5	0	1.5	1.5	1.5	1.5	1.5	1.5	1.5
			prmtr55414	0	1.5	1.5	1.5	0.890619	1.5	1.5	1.5	0	1.5	1.09493	1.16961	0	1.5	1.5	1.41978	1.5	1.5	1.5	1.5	1.123	1.5	1.5	1.5	1.5	1.5	1.5	1.35292	1.5	1.5	1.5	1.5	1.5
			prmtr55450	1.5	0	1.5	1.5	1.5	1.5	1.5	1.5	1.5	1.5	1.5	1.5	1.5	1.5	1.19012	1.41978	1.28928	0	1.5	1.5	1.5	1.5	1.5	1.5	1.5	1.5	1.5	1.5	1.5	1.5	1.5	1.5	1.5
			prmtr29306	0	1.5	1.31256	0	1.5	0.676446	0.983407	1.5	1.05694	0	1.5	0	0	1.5	1.5	1.5	1.5	1.28074	1.5	1.5	1.123	1.43915	1.5	1.5	0.982589	1.5	1.5	1.5	1.5	1.5	1.5	1.5	1.5
			prmtr31290	1.49909	1.5	1.5	1.5	1.4372	1.48264	1.5	1.5	1.5	1.5	1.5	1.5	1.5	1.5	1.5	0	1.5	1.5	0	1.5	1.5	1.5	1.5	1.5	1.5	0.967048	1.5	1.5	1.5	1.5	1.5	1.5	1.5
			prmtr33635	1.49909	1.24239	1.5	1.15697	1.5	1.5	1.5	0	1.5	0	0	1.5	1.5	1.5	1.5	1.5	1.5	1.28074	1.23974	1.5	1.5	0.892046	1.31414	1.42906	1.5	1.5	1.5	1.5	1.5	1.5	1.5	1.5	1.5
			prmtr11123	1.5	1.5	1.5	0	1.4372	1.5	0.983407	1.18163	1.5	0	1.09493	1.16961	1.22046	1.5	1.19012	1.41978	0	0	1.5	1.5	1.5	0.892046	0	1.42906	1.5	1.5	1.5	1.35292	1.5	1.5	1.5	0.688667	1.5
			prmtr18083	1.5	1.5	1.31256	1.5	1.5	1.5	1.5	1.5	1.5	1.5	1.5	1.5	1.5	1.5	1.19012	1.5	1.5	1.5	1.5	1.5	1.5	1.5	1.5	1.5	1.5	1.5	1.5	1.5	1.5	1.5	1.5	1.5	1.5
			prmtr11755	1.5	1.24239	1.5	1.5	1.5	1.5	1.5	1.5	1.5	1.5	1.5	1.5	1.5	1.5	1.19012	1.41978	1.5	1.5	1.5	1.5	1.5	1.5	1.5	1.5	1.5	1.5	1.5	1.5	1.5	1.5	1.5	1.5	1.5
			prmtr29911	1.5	1.5	1.5	1.5	1.5	1.5	1.5	1.5	1.5	1.5	1.5	1.5	1.5	1.5	1.5	1.41978	1.5	1.5	1.5	1.5	1.5	1.5	1.5	1.5	1.5	1.5	1.5	1.5	1.5	1.5	1.5	1.5	1.5
			prmtr41446	0	0	1.5	0	1.4372	1.5	0.573922	1.5	1.05694	1.14397	1.09493	1.16961	1.22046	1.5	0	1.5	1.5	1.28074	1.5	0.905579	1.5	0.892046	1.5	1.42906	1.5	1.5	1.5	0.829562	0.876236	0.87012	0.985573	0.688667	1.5
			prmtr9700	1.49909	1.24239	1.5	1.5	1.5	1.5	1.5	1.5	1.5	1.5	1.5	1.16961	1.5	1.5	1.5	1.41978	1.28928	1.5	1.5	1.5	1.5	1.5	0.801793	1.5	1.5	0.967048	1.5	1.5	1.5	1.5	1.5	1.5	1.5
			prmtr8891	1.49909	1.5	0	1.15697	1.5	0.676446	0.983407	1.18163	1.5	1.14397	1.5	0	1.22046	0	0	1.41978	1.28928	1.28074	0	0.905579	1.5	1.43915	1.5	1.5	1.5	0.967048	1.5	1.35292	1.5	0	1.5	1.5	0
			prmtr63109	1.5	0	1.31256	1.5	0.890619	1.5	1.5	1.5	1.05694	1.14397	1.5	1.16961	1.5	1.5	0	1.41978	1.5	1.5	1.5	1.5	1.5	1.5	1.5	1.5	1.5	1.5	1.5	1.5	1.5	1.5	1.5	0.688667	1.5
			prmtr42876	1.5	1.24239	1.5	1.5	1.5	1.5	1.5	1.5	1.5	0	1.5	1.5	1.22046	1.5	1.19012	1.41978	1.28928	1.28074	1.23974	1.5	1.5	1.5	0.801793	1.42906	1.5	1.5	1.5	0	0.876236	1.40905	1.5	1.15289	1.5
			prmtr53844	1.49909	1.24239	1.5	1.5	1.5	1.5	1.5	1.5	1.5	1.5	1.5	1.5	1.5	1.5	1.5	1.41978	1.5	1.5	1.5	1.5	1.5	1.5	1.5	1.5	1.5	1.5	1.5	1.5	1.5	1.5	1.5	1.5	1.5
			prmtr25603	1.49909	1.24239	1.5	1.15697	1.5	1.48264	0.983407	1.18163	1.5	1.14397	1.5	1.16961	1.22046	0	0	0	0	1.5	1.23974	1.5	1.5	1.5	1.5	1.5	1.5	1.5	1.5	0.829562	1.5	1.5	1.5	1.5	0
			prmtr68400	1.5	1.5	1.5	1.15697	1.5	1.5	1.5	1.5	1.05694	1.5	1.5	1.5	1.5	1.5	1.5	1.5	1.5	1.5	1.5	1.5	1.5	1.5	1.5	1.5	1.5	1.5	1.5	1.5	1.5	1.5	1.5	1.5	1.5
			prmtr2775	0	0	1.5	0	1.4372	1.13514	0.983407	0	1.5	0	0	1.16961	1.22046	1.13102	1.19012	0	1.5	1.5	1.5	1.5	1.123	1.43915	0.801793	0.884679	1.5	0.967048	1.43678	1.5	1.41747	1.40905	1.5	1.5	1.5
			prmtr58866	0	1.5	1.5	1.5	1.5	1.5	1.5	1.5	1.5	1.5	1.5	0	1.22046	1.5	1.5	1.5	1.5	1.5	1.5	1.5	1.5	1.5	1.5	1.5	1.5	1.5	1.43678	1.5	1.5	1.5	1.5	1.5	1.5
			prmtr26067	0	1.24239	1.5	1.15697	0	0.676446	0.573922	1.18163	0	1.5	1.09493	1.16961	1.22046	1.5	1.19012	0	0	0	1.23974	0.905579	1.5	1.43915	1.31414	1.5	0.982589	0.967048	1.5	1.35292	1.5	1.5	0.985573	1.5	0.949368
			prmtr45792	0	1.24239	0	1.15697	1.4372	1.48264	1.5	1.18163	1.5	1.5	1.09493	1.5	1.5	1.5	1.19012	0	1.28928	0	1.23974	1.5	1.123	1.5	0.801793	1.5	1.5	1.5	1.5	1.5	0.876236	1.5	1.5	1.5	1.5
			prmtr60139	0	1.5	1.5	1.5	1.5	1.5	0.573922	0	1.5	1.14397	1.5	0	1.5	1.5	1.19012	1.5	0	1.5	1.5	0.905579	1.5	1.5	1.5	1.5	1.5	1.5	1.5	1.5	1.5	1.5	0.575361	1.15289	1.5
			prmtr57732	1.5	1.5	1.5	1.15697	1.5	1.5	0.573922	0	1.5	1.14397	1.09493	0	1.22046	1.5	1.5	0	1.5	1.5	0	0.905579	1.5	1.5	1.5	1.5	1.5	1.5	1.5	1.35292	1.5	0.87012	1.5	0.688667	1.5
			prmtr9718	0	0	1.31256	1.15697	0.890619	1.5	1.5	1.5	1.5	1.14397	0	1.5	1.22046	0	1.5	1.5	0	1.5	0	1.5	1.5	1.5	1.5	1.5	1.5	1.5	1.43678	1.5	0.876236	1.5	1.5	1.15289	1.5
			prmtr65242	1.5	1.5	0	0	0.890619	1.48264	0.573922	1.18163	1.05694	1.5	1.09493	0	1.22046	1.5	0	0	1.5	1.5	1.5	0.905579	1.123	1.5	0.801793	0.884679	1.5	1.5	1.5	1.5	1.5	1.40905	1.5	0.688667	1.5
			prmtr41956	1.49909	0	0	1.15697	1.5	1.5	0.983407	1.5	1.5	0	1.5	1.5	1.22046	1.13102	0	1.41978	1.5	1.5	1.5	1.5	1.5	1.5	1.5	1.5	1.5	1.5	1.5	1.5	1.5	1.5	1.5	1.15289	1.5
			prmtr56150	1.49909	1.24239	0	1.15697	0.890619	1.5	1.5	0	1.5	0	1.5	1.16961	1.22046	1.13102	1.19012	0	0	0	0	1.45764	1.5	0	0	0.884679	1.5	1.5	1.5	1.35292	1.41747	1.5	1.5	1.5	1.5
			prmtr65620	1.49909	1.24239	1.5	0	0	1.5	0.983407	1.5	1.5	1.14397	1.5	1.16961	1.5	1.5	1.19012	0	1.28928	0	0	1.5	1.5	1.43915	0.801793	1.5	1.5	1.5	1.5	1.5	1.5	1.5	1.5	1.5	1.5
			prmtr100938	1.49909	1.24239	1.31256	1.5	0.890619	1.13514	1.30199	1.18163	0	1.14397	0	1.5	0	0	0	0	1.28928	1.5	1.23974	1.5	1.5	1.5	0.801793	1.5	0.982589	0.967048	1.5	1.35292	0	1.5	1.5	0.688667	0.949368
			prmtr31930	1.49909	1.5	0	1.5	0.890619	0.676446	0.573922	1.18163	1.5	1.14397	0	1.16961	1.5	1.5	1.5	1.5	1.28928	0	1.5	1.5	1.5	1.5	1.5	1.42906	1.5	1.5	1.43678	1.5	1.5	1.5	1.5	1.5	0
			prmtr26941	1.49909	1.5	1.5	1.5	1.5	1.5	1.5	1.5	1.5	0	1.5	1.5	1.5	1.5	1.19012	1.5	1.5	1.5	1.5	1.5	0	1.5	1.5	1.5	1.5	1.5	1.5	1.5	1.5	1.5	1.5	1.5	1.5
			prmtr48706	1.5	1.5	1.5	1.5	1.5	1.5	1.5	1.5	1.5	0	1.5	1.5	1.5	1.5	1.5	0	0	1.5	1.23974	0	1.5	1.5	1.5	1.5	1.5	1.5	1.5	1.5	1.5	1.5	1.5	1.5	1.5
			prmtr48489	0	1.5	0	0	1.5	0.676446	0.983407	1.5	1.5	1.5	1.09493	1.16961	1.5	0	0	1.41978	1.5	0	0	1.5	1.5	1.5	0	0	1.5	0	1.43678	1.5	1.41747	1.5	1.5	1.5	1.5
			prmtr54498	0	1.5	1.5	0	1.5	1.5	1.5	1.5	0	0	1.09493	1.5	0	1.5	1.5	0	1.5	1.5	1.23974	0	1.5	1.5	1.5	1.5	1.5	1.5	1.5	1.5	1.5	1.5	1.5	1.5	1.5
			prmtr62483	1.49909	1.24239	1.31256	1.5	1.4372	1.5	1.5	1.18163	0	1.14397	1.09493	1.16961	1.22046	1.5	1.5	0	1.5	1.28074	1.23974	1.5	1.5	1.5	1.5	1.5	1.5	1.5	1.5	1.35292	1.5	1.5	1.5	1.5	0
			prmtr41926	0	0	0	0	1.4372	1.5	1.5	1.18163	1.5	1.5	1.09493	0	1.22046	1.13102	1.19012	1.5	1.28928	0	1.23974	1.5	1.5	1.43915	0	1.5	1.5	0.967048	1.5	1.5	1.41747	0	1.5	1.5	0
			prmtr21433	1.5	0	0	1.15697	1.5	1.5	1.5	0	1.05694	1.5	1.5	1.5	0	1.13102	0	0	1.5	1.5	1.5	1.45764	1.5	1.5	0.801793	1.5	1.5	1.5	1.43678	1.5	1.5	1.40905	0	1.5	1.5
			prmtr1661	0	1.24239	1.5	0	0	1.5	1.5	0	0	1.14397	0	1.16961	1.5	1.5	1.5	1.5	1.28928	1.5	1.5	0.905579	1.5	0.892046	1.5	1.5	1.5	1.5	1.5	1.5	1.5	0.87012	1.5	1.5	0.949368
			prmtr6818	0	1.24239	0	1.5	0	0.676446	0	1.18163	1.5	1.5	1.09493	1.16961	1.22046	0	0	1.41978	1.5	0	1.23974	1.45764	1.5	1.5	1.5	1.5	1.5	0	1.5	1.35292	1.41747	0	1.5	1.5	1.5
			prmtr23068	1.5	0	0	1.15697	1.5	1.5	1.5	1.5	1.5	1.5	1.5	1.5	1.5	1.5	1.19012	0	1.5	1.5	1.5	1.45764	1.5	1.5	1.5	1.5	1.5	1.5	1.5	1.35292	1.5	0.87012	1.5	0	1.5
			prmtr73166	0	1.5	1.5	0	1.5	1.5	1.30199	0	1.05694	1.5	1.5	1.5	1.5	1.13102	1.5	0	1.5	0	1.23974	1.5	1.5	1.5	1.5	1.5	1.5	1.5	1.5	1.5	1.5	1.5	1.5	1.5	1.5
			prmtr34988	1.5	1.24239	1.5	0	0	1.5	1.5	1.18163	1.5	0	0	1.5	1.22046	1.5	1.5	0	1.5	1.28074	1.5	1.5	1.5	1.5	1.5	1.5	1.5	1.5	1.5	1.5	1.5	1.5	1.5	1.5	1.5
			prmtr1520	0	0	1.31256	1.5	0.890619	1.5	0.983407	1.5	1.5	0	0	1.5	1.5	1.13102	1.19012	1.5	1.28928	1.5	1.23974	1.5	1.5	1.43915	1.5	1.5	0.982589	0.967048	1.5	1.5	1.5	1.5	1.5	1.5	1.5
			prmtr5093	1.49909	0	0	0	0	1.48264	1.30199	0	1.05694	0	0	1.16961	0	1.5	1.5	0	1.5	1.28074	1.5	0.905579	1.5	1.5	1.31414	1.5	1.5	0.967048	1.5	1.5	1.5	1.5	0.985573	0.688667	0
			prmtr93206	1.49909	0	0	1.5	0.890619	1.48264	0.983407	0	1.05694	1.5	1.09493	0	0	1.13102	0	1.41978	0	1.28074	1.5	1.45764	1.5	1.5	0	0	1.5	1.5	0.890311	1.5	1.41747	0.87012	1.3046	1.5	1.5
			prmtr40368	0	1.5	1.31256	0	0.890619	1.48264	0.573922	1.18163	0	1.14397	1.09493	1.5	1.5	1.13102	1.5	1.41978	1.28928	0	0	1.45764	0	1.5	1.5	1.5	0	1.5	1.5	1.35292	1.5	1.5	1.5	1.5	0
			prmtr8390	1.5	0	1.5	0	1.5	1.48264	1.5	1.5	1.5	0	1.5	1.5	1.5	1.5	1.19012	0	1.28928	1.28074	1.23974	1.5	1.5	1.5	1.5	1.5	1.5	1.5	1.5	1.5	1.41747	1.5	1.5	1.5	1.5
			prmtr10064	1.5	1.5	1.5	1.5	1.5	0.676446	0.983407	0	1.5	1.14397	1.5	1.16961	0	1.13102	1.5	0	1.28928	0	1.5	0.905579	1.5	1.5	1.5	1.5	1.5	1.5	1.43678	1.5	1.41747	0	0	1.5	0
			prmtr9541	0	1.5	0	0	0	0.676446	1.5	0	1.05694	1.14397	1.09493	0	1.5	1.5	0	0	0	1.5	1.5	1.5	1.5	1.43915	1.5	0.884679	1.5	1.5	0	1.35292	1.41747	1.5	0.985573	0.688667	0.949368
			prmtr5408	0	0	0	1.5	1.5	1.5	1.5	1.18163	0	0	1.5	1.5	1.22046	1.5	1.5	1.41978	1.5	1.28074	1.5	1.5	1.5	1.5	1.5	1.5	1.5	1.5	1.5	1.5	1.5	1.40905	1.5	1.5	1.5
			prmtr35010	0	1.24239	0	0	1.4372	0.676446	1.5	0	0	1.5	0	0	1.22046	1.5	1.19012	0	1.5	1.5	0	0.905579	1.123	1.5	1.5	0.884679	1.5	1.5	0.890311	0.829562	1.41747	0.87012	1.5	1.5	1.5
			prmtr36049	1.5	1.5	1.5	1.5	0.890619	1.5	1.5	1.18163	1.5	1.5	1.5	0	1.5	1.5	1.19012	1.5	1.5	1.5	1.5	1.5	1.5	1.5	1.5	1.5	1.5	1.5	1.5	1.5	1.5	1.5	1.5	1.5	1.5
			prmtr30838	1.5	1.24239	1.31256	1.5	0.890619	1.5	1.5	1.18163	1.5	1.14397	0	1.16961	0	1.5	1.19012	0	0	1.5	1.23974	1.5	1.5	1.43915	1.5	1.5	0	1.5	1.5	1.5	1.5	1.5	1.5	1.5	1.5
			prmtr42316	0	0	0	1.15697	0.890619	0	0.573922	1.18163	1.05694	0	1.5	0	1.5	1.13102	0	0	1.28928	0	0	0	1.5	1.5	0.801793	1.42906	1.5	0.967048	0	1.5	1.5	1.40905	0.985573	1.5	0
			prmtr8271	1.49909	0	1.5	0	0	1.5	1.30199	1.18163	1.5	0	1.5	1.5	1.22046	0	0	1.41978	1.5	1.28074	1.5	1.5	1.5	1.5	1.5	1.5	1.5	1.5	1.5	1.35292	1.5	1.5	1.5	1.5	0.949368
			prmtr36124	0	1.5	0	0	1.5	0.676446	0	1.5	1.05694	1.14397	1.09493	1.16961	1.5	1.13102	0	0	1.28928	0	1.5	1.5	1.5	1.43915	1.5	1.5	1.5	0.967048	1.43678	0	1.5	0.87012	1.5	1.5	1.5
			prmtr21364	0	1.24239	1.31256	0	0.890619	0.676446	0	0	0	1.14397	0	1.5	1.22046	1.13102	1.19012	1.41978	1.28928	1.28074	0	0	1.5	1.5	1.5	0.884679	0.982589	0	0	1.5	1.41747	0	0.575361	1.5	1.5
			prmtr3318	0	0	0	0	1.5	0.676446	0.573922	1.5	1.05694	1.14397	1.09493	0	1.22046	1.13102	1.19012	1.5	1.28928	1.28074	1.23974	1.5	1.5	0.892046	0	1.5	0.982589	0.967048	0	1.5	0.876236	1.5	0.985573	1.5	1.5
			prmtr108448	1.49909	1.24239	1.5	1.5	1.4372	1.5	1.5	1.18163	1.05694	0	1.09493	1.5	1.5	1.5	1.5	0	1.5	1.5	1.5	1.5	1.5	1.5	0.801793	1.5	1.5	1.5	1.5	1.5	1.5	0	1.5	1.5	1.5
			prmtr2228	0	0	1.31256	0	0	1.13514	1.5	1.5	1.05694	0	0	0	1.22046	1.5	1.5	1.41978	1.28928	1.28074	0	1.5	1.5	1.5	1.5	1.5	1.5	1.5	1.5	1.5	0.876236	1.40905	1.5	0.688667	0.949368
			prmtr1660	0	1.24239	1.5	1.15697	1.4372	1.48264	0.573922	1.18163	1.05694	0	1.5	0	1.22046	1.5	1.5	0	1.5	0	0	0.905579	1.5	1.5	1.5	1.5	1.5	1.5	1.5	1.5	0.876236	0	1.5	1.5	1.5
			prmtr22183	0	1.5	1.5	1.5	0	0	0.573922	1.18163	1.05694	1.5	1.5	0	1.22046	1.13102	1.19012	0	1.28928	1.28074	1.23974	1.5	1.5	1.5	1.31414	1.42906	1.5	1.5	1.5	1.5	1.5	1.5	1.5	0.688667	0
			prmtr35289	0	0	1.31256	0	1.4372	0	0.573922	1.18163	1.05694	0	1.09493	1.16961	1.5	0	0	0	1.28928	1.28074	0	0.905579	1.5	0.892046	1.5	1.42906	1.5	1.5	0.890311	1.5	1.5	0.87012	0.985573	1.5	0
			prmtr24735	0	1.24239	1.5	1.5	0.890619	1.5	0.573922	1.5	1.05694	1.14397	0	1.5	1.5	0	0	0	1.5	0	1.5	1.5	1.5	1.5	1.5	1.5	1.5	1.5	1.43678	1.5	1.5	1.5	1.5	0	1.5
			prmtr7118	1.49909	0	1.31256	1.5	1.4372	1.5	1.5	1.5	1.5	1.14397	0	1.5	1.5	1.13102	1.19012	0	1.28928	0	0	1.5	1.5	0.892046	1.5	1.5	1.5	1.5	1.5	1.5	1.5	1.5	1.5	1.5	1.5
			prmtr6962	0	1.24239	1.5	0	1.4372	1.48264	0.573922	0	1.05694	1.14397	0	0	1.22046	0	1.5	1.41978	1.5	1.5	1.5	1.45764	1.5	1.43915	1.5	1.42906	1.5	1.5	1.5	1.5	1.5	0	1.5	1.5	1.5
			prmtr50932	0	1.5	1.31256	1.15697	0	1.13514	0.573922	0	0	1.14397	1.09493	1.16961	1.22046	0	0	1.41978	0	0	0	0	1.5	1.43915	0	1.42906	0	1.5	0.890311	0.829562	1.5	1.5	0.575361	1.5	1.5
			prmtr46913	0	1.24239	1.5	1.5	0.890619	0.676446	0.573922	1.5	1.5	1.14397	1.5	0	1.5	1.13102	1.5	1.41978	0	1.5	1.23974	1.5	1.5	1.43915	1.5	1.5	1.5	1.5	1.5	1.5	1.5	1.5	1.5	1.5	1.5
			prmtr14139	1.49909	0	1.5	0	0	1.13514	1.5	1.18163	1.05694	1.5	0	1.5	0	1.5	1.5	0	0	0	1.5	0	1.5	1.5	0.801793	1.5	0	0.967048	1.5	1.5	1.5	1.5	1.5	1.5	1.5
			prmtr73071	0	1.5	1.31256	0	1.5	1.13514	0	0	0	0	1.5	1.5	0	0	1.19012	0	0	1.28074	0	0.905579	1.5	1.5	0	1.5	1.5	0.967048	1.43678	1.5	1.41747	1.40905	1.5	1.5	0
			prmtr36438	0	0	0	0	0.890619	0.676446	0.573922	0	1.05694	0	1.09493	0	1.22046	1.13102	0	1.41978	1.28928	1.28074	1.5	0	1.5	0	0.801793	0	1.5	1.5	0.890311	1.5	0	0.87012	0	0.688667	1.5
			prmtr29152	1.49909	0	0	0	0.890619	1.13514	0	0	0	0	1.09493	0	0	1.13102	1.19012	0	0	1.5	0	0	1.5	1.43915	0.801793	0	0.982589	0	0	1.5	1.5	1.40905	0.575361	0.688667	0
			prmtr72850	0	0	1.31256	1.15697	0.890619	0	0.573922	0	1.05694	0	0	1.16961	0	1.13102	0	1.41978	0	1.5	1.23974	1.5	1.5	0.892046	1.5	1.42906	0.982589	0	1.43678	1.35292	0.876236	0.87012	1.3046	1.5	1.5
			prmtr35921	0	0	1.5	1.15697	0	0.676446	0	0	0	0	1.5	1.16961	1.5	0	0	1.41978	0	1.5	0	0.905579	0	0	1.5	1.5	1.5	1.5	1.43678	1.35292	0	1.5	0	1.15289	1.5
			prmtr52819	0	1.5	1.5	1.15697	0	0	0.983407	1.5	1.5	1.14397	1.5	0	1.22046	1.5	0	0	0	0	0	0.905579	0	1.5	0	0.884679	1.5	0.967048	1.5	1.5	1.41747	1.5	1.5	1.5	1.5
			prmtr45854	1.49909	0	0	0	0	0	0.983407	0	0	0	0	0	1.22046	0	1.19012	0	0	0	1.23974	0	1.5	0.892046	0.801793	0.884679	0.982589	0	0	0.829562	0.876236	0	0.575361	1.15289	0.949368
			prmtr16099	0	0	1.31256	1.5	1.4372	1.5	1.5	1.18163	0	0	1.5	1.5	1.5	1.5	1.5	0	1.5	1.28074	0	1.5	1.5	1.5	1.5	1.5	1.5	1.5	1.5	1.5	1.5	1.40905	1.5	1.5	1.5
			prmtr3682	0	0	1.5	1.5	0.890619	1.5	0.573922	1.18163	1.05694	0	1.09493	1.5	0	1.5	1.19012	0	1.28928	1.5	1.5	1.5	1.123	1.5	1.31414	1.5	1.5	1.5	1.5	1.5	1.5	1.5	1.5	1.5	1.5
			prmtr44195	1.5	1.24239	0	0	0	0	0	1.5	1.5	0	1.5	1.16961	0	0	0	1.5	0	0	0	1.5	1.5	0	1.5	1.42906	1.5	1.5	1.5	0.829562	1.5	1.5	0.575361	1.5	1.5
			prmtr63744	0	0	1.31256	0	0.890619	0	1.30199	0	0	0	1.09493	0	1.22046	1.13102	0	0	0	1.28074	0	0.905579	1.5	0	1.31414	0	1.5	0	0	1.35292	1.41747	1.5	1.3046	1.5	0
			prmtr6588	0	0	0	0	0	1.13514	1.5	0	1.5	0	0	1.16961	0	0	0	1.5	1.5	0	1.23974	1.45764	0	1.43915	1.31414	0	0.982589	1.5	1.5	0.829562	1.41747	0.87012	1.5	0.688667	0.949368
			prmtr17130	0	1.24239	1.31256	0	0.890619	1.13514	0	0	1.05694	1.5	0	0	1.22046	0	0	0	0	0	0	1.45764	0	1.5	1.5	0.884679	0	0	0.890311	0	0.876236	1.5	1.5	1.5	1.5
			prmtr30	0	1.24239	1.5	1.5	0.890619	1.5	0.573922	0	1.5	0	0	0	1.5	1.13102	1.19012	0	1.28928	1.28074	0	0	0	1.5	1.5	1.42906	1.5	1.5	0	1.5	0.876236	0	1.5	0	1.5
			prmtr13486	1.49909	0	1.31256	1.5	0.890619	0	0.573922	1.5	0	1.14397	0	0	0	1.5	1.5	0	1.28928	0	0	1.5	1.5	1.5	1.5	1.5	1.5	0.967048	0.890311	0	0.876236	1.5	1.5	1.5	1.5
			prmtr63717	0	1.5	1.5	0	1.5	0.676446	0.573922	0	1.5	0	1.5	1.16961	1.22046	1.13102	1.19012	0	0	1.28074	0	0	0	1.5	0.801793	1.5	1.5	1.5	0.890311	1.5	1.41747	0.87012	1.5	1.5	1.5
			prmtr18916	1.49909	1.24239	0	1.15697	0	0	0.983407	0	1.5	0	0	0	1.22046	0	0	0	1.5	0	0	1.45764	0	1.43915	1.5	0.884679	0	0	1.5	1.35292	0	1.40905	1.5	1.5	0
			prmtr27493	0	0	0	1.5	1.5	1.5	1.5	1.5	0	1.14397	1.5	1.16961	1.22046	1.5	1.19012	1.41978	1.28928	0	0	1.5	1.5	1.43915	1.5	1.5	1.5	1.5	1.5	1.5	1.5	1.5	1.5	1.5	0
			prmtr26774	0	0	1.31256	1.15697	0	0.676446	0.983407	0	0	0	1.09493	0	0	1.13102	0	1.41978	0	0	0	0.905579	1.5	0	1.5	0	1.5	0	1.43678	0	0.876236	1.5	0	0	1.5
			prmtr12274	1.49909	0	1.31256	0	0.890619	0.676446	0.573922	0	0	0	1.5	1.16961	1.22046	1.13102	1.19012	0	1.5	0	1.23974	1.5	1.5	1.5	1.5	1.5	1.5	1.5	1.5	1.5	0	1.40905	0.575361	1.5	1.5
			prmtr5121	0	0	0	0	0	0	0.983407	1.18163	1.05694	0	0	1.5	0	1.13102	0	0	1.28928	0	0	0.905579	0	1.43915	1.5	0.884679	0	1.5	1.43678	0	1.41747	0	1.5	1.15289	1.5
			prmtr30008	1.49909	0	1.31256	1.15697	0.890619	0.676446	0	0	0	0	0	1.16961	1.22046	0	0	0	0	0	0	0.905579	0	0	0.801793	1.5	0.982589	1.5	1.43678	0.829562	0	1.40905	1.3046	0.688667	0.949368
			prmtr4044	1.49909	1.24239	1.31256	1.15697	0	0	1.5	1.5	1.05694	1.14397	1.5	0	0	1.5	1.19012	0	1.5	0	1.23974	1.5	1.5	1.5	1.5	0	1.5	1.5	1.5	1.5	1.5	1.40905	1.5	1.5	1.5
			prmtr13419	0	0	0	1.15697	0.890619	1.48264	0.573922	0	1.05694	1.5	0	0	0	0	0	0	0	0	0	0	1.5	0.892046	0.801793	1.42906	1.5	1.5	0.890311	1.35292	0	0	0.575361	0.688667	0
			prmtr56442	0	0	1.31256	1.5	0.890619	0	0	1.18163	0	1.14397	1.09493	1.16961	0	0	0	0	0	0	1.5	1.5	1.123	1.5	0	1.5	1.5	1.5	0	1.5	0.876236	0.87012	0.985573	1.5	1.5
			prmtr36291	1.49909	0	0	0	0	0	0	1.18163	0	0	0	1.16961	0	1.13102	0	0	0	0	1.23974	0.905579	1.123	0.892046	0	0	0.982589	1.5	0.890311	0.829562	0	0	1.5	1.5	0
			prmtr19726	0	0	0	1.5	0	1.5	0.573922	0	1.5	1.5	1.5	0	1.5	1.5	1.5	1.41978	1.28928	0	1.5	1.5	1.5	1.5	1.5	1.42906	1.5	0	1.5	1.5	1.5	1.5	1.5	1.5	1.5
			prmtr53224	0	1.24239	0	0	0	1.13514	0.573922	0	0	0	1.09493	1.16961	0	0	0	0	0	0	0	0	0	0	0.801793	0	0	0	1.43678	0.829562	0.876236	0	0.575361	1.15289	0.949368
			prmtr39891	1.49909	1.24239	0	0	0	0	0.573922	0	0	1.14397	0	1.16961	1.22046	0	0	0	0	0	0	1.45764	0	0	0	1.5	0.982589	0	1.43678	1.35292	1.41747	1.5	1.3046	0.688667	0
			prmtr47968	0	0	0	0	1.4372	0	0.573922	0	1.5	1.14397	1.09493	0	0	0	0	0	1.5	0	0	1.5	1.123	1.43915	0.801793	1.5	1.5	0	0	0.829562	1.5	0.87012	0.575361	1.15289	0
			prmtr34972	0	0	0	0	0.890619	0.676446	0.573922	1.18163	0	1.14397	0	0	0	0	1.19012	0	0	1.28074	1.23974	1.5	1.5	0	0	0	0.982589	0	1.5	0	0.876236	1.5	1.5	1.5	1.5
			prmtr79153	0	0	0	0	0.890619	0.676446	0.983407	0	1.5	1.14397	0	1.16961	0	0	0	0	0	0	1.5	1.5	0	0	1.5	1.5	1.5	0	0.890311	1.5	1.41747	1.5	0.985573	0.688667	0.949368
			prmtr58766	0	0	1.31256	0	0.890619	1.48264	0	0	0	1.14397	1.09493	1.16961	1.5	1.5	1.5	0	1.5	0	1.23974	0	1.123	0.892046	1.5	1.5	1.5	0.967048	1.43678	1.5	0.876236	1.5	1.3046	1.5	0.949368
			prmtr39853	0	0	1.31256	1.5	0	1.48264	0	1.18163	0	1.5	0	1.5	0	1.5	0	0	0	0	0	0	1.5	1.5	1.31414	1.5	1.5	1.5	1.5	1.5	0	0.87012	1.5	1.5	0
			prmtr11038	0	0	0	0	0.890619	1.13514	0	1.18163	1.05694	0	0	0	0	0	1.19012	0	1.5	1.28074	0	1.45764	0	1.43915	1.5	1.5	0.982589	1.5	1.5	0	0	0	0.985573	0.688667	0.949368
			prmtr11315	0	0	0	0	0	1.13514	0.573922	0	1.5	0	0	0	1.22046	1.5	0	1.41978	1.28928	1.28074	0	1.45764	1.5	0.892046	1.5	1.5	0	1.5	0.890311	0.829562	0	1.5	1.5	1.5	0
			prmtr64253	0	0	0	0	0	0	0.573922	0	0	1.14397	1.09493	0	0	0	0	0	1.28928	0	0	0.905579	0	0.892046	0	0.884679	0	0.967048	1.5	0	0.876236	0.87012	0	1.15289	0
			prmtr10385	0	0	0	0	0	0	0.573922	0	0	0	0	1.5	1.22046	1.13102	0	0	0	0	0	0	0	0.892046	0.801793	0	0	0.967048	1.43678	1.35292	0.876236	0.87012	0.575361	1.5	0
			prmtr19711	0	0	0	0	1.4372	1.13514	0.573922	0	0	0	0	0	0	1.13102	0	0	0	0	1.23974	1.5	1.123	1.43915	1.5	1.5	1.5	0	0.890311	1.35292	0.876236	0	0	1.15289	0
			prmtr56796	0	0	0	1.15697	0	1.48264	0.983407	0	0	0	0	1.16961	0	1.13102	0	0	1.28928	0	0	1.5	0	0	0.801793	1.5	0.982589	1.5	0	0	1.41747	1.40905	0.985573	1.5	0
			prmtr52540	0	1.24239	0	1.5	0.890619	1.48264	0.983407	0	1.05694	1.14397	0	0	0	1.13102	0	1.41978	0	0	0	1.45764	1.5	1.5	1.5	0	1.5	1.5	1.5	1.5	0.876236	0.87012	1.5	0.688667	1.5
			prmtr29082	1.5	0	0	0	1.5	1.5	1.5	0	1.05694	0	1.09493	0	0	1.5	1.19012	1.5	1.28928	1.28074	0	1.5	0	1.5	1.31414	1.5	1.5	1.5	1.5	1.35292	0	1.5	1.5	1.5	1.5
			prmtr21686	0	1.24239	0	0	1.5	0	0.983407	0	1.5	0	0	0	0	1.13102	0	0	0	0	0	1.45764	0	0	0.801793	0	0.982589	0	1.5	1.35292	0	1.5	0.575361	1.5	1.5
			prmtr21434	0	0	0	1.15697	0.890619	0.676446	0	0	1.05694	1.14397	0	0	1.22046	0	0	0	0	1.5	0	1.5	0	1.5	1.31414	0	1.5	1.5	1.5	1.5	0	1.5	0.985573	1.15289	0
			prmtr88	1.5	1.5	1.31256	1.15697	0	0.676446	0.983407	0	0	0	1.5	0	0	1.13102	0	0	1.28928	0	0	0.905579	1.5	1.5	1.5	0.884679	1.5	1.5	1.43678	1.35292	1.5	1.40905	0	1.5	0.949368
			prmtr96258	1.5	1.24239	0	1.5	0.890619	0.676446	1.5	1.5	1.05694	0	0	1.5	1.22046	1.5	1.5	1.41978	0	1.5	1.23974	1.5	1.5	1.5	1.5	0.884679	1.5	1.5	1.5	1.5	1.5	1.5	1.5	1.5	1.5
			prmtr30861	0	1.24239	0	0	0	0	1.5	0	0	1.14397	0	0	0	0	0	0	1.28928	1.28074	0	1.5	1.123	1.5	1.5	0	0.982589	0.967048	0	0	0	1.40905	1.5	0.688667	0.949368
			prmtr39201	0	0	0	0	0	0.676446	0.573922	1.18163	0	0	1.5	0	0	1.13102	1.19012	1.41978	1.5	0	1.23974	1.45764	1.5	1.5	0	0	1.5	1.5	1.5	1.5	0.876236	0	1.5	1.5	1.5
			prmtr21096	1.49909	0	0	0	0	0.676446	0.573922	0	1.05694	1.5	1.09493	0	0	0	0	0	0	1.28074	0	1.5	0	0.892046	0	1.5	0	0.967048	1.5	1.5	0	0	0.575361	1.5	0
			prmtr9335	0	0	1.31256	1.5	0.890619	0	0	0	0	0	0	0	0	0	0	0	0	1.28074	0	0.905579	0	0	0	0.884679	1.5	1.5	1.5	0	0.876236	1.40905	0	0.688667	0.949368
			prmtr14616	0	1.24239	0	0	0.890619	1.13514	0	0	0	0	0	0	0	0	0	0	1.28928	0	0	0	0	1.43915	1.5	1.42906	0.982589	1.5	0.890311	0	1.41747	0	0.985573	0.688667	0
			prmtr46245	0	0	0	1.5	0	0.676446	0.573922	0	0	1.5	0	0	0	0	1.5	1.41978	0	0	1.23974	0	0	1.5	1.31414	1.5	1.5	1.5	1.5	0	0	0	0	1.5	1.5
			prmtr60540	0	0	0	0	0	0	0	0	0	0	1.09493	0	0	0	1.19012	0	0	1.28074	0	0	0	0	0	0.884679	0.982589	0.967048	0	0	0.876236	0	0.575361	0.688667	1.5
			prmtr15554	0	0	0	0	0	0.676446	0	1.18163	0	0	1.09493	0	1.22046	1.13102	1.19012	1.41978	1.28928	1.5	0	1.5	1.5	1.43915	1.5	1.5	0.982589	1.5	1.5	0.829562	1.5	1.40905	1.5	1.5	0.949368
			prmtr62683	0	1.5	0	0	0	0	0	0	0	0	0	0	1.22046	0	0	1.41978	0	0	0	0.905579	0	0	0.801793	0.884679	0	0.967048	0.890311	0	0.876236	0.87012	0.985573	0	0
			prmtr30687	1.49909	0	0	0	1.4372	0	0.573922	0	1.05694	0	0	0	0	1.13102	0	0	0	0	0	0	0	1.5	0.801793	0.884679	0.982589	0	0.890311	0	0.876236	1.5	1.5	1.15289	0.949368
			prmtr32651	1.49909	1.5	1.5	1.5	1.5	1.5	1.5	0	0	0	0	1.16961	0	1.5	1.5	0	1.28928	1.5	1.5	1.5	1.5	1.5	1.5	1.5	1.5	1.5	1.5	1.5	1.5	1.5	1.5	1.5	1.5
			prmtr22926	0	0	0	0	0.890619	0.676446	0	0	0	0	1.5	0	0	0	0	1.41978	0	0	0	0	1.123	1.5	0.801793	0.884679	1.5	0	0	0	0	0.87012	0	0	1.5
			prmtr44464	0	0	0	0	0.890619	0.676446	0.983407	0	1.05694	0	1.09493	0	0	0	1.5	0	1.28928	0	0	0	1.5	1.5	0.801793	0.884679	1.5	1.5	0	0	0	1.40905	0.575361	1.15289	1.5
			prmtr24925	0	0	1.31256	0	0	0	0	0	0	0	0	1.16961	1.22046	0	0	0	0	0	1.5	1.5	0	1.43915	1.31414	0.884679	1.5	1.5	0.890311	1.5	0.876236	0	1.5	1.15289	0
			prmtr31985	0	0	0	0	0	0	0.573922	0	0	0	0	0	0	0	1.19012	1.41978	0	0	0	0	1.123	0	0.801793	1.42906	0.982589	0.967048	0	0	0	0.87012	0.985573	1.15289	0
			prmtr20587	0	1.24239	1.31256	0	0.890619	0	0.983407	0	0	0	0	0	0	1.13102	0	0	1.28928	0	0	1.5	1.123	1.5	0	0	1.5	1.5	0.890311	1.5	0	0.87012	0	0	1.5
			prmtr62503	0	1.24239	0	0	0	0	0.573922	0	1.05694	0	1.09493	1.5	0	0	0	0	0	0	1.23974	1.5	1.123	0	0	0.884679	0	0.967048	0.890311	0	1.41747	1.5	1.5	1.5	1.5
			prmtr64613	0	1.24239	0	0	1.4372	0	0	1.18163	0	0	0	0	0	1.13102	0	1.41978	0	1.28074	0	1.5	1.5	0	1.5	1.42906	0.982589	1.5	1.5	0.829562	0	1.40905	1.5	0.688667	0
			prmtr20776	0	1.24239	0	0	0	0	0	0	0	0	0	0	0	1.13102	1.5	0	0	0	0	0.905579	1.123	1.5	1.5	0	0	0.967048	1.43678	0	1.41747	0	1.5	1.5	0
			prmtr5858	0	0	0	1.15697	0	0	0	0	0	0	1.09493	0	0	0	1.19012	0	0	0	0	0.905579	0	0	1.31414	0.884679	0	0	0.890311	0	0	0.87012	1.5	0.688667	0.949368
			prmtr32412	0	0	0	0	0.890619	0.676446	0	0	0	0	0	0	0	0	1.5	0	1.28928	0	0	0	1.123	1.43915	1.5	0.884679	0	0.967048	0.890311	0	0	0.87012	0	0	0
			prmtr30472	0	1.24239	0	0	0	0	0	0	0	0	0	0	0	1.13102	0	0	0	0	0	0.905579	0	0	0	0	0	1.5	0.890311	0.829562	0.876236	0	0.575361	0	0
			prmtr9	0	0	0	0	0.890619	0	0.573922	0	0	0	0	0	0	0	0	1.41978	0	0	1.5	1.45764	0	1.43915	1.5	0.884679	0	0	1.43678	1.35292	0	1.40905	0.575361	0.688667	0
			prmtr28684	0	0	0	0	0	0.676446	0.573922	0	0	0	0	0	0	1.13102	0	0	1.5	0	0	0	0	1.5	0	1.5	1.5	0	0.890311	0.829562	1.41747	0	1.5	1.5	0.949368
			prmtr53843	0	0	0	0	0	0	0	0	0	0	1.09493	0	1.22046	0	0	0	0	1.28074	1.23974	0.905579	0	0.892046	1.5	1.5	0	0.967048	1.5	0	0	0.87012	0.985573	0.688667	0.949368
			prmtr65241	0	0	1.31256	1.15697	0	0	0.573922	0	0	0	0	0	0	0	0	0	0	1.5	0	0	0	1.5	0.801793	0.884679	1.5	1.5	0	0.829562	1.41747	0	0.575361	0	0.949368
			prmtr35836	0	0	0	0	0	0.676446	0	0	0	0	1.09493	1.16961	0	0	0	0	0	0	0	0	1.123	0.892046	1.31414	0	0	1.5	0	0.829562	0.876236	0.87012	0.985573	0.688667	0
			prmtr64027	0	0	0	0	0	0	0	0	1.05694	0	1.5	0	0	0	0	0	0	0	1.23974	1.5	1.123	0	0.801793	0	0.982589	0	0.890311	0.829562	0	0.87012	0	0	0
			prmtr32121	0	0	0	0	0	1.13514	0	0	0	1.14397	0	0	0	0	1.19012	0	1.28928	0	0	1.45764	1.123	1.43915	0	1.42906	0.982589	0.967048	0.890311	0.829562	0.876236	0.87012	0.575361	1.5	0
			prmtr48073	1.49909	0	0	0	0	0.676446	0.573922	0	0	0	0	0	0	0	0	0	0	0	0	0.905579	0	1.5	0	0.884679	1.5	0.967048	0.890311	0	0.876236	0.87012	0	0	0
			prmtr10350	0	0	0	1.15697	0	0	0.573922	1.18163	0	0	0	0	0	1.13102	0	0	0	0	1.23974	0	1.5	0	1.31414	0	0.982589	0.967048	0.890311	1.35292	1.5	0.87012	0.985573	0.688667	1.5
			prmtr97950	0	0	0	0	0	1.13514	0.983407	0	1.5	0	0	0	0	0	0	0	1.5	1.28074	0	1.45764	0	0	0	0	1.5	0	1.5	0	1.5	1.5	1.5	1.5	1.5
			prmtr24114	0	1.24239	0	0	0	0	0	0	0	1.14397	0	0	1.22046	0	0	0	0	1.28074	0	0	1.5	1.5	0.801793	0.884679	0	0	1.43678	0	0	1.40905	0	0.688667	0.949368
			prmtr11373	1.49909	0	0	0	0	0	0	0	0	0	1.09493	0	0	0	0	0	0	0	0	0	1.123	0.892046	1.31414	0	0.982589	0	0.890311	0	0	0.87012	0	0	1.5
			prmtr57311	1.5	0	0	0	0	0	0	0	1.5	0	1.5	1.5	0	0	1.19012	1.41978	1.5	0	0	1.5	0	1.5	1.5	0.884679	1.5	1.5	1.5	1.5	1.5	1.5	1.5	1.5	1.5
			prmtr47735	0	0	1.31256	0	0.890619	0.676446	0	0	0	0	0	0	0	0	0	0	0	0	0	0	1.123	0	0.801793	1.42906	0	0.967048	1.43678	0	0.876236	0.87012	0	0	0.949368
			prmtr52589	0	0	0	0	0	0	0	0	0	0	1.09493	0	0	0	1.19012	0	0	0	1.23974	1.45764	0	0	0	0	0	0	1.43678	0	0	0	1.3046	1.5	0.949368
			prmtr42054	0	0	0	1.15697	0	0	0.573922	0	0	0	0	0	0	0	0	0	0	1.28074	0	1.5	1.123	1.5	0.801793	0	0.982589	0.967048	0.890311	0	0.876236	0	0	0	0
			prmtr25996	0	0	0	0	0.890619	0	0	0	0	0	1.09493	0	0	0	0	0	0	0	0	0	0	0	0	0	0.982589	0	1.43678	0.829562	0	0.87012	0.575361	0	0.949368
			prmtr27788	0	0	1.31256	0	0	0.676446	0	0	0	0	0	0	0	0	0	0	1.28928	0	1.5	1.5	1.5	0.892046	0	0	0	0.967048	0	0	0	1.40905	1.5	1.5	0
			prmtr31291	0	0	1.31256	0	0	0	0	0	0	1.14397	0	0	0	1.5	0	0	0	0	0	1.5	0	0.892046	1.31414	0	0.982589	0	0	0.829562	0	1.5	1.5	1.5	0
			prmtr10967	0	0	0	0	1.4372	1.13514	0	0	0	0	0	0	0	1.13102	1.5	0	0	0	0	1.45764	1.123	1.5	1.5	1.5	1.5	1.5	0	1.5	0	0	0.985573	0	0
			prmtr10145	0	0	0	0	1.4372	0.676446	0	0	1.05694	0	0	0	0	0	0	0	1.28928	0	0	0	1.123	0	0.801793	1.42906	0.982589	0	0.890311	1.5	0.876236	0.87012	1.5	1.15289	0
			prmtr8036	0	0	1.5	0	0.890619	0.676446	0	0	0	1.14397	1.09493	0	0	0	0	0	0	1.28074	0	0.905579	1.5	0.892046	0.801793	0.884679	1.5	1.5	0.890311	1.5	1.5	1.5	0	1.5	1.5
			prmtr23618	0	0	1.31256	0	0	0.676446	0.573922	0	0	0	0	1.16961	1.22046	1.13102	0	0	1.28928	0	0	1.5	1.5	0.892046	0	1.5	1.5	1.5	1.5	1.5	0	0	1.5	1.5	0
			prmtr48629	0	0	0	0	1.4372	0	0.983407	0	0	0	0	0	0	0	0	0	1.28928	1.5	0	1.5	0	0	0	0	0.982589	0.967048	1.5	0	0.876236	0.87012	1.5	1.5	1.5
			prmtr26810	0	0	0	0	0	0	0	1.18163	1.05694	0	0	0	0	1.13102	0	0	0	0	0	0.905579	0	0	0	0	0.982589	0.967048	0	1.5	0.876236	1.40905	1.5	1.5	0
			prmtr29687	0	1.24239	0	1.5	0	0	0	0	0	1.5	1.09493	1.16961	0	1.5	0	0	0	0	0	1.45764	1.5	1.43915	1.5	1.5	1.5	0	0	1.5	0	1.40905	1.5	1.5	0
			prmtr64685	0	0	0	0	0.890619	0	0	0	0	0	0	0	0	0	1.19012	0	1.5	0	1.23974	0.905579	0	0	0.801793	0	0.982589	1.5	1.5	0.829562	1.41747	1.5	0.575361	0	1.5
			prmtr92153	0	0	0	1.5	0	0	0	0	0	0	0	0	1.22046	1.5	0	0	0	0	0	1.5	0	0	0	0.884679	0	0	1.5	1.35292	0.876236	1.5	1.5	1.15289	0
			prmtr4339	0	1.24239	0	0	0	0	0.983407	0	0	0	0	0	0	0	0	0	0	0	0	0	0	0	0	1.42906	0.982589	0	0	0.829562	1.41747	0.87012	0	1.5	0
			prmtr37917	0	0	0	0	0	0	0.983407	0	0	0	0	1.16961	0	1.13102	0	0	0	0	0	0.905579	0	0	0	0.884679	1.5	0	0.890311	0.829562	0.876236	1.40905	0.985573	0	0
			prmtr13661	0	0	0	1.5	0	0.676446	0	0	0	0	0	0	0	0	0	0	0	0	0	0	0	1.43915	0.801793	0	0.982589	0	0.890311	0	0.876236	0	0	1.5	0
			prmtr52817	0	0	0	0	0	0	0.983407	0	0	0	1.09493	0	0	0	0	0	0	0	0	0.905579	1.123	0	0	0	1.5	0.967048	0	0	0.876236	0	1.3046	1.5	0
			prmtr18375	0	0	0	0	0	0	0	0	0	0	1.09493	0	0	0	0	0	0	1.28074	0	0	0	0	1.5	0.884679	0	0	0	0	0	0.87012	0.985573	1.5	0.949368
			prmtr51672	0	0	0	0	0	0.676446	0.573922	0	0	1.14397	0	0	0	1.13102	0	0	0	0	0	0.905579	1.5	0	0	0	0	1.5	0	1.5	1.41747	1.5	1.5	1.5	0
			prmtr36249	0	0	0	0	0.890619	0	0.983407	0	0	0	0	0	0	0	0	0	1.28928	0	0	1.5	1.5	0	0	0	0	1.5	0	0.829562	0	0.87012	0.985573	1.5	0
			prmtr56290	0	0	0	0	0	0	1.30199	0	0	0	0	0	0	0	0	0	0	0	0	0	0	0	0.801793	0.884679	0	0.967048	0	0	0	0.87012	0.575361	0	0.949368
			prmtr65116	0	0	0	0	1.4372	0	0.573922	0	0	0	0	1.16961	0	0	0	0	0	0	0	0	1.5	1.5	0.801793	1.42906	1.5	0.967048	1.43678	0	0	0.87012	0.575361	0	0
			prmtr38276	0	0	0	0	0	0	0.983407	1.18163	0	0	1.5	0	0	0	0	0	0	0	0	0	1.5	0.892046	0.801793	1.5	1.5	1.5	1.5	0.829562	0.876236	0	0.575361	0	0.949368
			prmtr40546	1.49909	0	0	0	0	0	0	0	0	0	0	0	1.5	1.5	0	0	0	0	1.5	1.5	1.5	1.5	1.5	1.5	0	0	0	1.5	0	1.5	1.5	1.5	0
			prmtr64153	0	0	0	1.15697	0.890619	0	0.983407	0	0	0	0	0	0	1.13102	1.19012	0	0	0	0	1.5	1.123	0	0	0	0	1.5	1.5	1.35292	1.5	1.5	1.5	1.5	1.5
			prmtr52382	0	0	0	0	0	0	0	1.18163	0	0	0	0	0	0	0	0	0	0	0	0.905579	1.123	0	0	0	0	0	0	0.829562	0	0.87012	0.575361	0.688667	0
			prmtr3195	0	0	0	0	0	0	0	0	0	0	0	0	0	0	0	0	1.28928	0	0	0	0	0	0	0	0.982589	0.967048	1.43678	0	0	0.87012	0.575361	0.688667	0.949368
			prmtr42691	1.49909	0	0	0	0.890619	0	0	0	1.05694	0	0	0	0	0	0	0	0	0	0	1.45764	0	0.892046	0	0.884679	0.982589	0.967048	0.890311	0.829562	0.876236	1.5	0.575361	0.688667	0
			prmtr5519	1.49909	0	0	1.15697	0.890619	0	0	0	0	0	0	0	1.5	0	0	0	1.5	0	0	0	1.5	1.5	1.5	1.42906	1.5	1.5	1.5	1.5	1.5	0	0	1.5	1.5
			prmtr16920	0	1.5	0	0	0	0.676446	0	0	0	0	1.09493	0	0	0	0	0	0	0	0	0	0	0	0	0	0	0	0.890311	0	0.876236	0	1.5	1.5	0
			prmtr48247	0	0	0	1.15697	0	0	0	0	0	0	0	0	0	0	0	0	0	1.28074	0	0.905579	1.5	0.892046	0	0.884679	0	0	0	0	1.41747	0.87012	0.985573	0.688667	0
			prmtr72392	0	0	0	0	0	0.676446	0	0	0	0	0	0	0	1.5	0	0	0	0	0	1.5	0	0	0	0.884679	1.5	1.5	0	1.35292	0	1.5	0.575361	0	0
			prmtr56700	1.49909	0	0	0	0	0	0	0	0	0	0	0	0	0	1.19012	0	0	0	1.23974	0.905579	0	0.892046	1.5	1.5	0.982589	0	1.5	1.5	0	0	0	0	0
			prmtr91575	0	0	0	0	0	0.676446	0	0	0	0	1.09493	0	0	0	0	0	0	0	0	0.905579	0	1.5	0	0	0	0.967048	0	0	1.41747	1.5	0	0.688667	0
			prmtr42554	0	0	0	0	0	0	0	0	0	0	0	1.16961	0	0	0	0	0	0	0	0	0	0	0.801793	0	0	0	0	0	1.41747	0	0.575361	0.688667	0.949368
			prmtr12919	0	0	0	0	0	1.13514	0.573922	0	1.05694	0	0	0	0	0	0	0	0	1.28074	0	0	0	0.892046	1.31414	0	1.5	0.967048	0	0.829562	0	0	0	1.5	0
			prmtr18369	0	0	0	1.15697	0.890619	0.676446	0.983407	0	0	0	0	0	0	0	1.19012	0	0	0	0	0.905579	1.5	0.892046	0	1.5	0.982589	1.5	1.5	1.5	0	0.87012	1.5	1.5	1.5
			prmtr59524	0	0	0	0	0	0	0	0	0	0	0	0	1.5	1.5	0	1.41978	0	0	0	1.5	0	0	1.5	1.5	0	0	1.5	1.5	0	0	1.5	1.15289	0
			prmtr14212	0	0	0	0	0	0	0	0	0	0	0	0	0	1.13102	1.19012	0	0	0	0	0.905579	0	0.892046	0	0.884679	0	0.967048	0.890311	1.35292	0	0.87012	1.5	0.688667	0
			prmtr11113	0	0	0	1.15697	0	0	0	0	0	0	0	0	0	0	0	0	0	0	0	0	0	0.892046	0	1.42906	0	0.967048	0.890311	0	0	0	0	0.688667	0.949368
			prmtr18076	0	0	0	0	1.4372	0.676446	0	1.18163	0	0	0	1.16961	1.22046	0	0	0	1.28928	0	0	0	0	1.5	1.5	1.5	1.5	1.5	0.890311	1.5	0	0	1.5	1.5	1.5
			prmtr61633	0	0	0	0	0	0	0	0	0	0	0	0	0	0	0	0	0	1.28074	0	0	0	0	0	0	0	0.967048	0	0	0.876236	0	0.575361	0.688667	0.949368
			prmtr19295	0	0	0	0	0	0	0	1.18163	0	0	0	0	0	0	1.19012	0	0	0	0	0	0	0	0	0	0.982589	1.5	0	0.829562	0	0	0.575361	0	0.949368
			prmtr12815	0	0	0	0	0	0	0	0	0	0	0	0	0	1.13102	0	0	1.28928	0	0	1.5	0	0	0	1.42906	0	0	0.890311	0	0	0.87012	0.985573	1.5	0.949368
			prmtr65617	0	0	0	0	0	1.13514	0	1.18163	0	0	0	1.16961	0	1.13102	0	0	0	0	0	0	1.5	1.5	0.801793	0.884679	1.5	0	1.5	0	1.5	0	0.575361	1.15289	1.5
			prmtr36245	0	0	1.31256	0	0.890619	0	0	0	0	0	0	0	0	0	0	0	0	0	0	0	0	0	1.5	0	1.5	1.5	0	0	1.41747	0.87012	1.3046	1.5	0
			prmtr1499	0	0	0	0	0	0	0	0	0	0	0	0	0	0	0	1.41978	0	1.28074	0	1.5	0	1.5	1.5	0	1.5	0.967048	0	0	0.876236	0.87012	0.985573	1.15289	1.5
			prmtr28735	0	0	0	0	0	0	0.573922	0	0	0	0	0	0	1.13102	0	0	1.28928	0	0	0	0	1.5	1.31414	1.5	1.5	1.5	0	0	0.876236	0	0.985573	1.15289	1.5
			prmtr5611	0	0	0	1.15697	0	0	0	0	0	0	0	0	1.22046	0	0	0	0	0	0	1.45764	0	1.5	1.5	0	0	1.5	0	1.35292	0.876236	0	0	1.15289	0
			prmtr41249	0	0	0	0	0	0	0	1.5	1.5	0	0	0	0	1.5	0	0	0	0	0	1.5	0	0.892046	0	0.884679	0	0	0	1.5	0.876236	1.5	1.5	1.5	0
			prmtr81063	1.49909	0	0	0	0	0	0	0	0	0	0	0	0	1.13102	0	0	0	0	1.23974	1.5	1.123	0	0.801793	0.884679	0	0	0	1.5	0	1.5	1.5	1.5	0
			prmtr41765	0	0	0	0	0	0	0.983407	0	0	0	0	0	0	0	0	0	0	0	0	0.905579	0	0	0	0	1.5	1.5	0	0.829562	0	0	0	0	0
			prmtr25499	0	0	0	0	0	0	0	0	0	0	0	0	0	0	1.19012	0	0	0	0	0.905579	1.123	0	0	0.884679	1.5	0	0	0	0	0.87012	0	0	0
			prmtr64597	0	0	0	0	0.890619	0	0	0	0	0	0	0	0	0	0	0	0	0	0	0	0	0.892046	0	0	0	0	0.890311	0	0	0.87012	0	0.688667	0
			prmtr48131	0	0	1.31256	0	0.890619	0	0	1.5	0	0	0	0	0	0	0	0	0	0	1.23974	1.5	1.5	0.892046	1.31414	0	0	1.5	1.5	0.829562	1.5	1.5	1.5	1.5	0
			prmtr77797	0	0	0	0	0.890619	0	0	0	0	0	0	0	0	0	0	0	0	0	0	0.905579	0	0.892046	0	0	0.982589	0	0	0	0	0	0	0.688667	0
			prmtr80170	0	0	0	0	0	0	0.573922	0	0	0	0	1.16961	0	0	0	0	0	0	0	1.5	1.5	0	0	0	0	0	0	0	1.5	1.40905	0.985573	1.15289	0
			prmtr4034	0	0	0	0	0.890619	0.676446	0	0	0	0	0	0	0	0	0	0	0	0	0	0.905579	1.5	0.892046	0.801793	0	0.982589	1.5	1.43678	0	0	0	0.575361	1.5	0
			prmtr37371	0	0	0	0	0	0	0	0	0	0	1.09493	0	0	1.13102	0	0	0	0	0	0.905579	1.5	0	0	1.42906	0.982589	1.5	1.5	0.829562	0	0	1.3046	1.15289	0
			prmtr36594	0	0	0	0	0	0.676446	0.983407	0	0	0	0	0	0	1.5	0	0	0	0	1.5	1.5	1.5	0.892046	0	1.42906	1.5	1.5	1.5	1.5	1.5	0.87012	1.5	0	0.949368
			prmtr10705	1.49909	0	0	0	0	0	0	0	0	0	0	0	0	0	0	0	0	0	0	0	0	0.892046	0.801793	0	1.5	0	1.5	0	0	0.87012	0.985573	1.5	0.949368
			prmtr73073	0	0	0	0	0	0	0	0	0	0	0	0	0	1.13102	0	0	0	0	0	0	1.5	0	0	0.884679	0	0	1.5	0.829562	0	0	0.985573	1.15289	0
			prmtr12260	0	0	0	0	0	0	0.573922	0	0	0	0	0	0	1.5	0	0	1.5	0	1.23974	1.5	1.5	1.5	0	1.42906	0	0	1.5	0.829562	0	1.5	1.5	1.5	0.949368
			prmtr13756	0	0	0	0	0	0.676446	0	0	0	0	0	0	0	0	0	0	0	0	0	0.905579	0	0	0	0	0	0	0	0.829562	1.41747	0.87012	0.575361	0	0
			prmtr41095	0	1.24239	0	0	0	0	0.573922	0	0	0	0	1.16961	0	1.13102	0	0	0	0	0	0.905579	1.5	1.43915	1.31414	1.5	1.5	0.967048	0	1.35292	1.5	1.5	0.985573	1.5	1.5
			prmtr90604	0	0	0	0	0	0	0.573922	0	0	0	0	1.16961	0	0	0	0	0	0	0	0	0	0.892046	1.31414	0.884679	0.982589	0	1.5	0	1.41747	1.5	0	1.5	0.949368
			prmtr23715	0	0	0	0	0.890619	0	0	0	0	0	0	0	0	0	0	0	0	1.28074	0	0	1.5	1.5	1.5	0	0	1.5	0	0	1.5	0	0	0	0
			prmtr27156	0	0	0	0	0	0	0	0	0	0	0	0	0	0	0	0	0	0	0	0	0	0.892046	0.801793	0.884679	0	0	0	0	1.41747	0	0	0	0
			prmtr18436	0	0	0	0	0	0	0	0	0	0	0	0	0	0	0	0	0	0	0	0.905579	0	0	0	0	0.982589	0	0	0.829562	0	0.87012	0.575361	0	0.949368
			prmtr3876	0	0	0	0	0	0.676446	0.573922	0	1.05694	0	0	0	0	0	0	0	0	0	0	0.905579	0	0	0	0	0	0	1.5	1.35292	1.5	1.5	0	1.15289	0.949368
			prmtr105465	0	0	0	0	0	0	0	0	0	0	0	0	0	0	0	0	0	0	0	0	0	0	0.801793	0	1.5	0.967048	0	0	0	0	0.575361	0.688667	0
			prmtr568	0	0	0	0	0	0	0	0	0	0	0	0	1.22046	0	0	0	0	0	0	1.5	1.5	0	1.5	0	0.982589	0	0	0	0	0	0	1.5	0
			prmtr44036	0	0	0	0	0	0	0	0	0	0	1.09493	0	0	1.13102	0	0	0	0	0	1.5	1.5	0.892046	1.5	0.884679	0.982589	1.5	0	1.35292	1.41747	0.87012	0	1.5	0
			prmtr53763	0	1.24239	0	0	0.890619	0	0.573922	0	0	0	0	1.16961	0	1.5	0	0	1.28928	0	0	1.5	1.123	1.5	1.5	1.5	1.5	1.5	1.5	1.5	1.41747	0.87012	1.5	1.5	1.5
			prmtr65111	0	0	0	0	0	0	0	0	0	0	0	0	0	0	0	0	0	0	0	0.905579	0	0	0	0	0	0	0.890311	0.829562	0.876236	0	0.575361	0	0
			prmtr31860	0	0	0	0	0	0	0	0	0	0	0	0	0	0	0	0	0	0	0	0	0	0	1.31414	1.5	0	0.967048	0	0	0	0	0.575361	0.688667	0
			prmtr1958	0	0	0	0	0	0	0	0	0	0	0	0	0	0	0	0	0	0	0	0.905579	1.123	0	0	0	0	0	0	0	0.876236	0	0	0.688667	0
			prmtr14927	0	0	0	0	0	1.48264	0	0	1.05694	0	0	0	0	0	0	0	0	0	1.23974	1.5	1.123	0	1.5	1.5	0.982589	0.967048	1.5	1.5	0.876236	1.5	1.5	0.688667	0
			prmtr19390	0	0	0	0	0	0.676446	0	0	0	0	0	0	0	0	0	0	0	0	0	1.5	0	1.43915	0	0	0	0	0	0	0	0	0	0.688667	0
			prmtr80873	0	0	0	0	0	0	0	0	0	0	0	0	0	0	0	0	0	0	0	1.5	0	0	0	0	0	0	0.890311	0	0	0	0	0.688667	0
			prmtr36055	0	0	0	0	0	0	0	0	0	0	1.5	0	0	0	0	0	0	0	0	1.45764	1.123	1.5	1.5	0	0	0	1.5	0	1.5	1.5	1.3046	0.688667	0.949368
			prmtr18804	0	0	0	0	0	0	0.573922	0	0	0	0	0	0	0	0	0	0	0	0	0	0	0.892046	0	0.884679	0	0	0	0	0.876236	0	0.985573	1.5	0
			prmtr41248	0	0	0	0	0	0	0	0	0	0	0	0	0	0	0	0	0	0	0	0	0	0	0	0.884679	0	0	0	0.829562	0	1.40905	0	0.688667	0
			prmtr50882	0	0	0	0	0	0	0	0	0	0	0	0	0	0	0	0	0	0	0	0	0	0	0	0	1.5	0	0	0.829562	0.876236	0	0.575361	0	0
			prmtr38130	0	0	0	0	0	0	0	0	0	0	0	0	0	0	0	0	0	0	0	0	0	0	0	0.884679	0.982589	1.5	0	0	0	0.87012	0	0	0
			prmtr7203	0	0	0	0	0	0	0.573922	0	0	0	0	1.16961	0	0	0	0	0	0	0	1.5	1.5	0.892046	1.5	0	1.5	0.967048	1.43678	0	1.5	0	0	0	0
			prmtr4927	0	0	0	0	0	0	0	0	0	0	0	0	0	0	0	0	0	0	0	0	1.123	0	0	0	1.5	0	0	0	1.41747	0	0	0	0
			prmtr18163	0	0	0	0	0	0	0	0	0	0	0	0	0	0	0	0	0	0	0	0	1.123	0	0	0	0	0	0	0	1.41747	0	0	0	0.949368
			prmtr35083	0	0	0	0	0	0	0	1.18163	0	0	0	0	0	0	0	0	0	0	0	1.5	0	0	0.801793	1.5	1.5	1.5	0	0	0.876236	0	0	0	1.5
			prmtr23355	0	0	0	0	0	0	0	0	0	0	0	0	0	0	0	0	0	0	0	0	0	0	0.801793	1.5	0	0	1.43678	0.829562	0	0	0	0	0
			prmtr28408	0	0	0	0	0	0	0	0	0	0	0	0	0	0	0	0	0	0	0	0	0	0	0	0.884679	0	0.967048	0.890311	0	0	0	0	0	0
			prmtr22465	0	0	0	0	0	0	0.573922	0	0	0	0	0	0	0	0	0	0	0	0	0	0	0	0.801793	0.884679	0	0	0	0	0.876236	0	0	0.688667	0
			prmtr31536	0	0	0	0	0	0	0	0	0	0	0	0	0	0	0	0	0	0	0	1.45764	0	0	0	0	1.5	0.967048	1.43678	0	0	0	0.575361	0	0
			prmtr55430	0	0	0	0	0.890619	0	0	0	0	0	0	0	0	0	0	0	0	0	0	0.905579	0	0.892046	0	0.884679	0.982589	0	1.43678	0	1.41747	0	0.575361	1.5	1.5
			prmtr101706	0	0	0	0	0	0	0	0	0	0	0	0	0	0	0	0	0	0	0	0.905579	0	0	0	0	0.982589	0	0	0.829562	0	0	0	0	0
			prmtr54670	0	0	0	0	0	0	0	0	0	0	0	0	0	0	0	0	0	0	0	0	1.5	1.5	0	0	1.5	1.5	0	0	0	0	0	0	0
			prmtr18814	0	0	0	0	0	0	0	0	0	0	0	0	0	1.13102	0	0	0	0	0	1.45764	0	0	0	0	0.982589	0	0	1.5	0.876236	0.87012	0.985573	1.5	0
			prmtr62736	0	0	0	0	0	0	0	0	0	0	0	0	0	1.13102	0	0	0	0	0	1.5	0	0	0	0.884679	0	0	1.5	1.5	0	0	1.5	1.5	0
			prmtr9699	0	0	0	0	0	0	0	0	0	0	0	0	0	0	0	0	0	0	0	0	0	0	0.801793	1.42906	0	0.967048	0	0	0	0	0.985573	0	0
			prmtr41250	0	0	0	0	0	0	0.573922	0	0	0	0	0	0	0	0	0	0	0	0	0	1.5	0	0	0	0	0	0	0	0.876236	0.87012	0	1.5	0.949368
			prmtr55247	0	0	0	0	0	0	0	0	0	0	0	0	0	0	0	0	0	0	0	1.45764	0	0	0	0	0	0	0	0	0.876236	0	0	0	0.949368
			prmtr7565	0	0	0	0	0	0	0	0	0	0	0	0	0	0	0	0	0	0	0	0	0	0.892046	0.801793	1.5	0	0	0.890311	0	0	0	0	0	0
			prmtr18500	0	0	0	0	0	1.13514	0	0	0	0	0	0	0	0	0	0	0	0	0	1.5	0	1.43915	1.31414	0	0	1.5	1.43678	0	0	1.40905	1.5	0	0.949368
			prmtr55515	0	0	0	0	0	0	0	0	0	0	0	0	0	0	0	0	0	0	0	1.45764	1.5	0	1.5	0	0	0	0	0	0	0	0.985573	1.15289	0
			prmtr8389	0	0	0	0	0	0	0	0	0	0	0	0	0	1.13102	0	0	0	0	0	1.5	0	0	0	0	0	0	1.5	0	0	1.5	1.5	1.5	0
			prmtr32415	0	0	0	0	0	0	0	0	0	0	0	0	0	0	0	0	0	0	0	1.5	1.5	0	0	0.884679	0	0	0	0.829562	0	0	0.575361	0	0
			prmtr32410	0	0	0	0	0	0	0	0	0	0	0	0	0	0	0	0	0	0	0	0	1.5	0	0	0	0	0	0	0	0	0	1.3046	1.5	0
			prmtr42825	0	0	0	0	0	0	0	0	1.05694	0	0	0	0	0	0	0	0	0	0	0.905579	0	0	0	0	0	0	1.43678	0	0	0	1.5	1.15289	1.5
			prmtr58115	0	0	0	0	0	0	0	0	0	0	0	0	0	0	0	0	0	0	0	0.905579	0	0	0	0	0	1.5	1.43678	0.829562	0	0	0.575361	0	0.949368
			prmtr17012	0	0	0	0	0	0	0	0	0	0	0	0	0	1.13102	0	0	0	0	0	0	1.5	1.5	1.5	0	0	0	1.5	0.829562	0	0	1.5	1.5	0
			prmtr18817	0	0	0	0	0	0	0	0	0	0	0	0	0	0	0	0	0	0	0	1.45764	0	0	0	0	0.982589	0	0	1.35292	0	0.87012	1.3046	0.688667	0
			prmtr18818	0	0	0	0	0.890619	0	0	0	0	0	0	0	0	0	0	0	0	0	0	0.905579	1.5	1.43915	0	0	0	0	0	1.35292	1.5	0.87012	0.575361	0.688667	0
			prmtr65587	0	0	0	0	0	0	0	0	0	0	0	0	0	0	0	0	0	0	0	0	1.123	0	1.31414	0	0.982589	0.967048	0	0	0.876236	0	0	0	1.5
			prmtr58187	0	0	0	0	0	0	0	0	0	0	0	0	0	0	0	0	0	0	0	1.5	0	0	0	1.5	0	0	0	1.5	0	0	1.5	0	0
			prmtr31645	0	0	0	0	0	0	0	0	0	0	0	0	0	0	0	0	0	0	0	0	0	0	0	0	0.982589	1.5	0	0	0	0	0	1.5	1.5
			prmtr86753	0	0	0	0	0	0	0	0	0	0	0	0	0	0	0	0	0	0	0	0	1.123	0	0	0	0	0.967048	0	0.829562	0	0	0	0	0
			prmtr1278	0	0	0	0	0	0	0	0	0	0	0	0	0	0	0	0	0	0	0	0	0	0.892046	0	1.5	1.5	0	0	1.5	0	0	0.985573	0.688667	0
			prmtr63985	0	0	0	0	0	0	0	0	0	0	0	0	0	0	0	0	0	0	0	1.5	1.123	0	0	0	1.5	1.5	0	0	0	0	0	0	0
			prmtr73072	0	0	0	0	0	0	0	0	0	0	0	0	0	0	0	0	0	0	0	0	1.5	0	0	0.884679	1.5	1.5	0	1.35292	0	0	0	0	0
			prmtr4043	0	0	0	0	0	0	0.573922	0	0	0	0	0	0	0	0	0	0	0	0	0	0	1.5	0.801793	0	0.982589	0	0	0.829562	0	0	0.575361	0.688667	1.5
			prmtr36596	0	0	0	0	0	0	0.573922	0	0	0	0	0	0	0	0	0	0	0	0	1.5	0	0	0	0	0	0	1.5	1.5	0	1.40905	1.5	1.5	0

## Sheet: Fig2B(bottom)
Figure 2B(bottom)		GeneId	PromoterId	Promoter_rank	Promoter activity log2FC	Gene expression log2FC
		ENSG00000215018.5	73544	1	-5.64628	-0.301655
		ENSG00000169926.5	51231	2	-5.60107	-0.409378
		ENSG00000188343.8	62561	3	-5.23173	-0.468752
		ENSG00000225278.3	77880	4	-4.4871	-0.416245
		ENSG00000100031.14	10699	5	-4.42622	-0.160682
		ENSG00000160299.12	43427	6	-4.37796	-0.0108842
		ENSG00000136574.13	30860	7	-4.26157	-0.0592359
		ENSG00000246662.2	93360	8	-4.25361	-0.800464
		ENSG00000002726.15	103	9	-4.22234	-0.44083
		ENSG00000129657.10	26145	10	-4.21315	-0.0561622
		ENSG00000145362.12	36600	11	-4.18865	-0.029672
		ENSG00000104490.13	13674	12	-4.12157	-0.385086
		ENSG00000105810.5	14803	13	-4.04142	-0.280593
		ENSG00000186635.10	61495	14	-3.96956	-0.0826445
		ENSG00000010278.7	1283	15	-3.94578	-0.166663
		ENSG00000130592.9	26642	16	-3.86898	-0.372297
		ENSG00000112419.10	18316	17	-3.81494	-0.109682
		ENSG00000135750.10	30183	18	-3.80338	-0.37027
		ENSG00000172780.12	53242	19	-3.79272	-0.127623
		ENSG00000205758.7	69877	20	-3.76855	-0.0886108
		ENSG00000130592.9	26636	21	-3.75363	-0.372297
		ENSG00000171793.9	52548	22	-3.74221	-0.0461638
		ENSG00000130592.9	26638	23	-3.68514	-0.372297
		ENSG00000157933.9	42232	24	-3.60332	-0.494142
		ENSG00000164830.13	46843	25	-3.53731	-0.229962
		ENSG00000242569.3	91862	26	-3.53588	-0.597757
		ENSG00000169919.12	51221	27	-3.49201	-0.0918184
		ENSG00000170289.8	51479	28	-3.4782	-0.775556
		ENSG00000134905.12	29493	29	-3.46491	-0.0939105
		ENSG00000037637.6	2680	30	-3.42215	-0.0515546
		ENSG00000075539.9	6668	31	-3.4111	-0.165919
		ENSG00000127481.10	25183	32	-3.39467	-0.0995458
		ENSG00000110047.13	17000	33	-3.38939	-0.133905
		ENSG00000248932.1	94168	34	-3.37096	-0.214761
		ENSG00000183020.9	58887	35	-3.33745	-0.0742953
		ENSG00000085872.10	8502	36	-3.30656	-0.0557418
		ENSG00000075711.16	6715	37	-3.29296	0.0202082
		ENSG00000104853.11	13926	38	-3.29098	-0.03584
		ENSG00000204790.8	69225	39	-3.27279	-0.102679
		ENSG00000133818.8	28736	40	-3.2636	0.0507829
		ENSG00000131873.5	27563	41	-3.2579	-0.527817
		ENSG00000042980.8	2974	42	-3.2	-0.0277259
		ENSG00000134324.7	29070	43	-3.19177	0.000421173
		ENSG00000172889.11	53323	44	-3.14663	-0.404072
		ENSG00000161642.13	44039	45	-3.13688	-0.018058
		ENSG00000121440.10	22634	46	-3.12617	-0.879749
		ENSG00000113719.11	18971	47	-3.12093	-0.0839351
		ENSG00000076351.8	6822	48	-3.11996	-0.0179836
		ENSG00000178209.10	56467	49	-3.11547	-0.122169
		ENSG00000198929.8	66351	50	-3.0946	-0.00135129
		ENSG00000136935.9	31123	51	-3.07549	-0.057772
		ENSG00000157637.8	42082	52	-3.01128	-0.058409
		ENSG00000179409.6	57043	53	-2.98561	-0.0251899
		ENSG00000069424.10	5453	54	-2.96527	-0.31808
		ENSG00000107077.13	15537	55	-2.9555	-0.0817853
		ENSG00000241635.3	91300	56	-2.95193	-0.565419
		ENSG00000114745.9	19400	57	-2.94458	-0.031133
		ENSG00000178814.11	56705	58	-2.91172	-0.142555
		ENSG00000141198.9	34068	59	-2.8753	-0.122514
		ENSG00000112137.12	18154	60	-2.84521	-0.509732
		ENSG00000139055.2	32688	61	-2.84085	-0.328444
		ENSG00000082153.13	7938	62	-2.80536	-0.108017
		ENSG00000126217.16	24733	63	-2.75318	-0.0727871
		ENSG00000114861.14	19478	64	-2.70575	-0.122398
		ENSG00000153815.12	40320	65	-2.6819	-0.187977
		ENSG00000130592.9	26639	66	-2.64655	-0.372297
		ENSG00000140859.11	33838	67	-2.6408	-0.0849909
		ENSG00000228639.2	80803	68	-2.61259	-0.719504
		ENSG00000197969.7	65226	69	-2.61029	-0.00478963
		ENSG00000166833.15	48529	70	-2.58284	-0.174752
		ENSG00000138757.10	32522	71	-2.58024	-0.103747
		ENSG00000129680.11	26170	72	-2.57484	-0.265236
		ENSG00000113578.13	18873	73	-2.52975	-0.480916
		ENSG00000077044.5	6959	74	-2.50743	-0.0156743
		ENSG00000256546.1	100858	75	-2.49008	-0.790562
		ENSG00000196428.8	63668	76	-2.47538	-0.0306329
		ENSG00000132849.14	28200	77	-2.47161	-0.063942
		ENSG00000197265.4	64557	78	-2.47117	-0.0723537
		ENSG00000110171.14	17099	79	-2.47115	-0.0984043
		ENSG00000171227.6	52131	80	-2.4629	-0.04225
		ENSG00000136848.12	31017	81	-2.45991	-0.151867
		ENSG00000115239.17	19680	82	-2.45975	-0.0316613
		ENSG00000102901.8	12741	83	-2.45687	-0.0630916
		ENSG00000135374.5	29833	84	-2.44363	-0.0152351
		ENSG00000144645.9	36246	85	-2.43341	0.0439846
		ENSG00000054282.11	3654	86	-2.42055	-0.109823
		ENSG00000111716.8	17920	87	-2.40819	-0.209655
		ENSG00000169926.5	51230	88	-2.3916	-0.409378
		ENSG00000160255.12	43380	89	-2.37853	-0.108123
		ENSG00000156052.6	41359	90	-2.31484	-0.138072
		ENSG00000113448.12	18811	91	-2.30666	0.0160649
		ENSG00000133424.16	28527	92	-2.29431	-0.224113
		ENSG00000188343.8	62562	93	-2.29286	-0.468752
		ENSG00000151491.8	39292	94	-2.27554	-0.120764
		ENSG00000136560.9	30851	95	-2.26004	-0.116248
		ENSG00000120049.14	22045	96	-2.24223	-0.0618672
		ENSG00000161911.7	44133	97	-2.22704	-0.42826
		ENSG00000159842.10	43151	98	-2.21382	-0.213576
		ENSG00000253552.3	98193	99	-2.20613	0.144958
		ENSG00000077782.15	7138	100	-2.20101	-0.25357
		ENSG00000152558.10	39792	101	-2.19884	-0.305398
		ENSG00000163235.11	45092	102	-2.19806	-0.540046
		ENSG00000123096.7	23244	103	-2.17396	-0.493563
		ENSG00000147872.5	37815	104	-2.15887	-0.288897
		ENSG00000130751.5	26808	105	-2.15553	-0.239687
		ENSG00000054282.11	3652	106	-2.14884	-0.109823
		ENSG00000196547.10	63838	107	-2.14632	0.00686935
		ENSG00000151240.11	39140	108	-2.14609	-0.432576
		ENSG00000121104.3	22539	109	-2.14192	-0.350588
		ENSG00000137070.13	31167	110	-2.09819	-0.283709
		ENSG00000153048.6	40023	111	-2.09724	-0.397699
		ENSG00000163637.7	45568	112	-2.09655	-0.65939
		ENSG00000082153.13	7933	113	-2.094	-0.108017
		ENSG00000079156.12	7422	114	-2.06606	-0.477657
		ENSG00000152465.13	39755	115	-2.06511	-0.164184
		ENSG00000091428.13	9705	116	-2.06464	-0.164625
		ENSG00000117114.15	20826	117	-2.05102	-0.204748
		ENSG00000182208.8	58330	118	-2.04723	-0.072151
		ENSG00000158062.16	42299	119	-2.01998	-0.204457
		ENSG00000120549.11	22223	120	-2.01797	-0.242709
		ENSG00000102466.11	12533	121	-2.01077	-0.466508
		ENSG00000138041.11	31955	122	-1.9915	-0.131342
		ENSG00000165113.8	47100	123	-1.99048	-0.0685323
		ENSG00000189367.10	63208	124	-1.96106	-0.456367
		ENSG00000187079.10	61769	125	-1.95224	-0.138203
		ENSG00000089693.6	9313	126	-1.94616	-0.115503
		ENSG00000125775.10	24496	127	-1.93996	-0.625932
		ENSG00000260923.1	104502	128	-1.93871	-0.249581
		ENSG00000019485.8	1978	129	-1.92691	-0.501528
		ENSG00000182050.9	58188	130	-1.90846	-0.801249
		ENSG00000135299.12	29744	131	-1.9073	-0.0362279
		ENSG00000110696.5	17292	132	-1.90294	-0.0372814
		ENSG00000110693.11	17290	133	-1.90014	-0.470064
		ENSG00000213533.7	72504	134	-1.89753	-0.151551
		ENSG00000172530.15	53069	135	-1.8967	-0.110402
		ENSG00000136828.14	30997	136	-1.87824	-0.0799623
		ENSG00000130227.12	26384	137	-1.86653	-0.0351763
		ENSG00000162735.14	44690	138	-1.86596	-0.227485
		ENSG00000165912.11	47647	139	-1.85748	-0.160345
		ENSG00000196187.7	63375	140	-1.84006	-0.131617
		ENSG00000178685.9	56636	141	-1.83524	-0.134659
		ENSG00000152894.10	39928	142	-1.82242	-0.0622533
		ENSG00000181090.13	57822	143	-1.80149	-0.0243392
		ENSG00000153815.12	40318	144	-1.80016	-0.187977
		ENSG00000172183.10	52835	145	-1.79937	-0.0607281
		ENSG00000089159.11	9216	146	-1.79796	-0.25045
		ENSG00000096060.10	10296	147	-1.79407	-0.113071
		ENSG00000011198.3	1439	148	-1.78202	-0.044592
		ENSG00000123500.5	23467	149	-1.77312	0.199149
		ENSG00000171130.13	52068	150	-1.76873	-0.433276
		ENSG00000073803.9	6309	151	-1.76499	-0.173213
		ENSG00000141380.9	34189	152	-1.76367	-0.249972
		ENSG00000088340.11	8969	153	-1.75867	0.172268
		ENSG00000197971.10	65238	154	-1.75823	-0.282167
		ENSG00000181744.4	58054	155	-1.72327	-0.266994
		ENSG00000180155.14	57372	156	-1.70581	-0.537427
		ENSG00000064042.13	4413	157	-1.69106	-0.255521
		ENSG00000112531.12	18349	158	-1.68154	-0.0643794
		ENSG00000117114.15	20827	159	-1.67599	-0.204748
		ENSG00000197283.8	64568	160	-1.66488	-0.254853
		ENSG00000099849.10	10525	161	-1.63499	-0.0680871
		ENSG00000133657.10	28612	162	-1.62723	-0.0679395
		ENSG00000140859.11	33839	163	-1.61594	-0.0849909
		ENSG00000137497.13	31437	164	-1.60891	-0.109136
		ENSG00000196924.10	64194	165	-1.58615	-0.0697176
		ENSG00000226711.2	79117	166	-1.58604	-0.383444
		ENSG00000147457.9	37592	167	-1.58174	-0.142608
		ENSG00000101194.13	11865	168	-1.56629	-0.164011
		ENSG00000124772.7	24027	169	-1.55843	-0.714899
		ENSG00000169032.5	50538	170	-1.55073	-0.227808
		ENSG00000123728.5	23554	171	-1.5392	-0.568204
		ENSG00000186466.4	61379	172	-1.52544	-0.569217
		ENSG00000100629.12	11475	173	-1.52366	-0.0562387
		ENSG00000198718.8	65975	174	-1.52157	-0.230514
		ENSG00000158985.9	42686	175	-1.51628	-0.308006
		ENSG00000170579.10	51705	176	-1.5151	0.310249
		ENSG00000189403.10	63224	177	-1.50819	-0.0856259
		ENSG00000142798.12	35033	178	-1.48897	-0.100976
		ENSG00000010219.9	1258	179	-1.4815	-0.0838438
		ENSG00000107957.12	15892	180	-1.47905	0.183359
		ENSG00000168904.10	50431	181	-1.47249	-0.170296
		ENSG00000198805.7	66126	182	-1.47111	-0.0962364
		ENSG00000148702.10	38166	183	-1.46597	-0.140952
		ENSG00000105997.18	14959	184	-1.46469	-0.37879
		ENSG00000169696.11	51015	185	-1.45588	0.0224885
		ENSG00000196083.5	63270	186	-1.45491	-0.406161
		ENSG00000164081.8	46140	187	-1.43542	-0.110627
		ENSG00000255458.1	100181	188	-1.42529	-0.513026
		ENSG00000075539.9	6673	189	-1.4212	-0.165919
		ENSG00000066136.15	4897	190	-1.41444	-0.110066
		ENSG00000155629.10	41167	191	-1.41236	-0.130378
		ENSG00000109654.10	16786	192	-1.40859	-0.0269017
		ENSG00000107249.17	15623	193	-1.40353	-0.471006
		ENSG00000171132.9	52076	194	-1.39798	-0.131157
		ENSG00000100911.9	11678	195	-1.38391	-0.0412573
		ENSG00000104765.10	13853	196	-1.3836	-0.339036
		ENSG00000165929.8	47682	197	-1.371	-0.389543
		ENSG00000157224.11	41870	198	-1.36403	-0.422109
		ENSG00000162585.12	44524	199	-1.3619	-0.397383
		ENSG00000152558.10	39793	200	-1.34455	-0.305398
		ENSG00000117395.6	20970	201	-1.33967	-0.34783
		ENSG00000149150.4	38334	202	-1.33592	-0.141232
		ENSG00000148700.9	38156	203	-1.33435	-0.0907013
		ENSG00000167608.7	49257	204	-1.3216	-0.775344
		ENSG00000148180.12	37914	205	-1.3183	-0.265141
		ENSG00000166377.15	48070	206	-1.29924	-0.0284526
		ENSG00000185008.13	60238	207	-1.29423	0.227538
		ENSG00000132535.14	27965	208	-1.29127	-0.249222
		ENSG00000160799.7	43695	209	-1.27892	-0.236108
		ENSG00000145779.7	36814	210	-1.27815	-0.329289
		ENSG00000013523.5	1689	211	-1.2762	-0.269676
		ENSG00000120798.12	22353	212	-1.27601	-0.0525209
		ENSG00000139218.13	32817	213	-1.26889	-0.0779813
		ENSG00000178809.7	56698	214	-1.26692	-0.394494
		ENSG00000241388.3	91159	215	-1.2655	-0.0983094
		ENSG00000167613.11	49265	216	-1.26426	-0.0415312
		ENSG00000129422.9	25999	217	-1.26171	-0.109227
		ENSG00000095794.15	10274	218	-1.26122	0.00211108
		ENSG00000070081.11	5544	219	-1.25302	-0.00400454
		ENSG00000125378.11	24228	220	-1.25288	-0.324691
		ENSG00000105176.13	14186	221	-1.24553	-0.00280162
		ENSG00000137193.9	31255	222	-1.24249	-0.242045
		ENSG00000136895.14	31087	223	-1.2411	-0.428088
		ENSG00000105851.6	14826	224	-1.24085	-0.652054
		ENSG00000131115.11	27154	225	-1.23631	0.0775506
		ENSG00000263766.1	106107	226	-1.23207	0.100202
		ENSG00000178188.10	56446	227	-1.22925	-0.0910591
		ENSG00000197415.7	64684	228	-1.22832	-0.151912
		ENSG00000132359.9	27812	229	-1.22534	-0.335637
		ENSG00000158352.11	42412	230	-1.21814	-0.417449
		ENSG00000240771.2	90830	231	-1.21755	-0.419264
		ENSG00000105402.3	14438	232	-1.21134	-0.111311
		ENSG00000166326.5	48014	233	-1.20835	-0.180824
		ENSG00000123066.3	23228	234	-1.20573	-0.0435012
		ENSG00000238261.5	89187	235	-1.2	-0.291872
		ENSG00000173638.14	53841	236	-1.199	0.112815
		ENSG00000180155.14	57373	237	-1.19808	-0.537427
		ENSG00000070423.13	5627	238	-1.18359	-0.0375809
		ENSG00000187118.8	61813	239	-1.17843	-0.090928
		ENSG00000160226.11	43372	240	-1.17375	-0.234059
		ENSG00000174405.9	54270	241	-1.17161	-0.275017
		ENSG00000197415.7	64683	242	-1.17143	-0.151912
		ENSG00000104490.13	13673	243	-1.16879	-0.385086
		ENSG00000136158.6	30574	244	-1.16073	-0.369663
		ENSG00000166483.6	48245	245	-1.15785	0.0641452
		ENSG00000213741.4	72662	246	-1.15761	-0.120474
		ENSG00000239665.4	90237	247	-1.15751	0.0694511
		ENSG00000178199.9	56454	248	-1.15661	-0.336222
		ENSG00000141524.11	34349	249	-1.15184	-0.127405
		ENSG00000149781.8	38683	250	-1.15014	-0.188676
		ENSG00000157954.10	42240	251	-1.14074	-0.0379241
		ENSG00000063176.11	4340	252	-1.13367	-0.273313
		ENSG00000146373.12	37117	253	-1.13185	-0.459671
		ENSG00000205758.7	69875	254	-1.12997	-0.0886108
		ENSG00000151914.13	39522	255	-1.12817	-0.0792425
		ENSG00000101871.10	12256	256	-1.12483	0.0975422
		ENSG00000107745.12	15778	257	-1.12211	-0.186288
		ENSG00000140459.13	33520	258	-1.11714	-0.965822
		ENSG00000088179.4	8927	259	-1.11558	-0.181675
		ENSG00000137497.13	31438	260	-1.10164	-0.109136
		ENSG00000124570.13	23929	261	-1.10002	-0.0232625
		ENSG00000152061.17	39585	262	-1.09517	-0.20361
		ENSG00000068028.13	5238	263	-1.09375	-0.141452
		ENSG00000015133.14	1783	264	-1.0924	-0.200526
		ENSG00000139182.9	32779	265	-1.08491	-0.228556
		ENSG00000151883.12	39504	266	-1.08379	-0.224968
		ENSG00000174579.3	54389	267	-1.07966	-0.121717
		ENSG00000069399.8	5439	268	-1.069	-0.267867
		ENSG00000070614.10	5673	269	-1.0685	-0.203505
		ENSG00000135365.11	29817	270	-1.06568	-0.0325706
		ENSG00000063761.11	4389	271	-1.06531	-0.0843231
		ENSG00000118620.8	21446	272	-1.05997	-0.379586
		ENSG00000110911.10	17465	273	-1.05043	0.0294345
		ENSG00000152061.17	39581	274	-1.04824	-0.20361
		ENSG00000069020.14	5405	275	-1.04822	-0.272335
		ENSG00000129009.8	25841	276	-1.04611	-0.449778
		ENSG00000263072.1	105691	277	-1.03784	-0.227293
		ENSG00000048405.5	3201	278	-1.03385	-0.177954
		ENSG00000140471.12	33545	279	-1.02862	-0.17107
		ENSG00000106526.6	15288	280	-1.02694	-0.27289
		ENSG00000189171.9	63108	281	-1.02629	-0.210008
		ENSG00000170348.4	51528	282	-1.02094	-0.105959
		ENSG00000109390.7	16694	283	-1.01594	-0.244544
		ENSG00000164659.10	46675	284	-1.01214	-0.0636548
		ENSG00000137936.12	31854	285	-1.0099	-0.176552
		ENSG00000068305.13	5260	286	-0.992067	-0.202848
		ENSG00000131149.13	27171	287	-0.990582	-0.132231
		ENSG00000058866.10	4032	288	-0.989625	-0.665154
		ENSG00000110080.14	17060	289	-0.98906	-0.172329
		ENSG00000115520.4	19912	290	-0.975952	-0.202057
		ENSG00000168517.6	50148	291	-0.97541	-0.336103
		ENSG00000226471.2	78911	292	-0.96749	-0.512817
		ENSG00000167685.10	49371	293	-0.955823	-0.080762
		ENSG00000241635.3	91301	294	-0.95537	-0.565419
		ENSG00000171045.10	51993	295	-0.949016	-0.11931
		ENSG00000104129.5	13446	296	-0.943482	-0.129793
		ENSG00000214063.6	72936	297	-0.941525	-0.208605
		ENSG00000213445.4	72450	298	-0.931365	-0.0664814
		ENSG00000118495.14	21384	299	-0.927801	-0.190331
		ENSG00000166250.7	47947	300	-0.919004	-0.667633
		ENSG00000172785.14	53252	301	-0.915435	0.0175337
		ENSG00000153560.7	40260	302	-0.910511	-0.0596685
		ENSG00000169856.7	51160	303	-0.902842	-0.225486
		ENSG00000132600.12	28017	304	-0.900104	-0.129557
		ENSG00000110911.10	17464	305	-0.899974	0.0294345
		ENSG00000013523.5	1688	306	-0.898827	-0.269676
		ENSG00000160271.10	43396	307	-0.897809	-0.0232963
		ENSG00000146067.11	36996	308	-0.893344	-0.144362
		ENSG00000147010.13	37376	309	-0.884845	-0.121799
		ENSG00000128573.18	25593	310	-0.877144	-0.731065
		ENSG00000169291.5	50763	311	-0.875517	-0.260845
		ENSG00000062716.6	4306	312	-0.871334	0.0206613
		ENSG00000172530.15	53061	313	-0.865105	-0.110402
		ENSG00000130147.11	26297	314	-0.864932	-0.290006
		ENSG00000145495.10	36662	315	-0.863453	-0.0210081
		ENSG00000185324.17	60520	316	-0.862934	-0.152749
		ENSG00000165246.8	47202	317	-0.86281	-0.602982
		ENSG00000157601.9	42052	318	-0.862424	-0.19698
		ENSG00000248905.4	94143	319	-0.861555	-0.187147
		ENSG00000188191.10	62475	320	-0.860163	-0.169048
		ENSG00000074201.4	6375	321	-0.859097	-0.0362652
		ENSG00000186340.10	61314	322	-0.855855	-0.315343
		ENSG00000052126.10	3529	323	-0.855065	-0.0601317
		ENSG00000089094.12	9171	324	-0.851353	-0.0542706
		ENSG00000153291.11	40162	325	-0.851171	-0.277199
		ENSG00000118263.10	21302	326	-0.849532	-0.223346
		ENSG00000153993.9	40427	327	-0.833384	-0.289689
		ENSG00000178209.10	56466	328	-0.833273	-0.122169
		ENSG00000108654.7	16311	329	-0.828071	-0.0426106
		ENSG00000123728.5	23555	330	-0.827697	-0.568204
		ENSG00000173598.9	53809	331	-0.827195	-0.146502
		ENSG00000176155.14	55276	332	-0.812819	-0.0295304
		ENSG00000151327.8	39188	333	-0.812607	-0.134564
		ENSG00000133687.11	28630	334	-0.806952	-0.342997
		ENSG00000128607.9	25640	335	-0.800232	-0.217253
		ENSG00000134884.9	29471	336	-0.796569	-0.169673
		ENSG00000185920.11	61003	337	-0.796054	-0.309358
		ENSG00000148180.12	37907	338	-0.792538	-0.265141
		ENSG00000178209.10	56465	339	-0.780603	-0.122169
		ENSG00000151090.13	39066	340	-0.772796	-0.219117
		ENSG00000116667.8	20591	341	-0.77251	-0.236677
		ENSG00000068028.13	5239	342	-0.772259	-0.141452
		ENSG00000145247.7	36548	343	-0.769806	-0.17885
		ENSG00000109846.3	16917	344	-0.768934	-0.2473
		ENSG00000198815.4	66143	345	-0.764269	-0.112976
		ENSG00000170677.5	51775	346	-0.762131	-0.103429
		ENSG00000074621.9	6456	347	-0.760229	-0.277659
		ENSG00000131374.10	27259	348	-0.751999	-0.181589
		ENSG00000028839.5	2338	349	-0.751771	-0.0562982
		ENSG00000084110.6	8251	350	-0.750907	-0.185971
		ENSG00000126217.16	24736	351	-0.749311	-0.0727871
		ENSG00000260916.1	104487	352	-0.747259	-0.139756
		ENSG00000172059.6	52774	353	-0.746259	-0.380455
		ENSG00000162337.7	44350	354	-0.745971	-0.2949
		ENSG00000130600.11	26657	355	-0.740043	-0.362163
		ENSG00000104067.12	13427	356	-0.737473	-0.0772954
		ENSG00000097021.15	10349	357	-0.737196	-0.0454534
		ENSG00000130396.16	26492	358	-0.730692	-0.0635247
		ENSG00000132507.13	27941	359	-0.728319	0.00426071
		ENSG00000089486.12	9289	360	-0.727237	-0.113787
		ENSG00000106484.10	15278	361	-0.72433	-0.111245
		ENSG00000142599.13	34895	362	-0.720697	-0.191094
		ENSG00000100031.14	10701	363	-0.718079	-0.160682
		ENSG00000163666.4	45599	364	-0.710131	-0.503616
		ENSG00000181894.10	58118	365	-0.708478	-0.00871272
		ENSG00000161955.12	44157	366	-0.702849	-0.25523
		ENSG00000164733.16	46733	367	-0.697672	-0.131817
		ENSG00000177943.9	56285	368	-0.696407	-0.386032
		ENSG00000157224.11	41871	369	-0.687552	-0.422109
		ENSG00000141664.5	34516	370	-0.683182	-0.135685
		ENSG00000159314.7	42875	371	-0.681283	-0.183867
		ENSG00000198814.8	66134	372	-0.676623	-0.313395
		ENSG00000185189.11	60431	373	-0.675628	-0.0713957
		ENSG00000112576.8	18381	374	-0.673448	-0.143072
		ENSG00000067646.7	5170	375	-0.673386	-0.457452
		ENSG00000079819.12	7585	376	-0.672805	-0.0627091
		ENSG00000130517.9	26576	377	-0.669975	-0.278158
		ENSG00000107796.8	15798	378	-0.669397	-0.251491
		ENSG00000128829.7	25750	379	-0.658236	-0.111097
		ENSG00000164830.13	46844	380	-0.653796	-0.229962
		ENSG00000172175.8	52832	381	-0.647983	-0.163614
		ENSG00000048342.11	3190	382	-0.639389	0.0165714
		ENSG00000075539.9	6667	383	-0.637541	-0.165919
		ENSG00000142002.12	34665	384	-0.636184	-0.099293
		ENSG00000138678.6	32440	385	-0.635459	-0.158835
		ENSG00000090487.6	9467	386	-0.627367	-0.0772959
		ENSG00000114126.13	19133	387	-0.626163	-0.0216416
		ENSG00000154188.5	40548	388	-0.625991	0.111322
		ENSG00000147526.15	37640	389	-0.625781	-0.0493207
		ENSG00000117595.6	21074	390	-0.623278	-0.486809
		ENSG00000120742.6	22337	391	-0.622942	-0.172292
		ENSG00000131069.15	27116	392	-0.621644	-0.119372
		ENSG00000162433.10	44419	393	-0.619453	-0.14204
		ENSG00000163694.10	45636	394	-0.618464	-0.0928236
		ENSG00000271853.1	111875	395	-0.613409	-0.281451
		ENSG00000117676.9	21130	396	-0.613065	-0.135768
		ENSG00000173535.9	53764	397	-0.612915	0.0443821
		ENSG00000186818.8	61612	398	-0.612814	-0.162483
		ENSG00000161921.10	44141	399	-0.612023	-0.193126
		ENSG00000109099.9	16569	400	-0.608311	-0.420397
		ENSG00000065809.9	4807	401	-0.600534	-0.155919
		ENSG00000142599.13	34898	402	-0.599384	-0.191094
		ENSG00000149091.11	38304	403	-0.598501	-0.0432641
		ENSG00000134982.12	29535	404	-0.595203	-0.145313
		ENSG00000162545.5	44496	405	-0.593722	-0.225635
		ENSG00000175265.13	54792	406	-0.593012	-0.242464
		ENSG00000196150.9	63339	407	-0.591851	-0.0849998
		ENSG00000072422.12	6040	408	-0.589502	-0.162545
		ENSG00000140694.12	33728	409	-0.58906	-0.0859387
		ENSG00000106070.13	15040	410	-0.588193	-0.118793
		ENSG00000166002.2	47736	411	-0.587193	-0.134793
		ENSG00000139651.9	33079	412	-0.586353	-0.0749364
		ENSG00000075426.7	6662	413	-0.583783	-0.204187
		ENSG00000149823.3	38698	414	-0.581613	-0.0709253
		ENSG00000182247.5	58357	415	-0.570637	-0.211648
		ENSG00000068784.8	5343	416	-0.569801	-0.100947
		ENSG00000111203.7	17583	417	-0.568265	-0.255047
		ENSG00000205189.7	69470	418	-0.567076	-0.196727
		ENSG00000163870.10	45841	419	-0.564065	-0.0555323
		ENSG00000075651.11	6703	420	-0.56381	-0.135428
		ENSG00000106591.3	15325	421	-0.561957	-0.150189
		ENSG00000196182.6	63366	422	-0.56121	-0.210469
		ENSG00000183323.8	59100	423	-0.560937	-0.178684
		ENSG00000066136.15	4896	424	-0.545291	-0.110066
		ENSG00000154874.10	40901	425	-0.54182	-0.378858
		ENSG00000088298.8	8956	426	-0.536915	-0.0431467
		ENSG00000143341.7	35323	427	-0.524098	-0.248803
		ENSG00000166734.14	48423	428	-0.521445	-0.125962
		ENSG00000166398.8	48107	429	-0.518891	-0.188571
		ENSG00000034677.7	2540	430	-0.518074	-0.0364052
		ENSG00000139218.13	32820	431	-0.517739	-0.0779813
		ENSG00000183486.8	59191	432	-0.51741	-0.0408537
		ENSG00000100461.13	11282	433	-0.516395	-0.0738595
		ENSG00000136111.8	30520	434	-0.514362	-0.163363
		ENSG00000106066.9	15015	435	-0.512307	-0.155285
		ENSG00000136167.9	30582	436	-0.508198	-0.182084
		ENSG00000082146.8	7931	437	-0.507531	-0.111058
		ENSG00000127328.17	25125	438	-0.505897	0.0614553
		ENSG00000196975.10	64257	439	-0.504749	-0.2006
		ENSG00000227449.4	79802	440	-0.504071	-0.68805
		ENSG00000105088.4	14140	441	-0.49936	-0.0373428
		ENSG00000004139.9	231	442	-0.498639	-0.117234
		ENSG00000177830.13	56249	443	-0.497142	-0.0534688
		ENSG00000129422.9	26000	444	-0.496264	-0.109227
		ENSG00000168395.10	50014	445	-0.492742	-0.0396559
		ENSG00000197782.10	65021	446	-0.486442	-0.0891877
		ENSG00000150527.12	38846	447	-0.485703	-0.107722
		ENSG00000166822.8	48507	448	-0.482197	-0.1922
		ENSG00000182156.5	58261	449	-0.481085	-0.589954
		ENSG00000143079.10	35124	450	-0.480319	-0.105469
		ENSG00000147526.15	37647	451	-0.4788	-0.0493207
		ENSG00000215375.2	73769	452	-0.478785	-0.242669
		ENSG00000137216.14	31288	453	-0.476217	0.0400217
		ENSG00000131446.11	27323	454	-0.47175	-0.0984454
		ENSG00000167186.6	48870	455	-0.471474	-0.109293
		ENSG00000183853.13	59469	456	-0.467873	-0.319209
		ENSG00000012504.9	1611	457	-0.461232	-0.176689
		ENSG00000196498.9	63751	458	-0.457513	-0.0251815
		ENSG00000197879.10	65119	459	-0.456243	-0.0230957
		ENSG00000117676.9	21131	460	-0.438078	-0.135768
		ENSG00000196678.9	64004	461	-0.43621	-0.143137
		ENSG00000151422.8	39240	462	-0.43266	-0.154874
		ENSG00000138835.18	32653	463	-0.430397	0.0796103
		ENSG00000150636.11	38891	464	-0.428918	0.0499751
		ENSG00000181061.9	57805	465	-0.428184	-0.155945
		ENSG00000102606.13	12582	466	-0.428172	-0.206362
		ENSG00000186635.10	61497	467	-0.428034	-0.0826445
		ENSG00000111666.6	17853	468	-0.427329	-0.0884353
		ENSG00000145331.9	36564	469	-0.425446	-0.0172936
		ENSG00000189157.9	63095	470	-0.418808	-0.131204
		ENSG00000141298.13	34128	471	-0.416284	-0.0395765
		ENSG00000185033.10	60275	472	-0.415127	-0.0877585
		ENSG00000141380.9	34191	473	-0.412348	-0.249972
		ENSG00000161835.6	44104	474	-0.405836	-0.180047
		ENSG00000198964.9	66417	475	-0.405055	-0.0644654
		ENSG00000136883.8	31078	476	-0.401007	-0.110173
		ENSG00000065809.9	4808	477	-0.396267	-0.155919
		ENSG00000167543.11	49183	478	-0.396129	-0.147149
		ENSG00000196814.10	64119	479	-0.386659	-0.162669
		ENSG00000159899.10	43167	480	-0.38508	-0.194954
		ENSG00000137497.13	31442	481	-0.384908	-0.109136
		ENSG00000116001.11	20270	482	-0.377612	-0.0295857
		ENSG00000145012.8	36442	483	-0.377506	-0.00222384
		ENSG00000143819.8	35732	484	-0.376976	-0.190684
		ENSG00000136560.9	30849	485	-0.376915	-0.116248
		ENSG00000171840.7	52588	486	-0.374762	-0.00786575
		ENSG00000104723.16	13796	487	-0.374365	-0.178329
		ENSG00000115677.12	20048	488	-0.372241	-0.013533
		ENSG00000166938.8	48652	489	-0.370894	-0.0393376
		ENSG00000130844.12	26944	490	-0.368126	-0.0218173
		ENSG00000077684.11	7117	491	-0.364636	0.0410006
		ENSG00000176155.14	55268	492	-0.363607	-0.0295304
		ENSG00000186704.8	61544	493	-0.363035	-0.17304
		ENSG00000168575.5	50187	494	-0.36185	-0.120899
		ENSG00000177311.6	55930	495	-0.360798	-0.0267222
		ENSG00000132716.14	28112	496	-0.360623	-0.0893691
		ENSG00000114473.9	19290	497	-0.360617	-0.029314
		ENSG00000163637.7	45569	498	-0.358295	-0.65939
		ENSG00000146904.4	37325	499	-0.357742	-0.262016
		ENSG00000121060.10	22504	500	-0.356793	-0.0989678
		ENSG00000064932.11	4578	501	-0.355843	-0.0831305
		ENSG00000188554.9	62690	502	-0.352269	-0.144715
		ENSG00000142875.15	35059	503	-0.350179	-0.11886
		ENSG00000214063.6	72935	504	-0.346558	-0.208605
		ENSG00000120742.6	22338	505	-0.345733	-0.172292
		ENSG00000107372.8	15671	506	-0.345029	-0.041698
		ENSG00000118046.10	21224	507	-0.344549	-0.0592544
		ENSG00000113448.12	18812	508	-0.344524	0.0160649
		ENSG00000119408.12	21684	509	-0.342137	0.0619638
		ENSG00000095794.15	10266	510	-0.341088	0.00211108
		ENSG00000146414.11	37140	511	-0.338904	-0.0882162
		ENSG00000261556.4	105053	512	-0.336994	-0.163883
		ENSG00000105851.6	14825	513	-0.336549	-0.652054
		ENSG00000073803.9	6307	514	-0.333017	-0.173213
		ENSG00000175348.6	54855	515	-0.331439	-0.123602
		ENSG00000135540.7	30019	516	-0.330098	-0.0827427
		ENSG00000186635.10	61499	517	-0.329875	-0.0826445
		ENSG00000112414.10	18309	518	-0.328355	-0.193644
		ENSG00000059145.14	4049	519	-0.325914	-0.0498074
		ENSG00000160972.5	43793	520	-0.322611	-0.0103074
		ENSG00000243414.4	92322	521	-0.321097	-0.0859848
		ENSG00000143365.12	35342	522	-0.319916	-0.384005
		ENSG00000043143.16	2985	523	-0.319088	-0.0831438
		ENSG00000114861.14	19482	524	-0.316986	-0.122398
		ENSG00000143409.11	35410	525	-0.313548	-0.166624
		ENSG00000112992.12	18592	526	-0.310135	-0.162468
		ENSG00000131446.11	27318	527	-0.302772	-0.0984454
		ENSG00000197601.8	64872	528	-0.297843	-0.198689
		ENSG00000177426.16	55996	529	-0.297624	-0.0241298
		ENSG00000019144.12	1953	530	-0.297495	-0.0104834
		ENSG00000138757.10	32523	531	-0.293845	-0.103747
		ENSG00000141646.9	34509	532	-0.286096	-0.0863303
		ENSG00000122912.10	23175	533	-0.284287	-0.0228156
		ENSG00000114062.13	19094	534	-0.281848	-0.0710876
		ENSG00000109184.10	16624	535	-0.273923	-0.0143076
		ENSG00000176700.15	55543	536	-0.272223	-0.0771828
		ENSG00000105699.12	14689	537	-0.270919	-0.224615
		ENSG00000135679.17	30120	538	-0.270107	-0.0857957
		ENSG00000124126.9	23669	539	-0.267989	-0.125471
		ENSG00000226688.2	79099	540	-0.266913	0.0706171
		ENSG00000166974.8	48708	541	-0.26636	0.0947213
		ENSG00000105516.6	14528	542	-0.265885	-0.0102113
		ENSG00000124006.10	23632	543	-0.263466	-0.609302
		ENSG00000073910.15	6326	544	0.280167	0.016626
		ENSG00000137216.14	31289	545	0.281429	0.0400217
		ENSG00000107758.11	15785	546	0.283504	0.0486039
		ENSG00000104205.8	13485	547	0.288193	0.0423309
		ENSG00000146707.10	37245	548	0.30321	0.137043
		ENSG00000138386.12	32208	549	0.309549	0.0133507
		ENSG00000226688.2	79097	550	0.319718	0.0706171
		ENSG00000160299.12	43425	551	0.345223	-0.0108842
		ENSG00000177337.3	55938	552	0.347377	0.190472
		ENSG00000114473.9	19288	553	0.350619	-0.029314
		ENSG00000145331.9	36565	554	0.351066	-0.0172936
		ENSG00000010626.10	1359	555	0.368265	0.110655
		ENSG00000152443.8	39736	556	0.370312	-0.0284585
		ENSG00000107957.12	15894	557	0.37275	0.183359
		ENSG00000204256.8	68633	558	0.37324	0.00621151
		ENSG00000186635.10	61501	559	0.38443	-0.0826445
		ENSG00000134864.6	29446	560	0.392102	0.090262
		ENSG00000215252.7	73684	561	0.394434	0.0654035
		ENSG00000135424.11	29893	562	0.396774	0.121045
		ENSG00000107957.12	15897	563	0.41188	0.183359
		ENSG00000068028.13	5237	564	0.414735	-0.141452
		ENSG00000150527.12	38847	565	0.415859	-0.107722
		ENSG00000154309.7	40634	566	0.416986	0.0651488
		ENSG00000120071.8	22071	567	0.418996	0.0595255
		ENSG00000105516.6	14527	568	0.430756	-0.0102113
		ENSG00000171793.9	52539	569	0.440027	-0.0461638
		ENSG00000115904.8	20197	570	0.446724	-0.0176944
		ENSG00000108306.7	16043	571	0.460712	-0.0322268
		ENSG00000089094.12	9167	572	0.461779	-0.0542706
		ENSG00000147526.15	37641	573	0.467165	-0.0493207
		ENSG00000263766.1	106108	574	0.469306	0.100202
		ENSG00000166974.8	48707	575	0.489787	0.0947213
		ENSG00000138735.11	32490	576	0.497381	-0.0331128
		ENSG00000198728.6	65996	577	0.498549	0.101956
		ENSG00000150636.11	38894	578	0.501179	0.0499751
		ENSG00000146278.10	37092	579	0.503146	0.12856
		ENSG00000145868.12	36891	580	0.504438	-0.0374992
		ENSG00000157429.11	41957	581	0.504715	-0.00986299
		ENSG00000253710.1	98369	582	0.521543	0.090295
		ENSG00000176454.9	55414	583	0.528484	0.142041
		ENSG00000176531.6	55450	584	0.529699	0.0539402
		ENSG00000134686.12	29306	585	0.538266	-0.0682337
		ENSG00000137216.14	31290	586	0.549228	0.0400217
		ENSG00000140548.5	33635	587	0.54961	0.196355
		ENSG00000100348.5	11123	588	0.553797	0.071156
		ENSG00000111912.14	18083	589	0.561512	-0.0478366
		ENSG00000101004.10	11755	590	0.565594	0.060973
		ENSG00000135441.3	29911	591	0.567431	0.14785
		ENSG00000156265.11	41446	592	0.572242	-0.129816
		ENSG00000091428.13	9700	593	0.576573	-0.164625
		ENSG00000087884.10	8891	594	0.578662	-0.00993058
		ENSG00000189171.9	63109	595	0.58654	-0.210008
		ENSG00000159314.7	42876	596	0.609267	-0.183867
		ENSG00000173638.14	53844	597	0.611441	0.112815
		ENSG00000128585.13	25603	598	0.614516	0.00619112
		ENSG00000203880.7	68400	599	0.615413	0.0480307
		ENSG00000039319.12	2775	600	0.61882	0.024162
		ENSG00000183011.9	58866	601	0.620412	0.187183
		ENSG00000129493.10	26067	602	0.636662	0.0147151
		ENSG00000163812.9	45792	603	0.638986	0.0496872
		ENSG00000184903.5	60139	604	0.649334	0.0514312
		ENSG00000180953.7	57732	605	0.649604	0.165642
		ENSG00000091483.6	9718	606	0.657942	0.00254374
		ENSG00000197971.10	65242	607	0.664387	-0.282167
		ENSG00000157429.11	41956	608	0.669081	-0.00986299
		ENSG00000177685.12	56150	609	0.682585	-0.0761152
		ENSG00000198369.5	65620	610	0.692737	0.203481
		ENSG00000256683.2	100938	611	0.695927	0.0839652
		ENSG00000138031.10	31930	612	0.705737	-0.0600167
		ENSG00000130844.12	26941	613	0.711858	-0.0218173
		ENSG00000166974.8	48706	614	0.722319	0.0947213
		ENSG00000166797.6	48489	615	0.725496	0.0532024
		ENSG00000174827.9	54498	616	0.747483	0.049029
		ENSG00000188206.5	62483	617	0.748172	0.141186
		ENSG00000157399.10	41926	618	0.74973	0.00585595
		ENSG00000118564.10	21433	619	0.767086	0.0803033
		ENSG00000013364.14	1661	620	0.780354	0.106268
		ENSG00000076351.8	6818	621	0.78235	-0.0179836
		ENSG00000122641.9	23068	622	0.798312	0.210748
		ENSG00000214413.3	73166	623	0.801058	0.18158
		ENSG00000142687.13	34988	624	0.81813	-0.00136639
		ENSG00000011454.12	1520	625	0.828559	0.0886308
		ENSG00000067208.10	5093	626	0.834508	-0.0776857
		ENSG00000245571.2	93206	627	0.847098	0.12299
		ENSG00000153914.11	40368	628	0.847195	0.0572063
		ENSG00000085377.9	8390	629	0.84877	0.275933
		ENSG00000093144.14	10064	630	0.855427	0.00106897
		ENSG00000090686.11	9541	631	0.866445	0.0207769
		ENSG00000069020.14	5408	632	0.873583	-0.272335
		ENSG00000142751.10	35010	633	0.883726	0.158165
		ENSG00000144395.13	36049	634	0.887072	0.635051
		ENSG00000136536.10	30838	635	0.891675	0.122325
		ENSG00000158092.2	42316	636	0.893933	0.042327
		ENSG00000084234.12	8271	637	0.901764	0.0514661
		ENSG00000144504.11	36124	638	0.911204	0.0110201
		ENSG00000118482.7	21364	639	0.92167	0.0774577
		ENSG00000049449.4	3318	640	0.922465	0.02353
		ENSG00000266714.2	108448	641	0.931336	-0.216513
		ENSG00000025800.9	2228	642	0.941156	0.0687604
		ENSG00000013364.14	1660	643	1.0078	0.106268
		ENSG00000120437.7	22183	644	1.01708	0.118861
		ENSG00000143303.7	35289	645	1.01849	0.0554661
		ENSG00000126217.16	24735	646	1.02891	-0.0727871
		ENSG00000077684.11	7118	647	1.04089	0.0410006
		ENSG00000077044.5	6962	648	1.06039	-0.0156743
		ENSG00000169567.7	50932	649	1.06631	0.0753209
		ENSG00000164898.8	46913	650	1.0795	0.141217
		ENSG00000105088.4	14139	651	1.10718	-0.0373428
		ENSG00000214253.4	73071	652	1.11961	0.263569
		ENSG00000145012.8	36438	653	1.1246	-0.00222384
		ENSG00000134444.9	29152	654	1.13444	0.00601283
		ENSG00000213983.7	72850	655	1.13817	-0.0933325
		ENSG00000144152.8	35921	656	1.13889	0.127147
		ENSG00000172164.9	52819	657	1.14733	0.240114
		ENSG00000163874.8	45854	658	1.15133	-0.0484234
		ENSG00000108389.5	16099	659	1.15941	0.00816604
		ENSG00000054611.9	3682	660	1.16695	0.240009
		ENSG00000161996.13	44195	661	1.16975	-0.02343
		ENSG00000196498.9	63744	662	1.17161	-0.0251815
		ENSG00000075240.12	6588	663	1.17734	0.020494
		ENSG00000110274.10	17130	664	1.19128	0.133655
		ENSG00000001084.6	30	665	1.20496	0.0152
		ENSG00000104205.8	13486	666	1.20785	0.0423309
		ENSG00000196470.7	63717	667	1.22082	0.362172
		ENSG00000113621.10	18916	668	1.22471	0.00306244
		ENSG00000131759.13	27493	669	1.23123	0.130039
		ENSG00000130723.13	26774	670	1.25342	-0.0176262
		ENSG00000101901.6	12274	671	1.25616	-0.211065
		ENSG00000067365.10	5121	672	1.2739	-0.061514
		ENSG00000135535.10	30008	673	1.28081	0.0168292
		ENSG00000059145.14	4044	674	1.28259	-0.0498074
		ENSG00000104067.12	13419	675	1.28691	-0.0772954
		ENSG00000178184.11	56442	676	1.28879	0.428487
		ENSG00000144730.12	36291	677	1.29239	0.40691
		ENSG00000115290.5	19726	678	1.29464	0.0206489
		ENSG00000172766.14	53224	679	1.30118	0.0092712
		ENSG00000152767.11	39891	680	1.30494	-0.102496
		ENSG00000166266.9	47968	681	1.31206	0.0198065
		ENSG00000142676.8	34972	682	1.33192	0.0249314
		ENSG00000226752.3	79153	683	1.33496	0.0979346
		ENSG00000182902.9	58766	684	1.34659	0.0645467
		ENSG00000152689.13	39853	685	1.3562	0.0493726
		ENSG00000100300.13	11038	686	1.37181	0.14834
		ENSG00000100490.5	11315	687	1.37229	0.147204
		ENSG00000196968.6	64253	688	1.39702	-0.0232583
		ENSG00000099250.13	10385	689	1.39764	-0.0103584
		ENSG00000115271.6	19711	690	1.39931	0.000511334
		ENSG00000178974.5	56796	691	1.40656	0.137213
		ENSG00000171793.9	52540	692	1.41904	-0.0461638
		ENSG00000134330.14	29082	693	1.42636	0.126832
		ENSG00000119408.12	21686	694	1.43933	0.0619638
		ENSG00000118564.10	21434	695	1.4471	0.0803033
		ENSG00000002330.9	88	696	1.45081	0.104938
		ENSG00000251503.3	96258	697	1.45232	0.454938
		ENSG00000136574.13	30861	698	1.47369	-0.0592359
		ENSG00000151348.9	39201	699	1.48564	0.0158845
		ENSG00000117620.8	21096	700	1.49691	0.1258
		ENSG00000089820.11	9335	701	1.50002	-0.119827
		ENSG00000105643.5	14616	702	1.51699	0.0930083
		ENSG00000164144.10	46245	703	1.51801	0.200964
		ENSG00000185347.13	60540	704	1.54848	0.27404
		ENSG00000107104.14	15554	705	1.55453	0.257269
		ENSG00000188542.5	62683	706	1.5616	0.16503
		ENSG00000136279.14	30687	707	1.5692	0.052381
		ENSG00000138835.18	32651	708	1.57154	0.0796103
		ENSG00000122299.7	22926	709	1.58308	-0.0166429
		ENSG00000162511.7	44464	710	1.61663	0.0690467
		ENSG00000126773.8	24925	711	1.63069	0.0164663
		ENSG00000138074.10	31985	712	1.63985	0.032581
		ENSG00000116663.6	20587	713	1.64477	0.14637
		ENSG00000188243.8	62503	714	1.64626	0.0424895
		ENSG00000197332.7	64613	715	1.67775	0.119867
		ENSG00000116977.14	20776	716	1.68372	0.0328551
		ENSG00000071655.13	5858	717	1.69913	-0.00889483
		ENSG00000138668.14	32412	718	1.73517	0.0699222
		ENSG00000136051.9	30472	719	1.74309	-0.0021506
		ENSG00000000457.9	9	720	1.7443	0.0892321
		ENSG00000133805.11	28684	721	1.75124	0.15518
		ENSG00000173638.14	53843	722	1.76904	0.112815
		ENSG00000197971.10	65241	723	1.78598	-0.282167
		ENSG00000143995.15	35836	724	1.80662	-0.0270437
		ENSG00000196705.4	64027	725	1.81181	0.213058
		ENSG00000138279.11	32121	726	1.83384	0.174949
		ENSG00000166377.15	48073	727	1.83519	-0.0284526
		ENSG00000097021.15	10350	728	1.84507	-0.0454534
		ENSG00000253320.1	97950	729	1.86364	0.0675374
		ENSG00000125089.12	24114	730	1.86862	0.0825478
		ENSG00000100567.8	11373	731	1.87065	0.0456139
		ENSG00000179988.9	57311	732	1.88052	0.123429
		ENSG00000166002.2	47735	733	1.91717	-0.134793
		ENSG00000171840.7	52589	734	1.92138	-0.00786575
		ENSG00000157601.9	42054	735	1.93411	-0.19698
		ENSG00000129422.9	25996	736	1.93427	-0.109227
		ENSG00000132329.6	27788	737	1.96765	0.0545548
		ENSG00000137216.14	31291	738	1.97519	0.0400217
		ENSG00000100243.16	10967	739	1.97888	0.0759861
		ENSG00000095059.11	10145	740	2.03238	0.0119036
		ENSG00000082641.11	8036	741	2.03483	0.101178
		ENSG00000123992.14	23618	742	2.05139	0.0289212
		ENSG00000166922.4	48629	743	2.07117	0.107807
		ENSG00000130751.5	26810	744	2.07483	-0.239687
		ENSG00000135218.13	29687	745	2.07673	-0.0599626
		ENSG00000197415.7	64685	746	2.08365	-0.151912
		ENSG00000243083.1	92153	747	2.08521	0.127231
		ENSG00000063176.11	4339	748	2.09034	-0.273313
		ENSG00000148187.13	37917	749	2.1083	0.0672784
		ENSG00000104450.8	13661	750	2.14749	0.215604
		ENSG00000172164.9	52817	751	2.15903	0.240114
		ENSG00000112561.13	18375	752	2.15914	0.13728
		ENSG00000170522.5	51672	753	2.19099	0.0412833
		ENSG00000144645.9	36249	754	2.21498	0.0439846
		ENSG00000177951.13	56290	755	2.22058	0.00496809
		ENSG00000197879.10	65116	756	2.22339	-0.0230957
		ENSG00000149043.12	38276	757	2.22487	0.672912
		ENSG00000154188.5	40546	758	2.24806	0.111322
		ENSG00000196876.9	64153	759	2.25067	-0.0384021
		ENSG00000171604.7	52382	760	2.283	0.154402
		ENSG00000048342.11	3195	761	2.32719	0.0165714
		ENSG00000158985.9	42691	762	2.33675	-0.308006
		ENSG00000069974.11	5519	763	2.34773	0.273665
		ENSG00000109846.3	16920	764	2.34968	-0.2473
		ENSG00000166483.6	48247	765	2.35882	0.0641452
		ENSG00000213380.9	72392	766	2.39503	-0.029587
		ENSG00000178809.7	56700	767	2.40077	-0.394494
		ENSG00000242086.4	91575	768	2.42378	-0.079203
		ENSG00000158711.9	42554	769	2.44693	0.0321787
		ENSG00000103154.5	12919	770	2.45656	-0.629541
		ENSG00000112561.13	18369	771	2.47995	0.13728
		ENSG00000183963.14	59524	772	2.49917	0.0133387
		ENSG00000105204.9	14212	773	2.54113	0.00783193
		ENSG00000100345.16	11113	774	2.55145	-0.00895499
		ENSG00000111907.16	18076	775	2.55596	-0.0744678
		ENSG00000186854.6	61633	776	2.57546	-0.104628
		ENSG00000114480.8	19295	777	2.60025	0.0027949
		ENSG00000103034.10	12815	778	2.61418	-0.110932
		ENSG00000198369.5	65617	779	2.62958	0.203481
		ENSG00000144645.9	36245	780	2.67984	0.0439846
		ENSG00000011422.7	1499	781	2.68529	0.175713
		ENSG00000133818.8	28735	782	2.69316	0.0507829
		ENSG00000070371.11	5611	783	2.69376	0.0825787
		ENSG00000155849.11	41249	784	2.71261	-0.059571
		ENSG00000228956.4	81063	785	2.76093	-0.0713565
		ENSG00000157064.6	41765	786	2.80226	0.406075
		ENSG00000128294.11	25499	787	2.82588	-0.0380282
		ENSG00000197321.10	64597	788	2.85656	-0.0405499
		ENSG00000166415.10	48131	789	2.8647	0.862459
		ENSG00000225190.4	77797	790	2.86576	-0.016211
		ENSG00000227906.3	80170	791	2.8759	0.451209
		ENSG00000059122.12	4034	792	2.92781	-0.0284117
		ENSG00000147010.13	37371	793	2.93207	-0.121799
		ENSG00000145362.12	36594	794	3.03368	-0.029672
		ENSG00000100031.14	10705	795	3.03677	-0.160682
		ENSG00000214253.4	73073	796	3.04306	0.263569
		ENSG00000101871.10	12260	797	3.04496	0.0975422
		ENSG00000104643.5	13756	798	3.05403	-0.0391956
		ENSG00000155380.7	41095	799	3.07297	0.136356
		ENSG00000240344.4	90604	800	3.09096	0.0190631
		ENSG00000124191.13	23715	801	3.11314	0.619268
		ENSG00000131115.11	27156	802	3.12186	0.0775506
		ENSG00000112697.11	18436	803	3.16502	-0.0224769
		ENSG00000056972.14	3876	804	3.17626	0.174337
		ENSG00000262246.1	105465	805	3.20009	-0.0878556
		ENSG00000005889.11	568	806	3.20924	0.070871
		ENSG00000161642.13	44036	807	3.21732	-0.018058
		ENSG00000173535.9	53763	808	3.22274	0.0443821
		ENSG00000197879.10	65111	809	3.22515	-0.0230957
		ENSG00000137936.12	31860	810	3.23551	-0.176552
		ENSG00000019144.12	1958	811	3.25443	-0.0104834
		ENSG00000105976.10	14927	812	3.28116	0.083568
		ENSG00000114742.9	19390	813	3.3044	0.0358951
		ENSG00000228723.2	80873	814	3.31613	0.164375
		ENSG00000144395.13	36055	815	3.327	0.635051
		ENSG00000113441.11	18804	816	3.33362	-0.0179872
		ENSG00000155849.11	41248	817	3.33717	-0.059571
		ENSG00000169439.7	50882	818	3.36347	0.000437421
		ENSG00000148655.10	38130	819	3.36875	-0.000233907
		ENSG00000078070.7	7203	820	3.37235	-0.0541972
		ENSG00000066382.12	4927	821	3.40715	-0.0133196
		ENSG00000112139.10	18163	822	3.42699	-0.143374
		ENSG00000142949.12	35083	823	3.4444	0.00295112
		ENSG00000123243.10	23355	824	3.49384	-0.235814
		ENSG00000133195.7	28408	825	3.5254	-0.0194235
		ENSG00000120949.10	22465	826	3.55184	-0.511299
		ENSG00000137648.12	31536	827	3.56174	-0.807093
		ENSG00000176473.9	55430	828	3.60988	-0.0960864
		ENSG00000257923.5	101706	829	3.61696	-0.00340572
		ENSG00000175110.7	54670	830	3.61717	-0.00330602
		ENSG00000113448.12	18814	831	3.62253	0.0160649
		ENSG00000188629.7	62736	832	3.67989	0.0106
		ENSG00000091428.13	9699	833	3.69318	-0.164625
		ENSG00000155849.11	41250	834	3.71076	-0.059571
		ENSG00000176124.7	55247	835	3.72762	0.635779
		ENSG00000079805.12	7565	836	3.75626	0.0113048
		ENSG00000112787.8	18500	837	3.80333	0.185665
		ENSG00000176658.12	55515	838	3.81359	-0.0633902
		ENSG00000085365.13	8389	839	3.86179	0.0833332
		ENSG00000138669.5	32415	840	3.9324	0.59021
		ENSG00000138668.14	32410	841	3.93331	0.0699222
		ENSG00000159216.14	42825	842	3.93612	0.217408
		ENSG00000181885.14	58115	843	3.94568	0.00113469
		ENSG00000110057.3	17012	844	3.97766	-0.0115897
		ENSG00000113448.12	18817	845	4.26601	0.0160649
		ENSG00000113448.12	18818	846	4.2966	0.0160649
		ENSG00000198336.5	65587	847	4.31394	0.80386
		ENSG00000182050.9	58187	848	4.49584	-0.801249
		ENSG00000137767.9	31645	849	4.61503	0.0269123
		ENSG00000235531.5	86753	850	4.64018	-0.0817766
		ENSG00000010256.6	1278	851	4.69452	0.0077591
		ENSG00000196660.6	63985	852	4.72342	-0.0396598
		ENSG00000214253.4	73072	853	4.84454	0.263569
		ENSG00000059145.14	4043	854	4.95631	-0.0498074
		ENSG00000145362.12	36596	855	5.3441	-0.029672

## Sheet: Fig2C
Figure 2C		Altertive_up_genes	Altertive_down_genes
		ENSG00000019144.12	ENSG00000019144.12
		ENSG00000048342.11	ENSG00000048342.11
		ENSG00000059145.14	ENSG00000059145.14
		ENSG00000063176.11	ENSG00000063176.11
		ENSG00000068028.13	ENSG00000068028.13
		ENSG00000069020.14	ENSG00000069020.14
		ENSG00000076351.8	ENSG00000076351.8
		ENSG00000077044.5	ENSG00000077044.5
		ENSG00000077684.11	ENSG00000077684.11
		ENSG00000089094.12	ENSG00000089094.12
		ENSG00000091428.13	ENSG00000091428.13
		ENSG00000097021.15	ENSG00000097021.15
		ENSG00000100031.14	ENSG00000100031.14
		ENSG00000101871.10	ENSG00000101871.10
		ENSG00000104067.12	ENSG00000104067.12
		ENSG00000105088.4	ENSG00000105088.4
		ENSG00000105516.6	ENSG00000105516.6
		ENSG00000107957.12	ENSG00000107957.12
		ENSG00000109846.3	ENSG00000109846.3
		ENSG00000113448.12	ENSG00000113448.12
		ENSG00000114473.9	ENSG00000114473.9
		ENSG00000119408.12	ENSG00000119408.12
		ENSG00000126217.16	ENSG00000126217.16
		ENSG00000129422.9	ENSG00000129422.9
		ENSG00000130751.5	ENSG00000130751.5
		ENSG00000130844.12	ENSG00000130844.12
		ENSG00000131115.11	ENSG00000131115.11
		ENSG00000133818.8	ENSG00000133818.8
		ENSG00000136574.13	ENSG00000136574.13
		ENSG00000137216.14	ENSG00000137216.14
		ENSG00000137936.12	ENSG00000137936.12
		ENSG00000138835.18	ENSG00000138835.18
		ENSG00000144645.9	ENSG00000144645.9
		ENSG00000145012.8	ENSG00000145012.8
		ENSG00000145331.9	ENSG00000145331.9
		ENSG00000145362.12	ENSG00000145362.12
		ENSG00000147010.13	ENSG00000147010.13
		ENSG00000147526.15	ENSG00000147526.15
		ENSG00000150527.12	ENSG00000150527.12
		ENSG00000150636.11	ENSG00000150636.11
		ENSG00000154188.5	ENSG00000154188.5
		ENSG00000157601.9	ENSG00000157601.9
		ENSG00000158985.9	ENSG00000158985.9
		ENSG00000159314.7	ENSG00000159314.7
		ENSG00000160299.12	ENSG00000160299.12
		ENSG00000161642.13	ENSG00000161642.13
		ENSG00000166002.2	ENSG00000166002.2
		ENSG00000166377.15	ENSG00000166377.15
		ENSG00000166483.6	ENSG00000166483.6
		ENSG00000166974.8	ENSG00000166974.8
		ENSG00000171793.9	ENSG00000171793.9
		ENSG00000171840.7	ENSG00000171840.7
		ENSG00000173535.9	ENSG00000173535.9
		ENSG00000173638.14	ENSG00000173638.14
		ENSG00000178809.7	ENSG00000178809.7
		ENSG00000182050.9	ENSG00000182050.9
		ENSG00000186635.10	ENSG00000186635.10
		ENSG00000189171.9	ENSG00000189171.9
		ENSG00000196498.9	ENSG00000196498.9
		ENSG00000197415.7	ENSG00000197415.7
		ENSG00000197879.10	ENSG00000197879.10
		ENSG00000197971.10	ENSG00000197971.10
		ENSG00000226688.2	ENSG00000226688.2
		ENSG00000263766.1	ENSG00000263766.1
		ENSG00000000457.9	ENSG00000002726.15
		ENSG00000001084.6	ENSG00000004139.9
		ENSG00000002330.9	ENSG00000010219.9
		ENSG00000005889.11	ENSG00000010278.7
		ENSG00000010256.6	ENSG00000011198.3
		ENSG00000010626.10	ENSG00000012504.9
		ENSG00000011422.7	ENSG00000013523.5
		ENSG00000011454.12	ENSG00000015133.14
		ENSG00000013364.14	ENSG00000019485.8
		ENSG00000025800.9	ENSG00000028839.5
		ENSG00000039319.12	ENSG00000034677.7
		ENSG00000049449.4	ENSG00000037637.6
		ENSG00000054611.9	ENSG00000042980.8
		ENSG00000056972.14	ENSG00000043143.16
		ENSG00000059122.12	ENSG00000048405.5
		ENSG00000066382.12	ENSG00000052126.10
		ENSG00000067208.10	ENSG00000054282.11
		ENSG00000067365.10	ENSG00000058866.10
		ENSG00000069974.11	ENSG00000062716.6
		ENSG00000070371.11	ENSG00000063761.11
		ENSG00000071655.13	ENSG00000064042.13
		ENSG00000073910.15	ENSG00000064932.11
		ENSG00000075240.12	ENSG00000065809.9
		ENSG00000078070.7	ENSG00000066136.15
		ENSG00000079805.12	ENSG00000067646.7
		ENSG00000082641.11	ENSG00000068305.13
		ENSG00000084234.12	ENSG00000068784.8
		ENSG00000085365.13	ENSG00000069399.8
		ENSG00000085377.9	ENSG00000069424.10
		ENSG00000087884.10	ENSG00000070081.11
		ENSG00000089820.11	ENSG00000070423.13
		ENSG00000090686.11	ENSG00000070614.10
		ENSG00000091483.6	ENSG00000072422.12
		ENSG00000093144.14	ENSG00000073803.9
		ENSG00000095059.11	ENSG00000074201.4
		ENSG00000099250.13	ENSG00000074621.9
		ENSG00000100243.16	ENSG00000075426.7
		ENSG00000100300.13	ENSG00000075539.9
		ENSG00000100345.16	ENSG00000075651.11
		ENSG00000100348.5	ENSG00000075711.16
		ENSG00000100490.5	ENSG00000077782.15
		ENSG00000100567.8	ENSG00000079156.12
		ENSG00000101004.10	ENSG00000079819.12
		ENSG00000101901.6	ENSG00000082146.8
		ENSG00000103034.10	ENSG00000082153.13
		ENSG00000103154.5	ENSG00000084110.6
		ENSG00000104205.8	ENSG00000085872.10
		ENSG00000104450.8	ENSG00000088179.4
		ENSG00000104643.5	ENSG00000088298.8
		ENSG00000105204.9	ENSG00000088340.11
		ENSG00000105643.5	ENSG00000089159.11
		ENSG00000105976.10	ENSG00000089486.12
		ENSG00000107104.14	ENSG00000089693.6
		ENSG00000107758.11	ENSG00000090487.6
		ENSG00000108306.7	ENSG00000095794.15
		ENSG00000108389.5	ENSG00000096060.10
		ENSG00000110057.3	ENSG00000099849.10
		ENSG00000110274.10	ENSG00000100461.13
		ENSG00000111907.16	ENSG00000100629.12
		ENSG00000111912.14	ENSG00000100911.9
		ENSG00000112139.10	ENSG00000101194.13
		ENSG00000112561.13	ENSG00000102466.11
		ENSG00000112697.11	ENSG00000102606.13
		ENSG00000112787.8	ENSG00000102901.8
		ENSG00000113441.11	ENSG00000104129.5
		ENSG00000113621.10	ENSG00000104490.13
		ENSG00000114480.8	ENSG00000104723.16
		ENSG00000114742.9	ENSG00000104765.10
		ENSG00000115271.6	ENSG00000104853.11
		ENSG00000115290.5	ENSG00000105176.13
		ENSG00000115904.8	ENSG00000105402.3
		ENSG00000116663.6	ENSG00000105699.12
		ENSG00000116977.14	ENSG00000105810.5
		ENSG00000117620.8	ENSG00000105851.6
		ENSG00000118482.7	ENSG00000105997.18
		ENSG00000118564.10	ENSG00000106066.9
		ENSG00000120071.8	ENSG00000106070.13
		ENSG00000120437.7	ENSG00000106484.10
		ENSG00000120949.10	ENSG00000106526.6
		ENSG00000122299.7	ENSG00000106591.3
		ENSG00000122641.9	ENSG00000107077.13
		ENSG00000123243.10	ENSG00000107249.17
		ENSG00000123992.14	ENSG00000107372.8
		ENSG00000124191.13	ENSG00000107745.12
		ENSG00000125089.12	ENSG00000107796.8
		ENSG00000126773.8	ENSG00000108654.7
		ENSG00000128294.11	ENSG00000109099.9
		ENSG00000128585.13	ENSG00000109184.10
		ENSG00000129493.10	ENSG00000109390.7
		ENSG00000130723.13	ENSG00000109654.10
		ENSG00000131759.13	ENSG00000110047.13
		ENSG00000132329.6	ENSG00000110080.14
		ENSG00000133195.7	ENSG00000110171.14
		ENSG00000133805.11	ENSG00000110693.11
		ENSG00000134330.14	ENSG00000110696.5
		ENSG00000134444.9	ENSG00000110911.10
		ENSG00000134686.12	ENSG00000111203.7
		ENSG00000134864.6	ENSG00000111666.6
		ENSG00000135218.13	ENSG00000111716.8
		ENSG00000135424.11	ENSG00000112137.12
		ENSG00000135441.3	ENSG00000112414.10
		ENSG00000135535.10	ENSG00000112419.10
		ENSG00000136051.9	ENSG00000112531.12
		ENSG00000136279.14	ENSG00000112576.8
		ENSG00000136536.10	ENSG00000112992.12
		ENSG00000137648.12	ENSG00000113578.13
		ENSG00000137767.9	ENSG00000113719.11
		ENSG00000138031.10	ENSG00000114062.13
		ENSG00000138074.10	ENSG00000114126.13
		ENSG00000138279.11	ENSG00000114745.9
		ENSG00000138386.12	ENSG00000114861.14
		ENSG00000138668.14	ENSG00000115239.17
		ENSG00000138669.5	ENSG00000115520.4
		ENSG00000138735.11	ENSG00000115677.12
		ENSG00000140548.5	ENSG00000116001.11
		ENSG00000142676.8	ENSG00000116667.8
		ENSG00000142687.13	ENSG00000117114.15
		ENSG00000142751.10	ENSG00000117395.6
		ENSG00000142949.12	ENSG00000117595.6
		ENSG00000143303.7	ENSG00000117676.9
		ENSG00000143995.15	ENSG00000118046.10
		ENSG00000144152.8	ENSG00000118263.10
		ENSG00000144395.13	ENSG00000118495.14
		ENSG00000144504.11	ENSG00000118620.8
		ENSG00000144730.12	ENSG00000120049.14
		ENSG00000145868.12	ENSG00000120549.11
		ENSG00000146278.10	ENSG00000120742.6
		ENSG00000146707.10	ENSG00000120798.12
		ENSG00000148187.13	ENSG00000121060.10
		ENSG00000148655.10	ENSG00000121104.3
		ENSG00000149043.12	ENSG00000121440.10
		ENSG00000151348.9	ENSG00000122912.10
		ENSG00000152443.8	ENSG00000123066.3
		ENSG00000152689.13	ENSG00000123096.7
		ENSG00000152767.11	ENSG00000123500.5
		ENSG00000153914.11	ENSG00000123728.5
		ENSG00000154309.7	ENSG00000124006.10
		ENSG00000155380.7	ENSG00000124126.9
		ENSG00000155849.11	ENSG00000124570.13
		ENSG00000156265.11	ENSG00000124772.7
		ENSG00000157064.6	ENSG00000125378.11
		ENSG00000157399.10	ENSG00000125775.10
		ENSG00000157429.11	ENSG00000127328.17
		ENSG00000158092.2	ENSG00000127481.10
		ENSG00000158711.9	ENSG00000128573.18
		ENSG00000159216.14	ENSG00000128607.9
		ENSG00000161996.13	ENSG00000128829.7
		ENSG00000162511.7	ENSG00000129009.8
		ENSG00000163812.9	ENSG00000129657.10
		ENSG00000163874.8	ENSG00000129680.11
		ENSG00000164144.10	ENSG00000130147.11
		ENSG00000164898.8	ENSG00000130227.12
		ENSG00000166266.9	ENSG00000130396.16
		ENSG00000166415.10	ENSG00000130517.9
		ENSG00000166797.6	ENSG00000130592.9
		ENSG00000166922.4	ENSG00000130600.11
		ENSG00000169439.7	ENSG00000131069.15
		ENSG00000169567.7	ENSG00000131149.13
		ENSG00000170522.5	ENSG00000131374.10
		ENSG00000171604.7	ENSG00000131446.11
		ENSG00000172164.9	ENSG00000131873.5
		ENSG00000172766.14	ENSG00000132359.9
		ENSG00000174827.9	ENSG00000132507.13
		ENSG00000175110.7	ENSG00000132535.14
		ENSG00000176124.7	ENSG00000132600.12
		ENSG00000176454.9	ENSG00000132716.14
		ENSG00000176473.9	ENSG00000132849.14
		ENSG00000176531.6	ENSG00000133424.16
		ENSG00000176658.12	ENSG00000133657.10
		ENSG00000177337.3	ENSG00000133687.11
		ENSG00000177685.12	ENSG00000134324.7
		ENSG00000177951.13	ENSG00000134884.9
		ENSG00000178184.11	ENSG00000134905.12
		ENSG00000178974.5	ENSG00000134982.12
		ENSG00000179988.9	ENSG00000135299.12
		ENSG00000180953.7	ENSG00000135365.11
		ENSG00000181885.14	ENSG00000135374.5
		ENSG00000182902.9	ENSG00000135540.7
		ENSG00000183011.9	ENSG00000135679.17
		ENSG00000183963.14	ENSG00000135750.10
		ENSG00000184903.5	ENSG00000136111.8
		ENSG00000185347.13	ENSG00000136158.6
		ENSG00000186854.6	ENSG00000136167.9
		ENSG00000188206.5	ENSG00000136560.9
		ENSG00000188243.8	ENSG00000136828.14
		ENSG00000188542.5	ENSG00000136848.12
		ENSG00000188629.7	ENSG00000136883.8
		ENSG00000196470.7	ENSG00000136895.14
		ENSG00000196660.6	ENSG00000136935.9
		ENSG00000196705.4	ENSG00000137070.13
		ENSG00000196876.9	ENSG00000137193.9
		ENSG00000196968.6	ENSG00000137497.13
		ENSG00000197321.10	ENSG00000138041.11
		ENSG00000197332.7	ENSG00000138678.6
		ENSG00000198336.5	ENSG00000138757.10
		ENSG00000198369.5	ENSG00000139055.2
		ENSG00000198728.6	ENSG00000139182.9
		ENSG00000203880.7	ENSG00000139218.13
		ENSG00000204256.8	ENSG00000139651.9
		ENSG00000213380.9	ENSG00000140459.13
		ENSG00000213983.7	ENSG00000140471.12
		ENSG00000214253.4	ENSG00000140694.12
		ENSG00000214413.3	ENSG00000140859.11
		ENSG00000215252.7	ENSG00000141198.9
		ENSG00000225190.4	ENSG00000141298.13
		ENSG00000226752.3	ENSG00000141380.9
		ENSG00000227906.3	ENSG00000141524.11
		ENSG00000228723.2	ENSG00000141646.9
		ENSG00000228956.4	ENSG00000141664.5
		ENSG00000235531.5	ENSG00000142002.12
		ENSG00000240344.4	ENSG00000142599.13
		ENSG00000242086.4	ENSG00000142798.12
		ENSG00000243083.1	ENSG00000142875.15
		ENSG00000245571.2	ENSG00000143079.10
		ENSG00000251503.3	ENSG00000143341.7
		ENSG00000253320.1	ENSG00000143365.12
		ENSG00000253710.1	ENSG00000143409.11
		ENSG00000256683.2	ENSG00000143819.8
		ENSG00000257923.5	ENSG00000145247.7
		ENSG00000262246.1	ENSG00000145495.10
		ENSG00000266714.2	ENSG00000145779.7
			ENSG00000146067.11
			ENSG00000146373.12
			ENSG00000146414.11
			ENSG00000146904.4
			ENSG00000147457.9
			ENSG00000147872.5
			ENSG00000148180.12
			ENSG00000148700.9
			ENSG00000148702.10
			ENSG00000149091.11
			ENSG00000149150.4
			ENSG00000149781.8
			ENSG00000149823.3
			ENSG00000151090.13
			ENSG00000151240.11
			ENSG00000151327.8
			ENSG00000151422.8
			ENSG00000151491.8
			ENSG00000151883.12
			ENSG00000151914.13
			ENSG00000152061.17
			ENSG00000152465.13
			ENSG00000152558.10
			ENSG00000152894.10
			ENSG00000153048.6
			ENSG00000153291.11
			ENSG00000153560.7
			ENSG00000153815.12
			ENSG00000153993.9
			ENSG00000154874.10
			ENSG00000155629.10
			ENSG00000156052.6
			ENSG00000157224.11
			ENSG00000157637.8
			ENSG00000157933.9
			ENSG00000157954.10
			ENSG00000158062.16
			ENSG00000158352.11
			ENSG00000159842.10
			ENSG00000159899.10
			ENSG00000160226.11
			ENSG00000160255.12
			ENSG00000160271.10
			ENSG00000160799.7
			ENSG00000160972.5
			ENSG00000161835.6
			ENSG00000161911.7
			ENSG00000161921.10
			ENSG00000161955.12
			ENSG00000162337.7
			ENSG00000162433.10
			ENSG00000162545.5
			ENSG00000162585.12
			ENSG00000162735.14
			ENSG00000163235.11
			ENSG00000163637.7
			ENSG00000163666.4
			ENSG00000163694.10
			ENSG00000163870.10
			ENSG00000164081.8
			ENSG00000164659.10
			ENSG00000164733.16
			ENSG00000164830.13
			ENSG00000165113.8
			ENSG00000165246.8
			ENSG00000165912.11
			ENSG00000165929.8
			ENSG00000166250.7
			ENSG00000166326.5
			ENSG00000166398.8
			ENSG00000166734.14
			ENSG00000166822.8
			ENSG00000166833.15
			ENSG00000166938.8
			ENSG00000167186.6
			ENSG00000167543.11
			ENSG00000167608.7
			ENSG00000167613.11
			ENSG00000167685.10
			ENSG00000168395.10
			ENSG00000168517.6
			ENSG00000168575.5
			ENSG00000168904.10
			ENSG00000169032.5
			ENSG00000169291.5
			ENSG00000169696.11
			ENSG00000169856.7
			ENSG00000169919.12
			ENSG00000169926.5
			ENSG00000170289.8
			ENSG00000170348.4
			ENSG00000170579.10
			ENSG00000170677.5
			ENSG00000171045.10
			ENSG00000171130.13
			ENSG00000171132.9
			ENSG00000171227.6
			ENSG00000172059.6
			ENSG00000172175.8
			ENSG00000172183.10
			ENSG00000172530.15
			ENSG00000172780.12
			ENSG00000172785.14
			ENSG00000172889.11
			ENSG00000173598.9
			ENSG00000174405.9
			ENSG00000174579.3
			ENSG00000175265.13
			ENSG00000175348.6
			ENSG00000176155.14
			ENSG00000176700.15
			ENSG00000177311.6
			ENSG00000177426.16
			ENSG00000177830.13
			ENSG00000177943.9
			ENSG00000178188.10
			ENSG00000178199.9
			ENSG00000178209.10
			ENSG00000178685.9
			ENSG00000178814.11
			ENSG00000179409.6
			ENSG00000180155.14
			ENSG00000181061.9
			ENSG00000181090.13
			ENSG00000181744.4
			ENSG00000181894.10
			ENSG00000182156.5
			ENSG00000182208.8
			ENSG00000182247.5
			ENSG00000183020.9
			ENSG00000183323.8
			ENSG00000183486.8
			ENSG00000183853.13
			ENSG00000185008.13
			ENSG00000185033.10
			ENSG00000185189.11
			ENSG00000185324.17
			ENSG00000185920.11
			ENSG00000186340.10
			ENSG00000186466.4
			ENSG00000186704.8
			ENSG00000186818.8
			ENSG00000187079.10
			ENSG00000187118.8
			ENSG00000188191.10
			ENSG00000188343.8
			ENSG00000188554.9
			ENSG00000189157.9
			ENSG00000189367.10
			ENSG00000189403.10
			ENSG00000196083.5
			ENSG00000196150.9
			ENSG00000196182.6
			ENSG00000196187.7
			ENSG00000196428.8
			ENSG00000196547.10
			ENSG00000196678.9
			ENSG00000196814.10
			ENSG00000196924.10
			ENSG00000196975.10
			ENSG00000197265.4
			ENSG00000197283.8
			ENSG00000197601.8
			ENSG00000197782.10
			ENSG00000197969.7
			ENSG00000198718.8
			ENSG00000198805.7
			ENSG00000198814.8
			ENSG00000198815.4
			ENSG00000198929.8
			ENSG00000198964.9
			ENSG00000204790.8
			ENSG00000205189.7
			ENSG00000205758.7
			ENSG00000213445.4
			ENSG00000213533.7
			ENSG00000213741.4
			ENSG00000214063.6
			ENSG00000215018.5
			ENSG00000215375.2
			ENSG00000225278.3
			ENSG00000226471.2
			ENSG00000226711.2
			ENSG00000227449.4
			ENSG00000228639.2
			ENSG00000238261.5
			ENSG00000239665.4
			ENSG00000240771.2
			ENSG00000241388.3
			ENSG00000241635.3
			ENSG00000242569.3
			ENSG00000243414.4
			ENSG00000246662.2
			ENSG00000248905.4
			ENSG00000248932.1
			ENSG00000253552.3
			ENSG00000255458.1
			ENSG00000256546.1
			ENSG00000260916.1
			ENSG00000260923.1
			ENSG00000261556.4
			ENSG00000263072.1
			ENSG00000271853.1

[truncated: 86 more sheets: Fig2E, Fig2F, Fig2G, Fig2H, Fig3A, Fig3B, Fig3C, Fig3D, Fig3E, Fig3F, Fig 3G, Fig3H, Fig4A, Fig 4B, Fig4C, Fig4D, Fig4E, Fig4F, Fig4G, Fig5A …]
